# Supplementary material for: A comparison of RNA extraction and sequencing protocols for detection of small RNAs in plasma
Source: BMC Genomics. 2019 Jun 3;20:446. doi: 10.1186/s12864-019-5826-7 (PMC6547578; doi:10.1186/s12864-019-5826-7)
Supplement: Supplementary file 2 — Sequences matching plant miRNAs. (CSV 505 kb) [file 12864_2019_5826_MOESM2_ESM.csv]

Sequence	Library.Prep	expression.value	DB.seq.IQ	miRNAID	percentage.identical	length	mismatch	gapopen	qstart	qend	sstart	send	evalue	bitscore
TTCCACGGCTTTCTTGAACTT	M-NF_A-2	98	pab-miR396t	miR396t	100	21	0	0	1	21	1	21	0.0000003	42.1
TTCCACGGCTTTCTTGAACTT	M-NF_A-2	98	pab-miR396s	miR396s	100	21	0	0	1	21	1	21	0.0000003	42.1
TTCCACGGCTTTCTTGAACTT	M-NF_A-2	98	pab-miR396r	miR396r	100	21	0	0	1	21	1	21	0.0000003	42.1
TTCCACGGCTTTCTTGAACTT	M-NF_A-2	98	pab-miR396q	miR396q	100	21	0	0	1	21	1	21	0.0000003	42.1
TTCCACGGCTTTCTTGAACTT	M-NF_A-2	98	pab-miR396p	miR396p	100	21	0	0	1	21	1	21	0.0000003	42.1
TTCCACGGCTTTCTTGAACTT	M-NF_A-2	98	pab-miR396o	miR396o	100	21	0	0	1	21	1	21	0.0000003	42.1
TTCCACGGCTTTCTTGAACTT	M-NF_A-2	98	pab-miR396n	miR396n	100	21	0	0	1	21	1	21	0.0000003	42.1
TTCCACGGCTTTCTTGAACTT	M-NF_A-2	98	pab-miR396m	miR396m	100	21	0	0	1	21	1	21	0.0000003	42.1
TTCCACGGCTTTCTTGAACTT	M-NF_A-2	98	pab-miR396l	miR396l	100	21	0	0	1	21	1	21	0.0000003	42.1
TTCCACGGCTTTCTTGAACTT	M-NF_A-2	98	pab-miR396k	miR396k	100	21	0	0	1	21	1	21	0.0000003	42.1
TTCCACGGCTTTCTTGAACTT	M-NF_A-2	98	pab-miR396j	miR396j	100	21	0	0	1	21	1	21	0.0000003	42.1
TTCCACGGCTTTCTTGAACTT	M-NF_A-2	98	pab-miR396i	miR396i	100	21	0	0	1	21	1	21	0.0000003	42.1
TTCCACGGCTTTCTTGAACTT	M-NF_A-2	98	tcc-miR396d	miR396d	100	21	0	0	1	21	1	21	0.0000003	42.1
TTCCACGGCTTTCTTGAACTT	M-NF_A-2	98	pab-miR396c	miR396c	100	21	0	0	1	21	1	21	0.0000003	42.1
TTCCACGGCTTTCTTGAACTT	M-NF_A-2	98	pab-miR396b	miR396b	100	21	0	0	1	21	1	21	0.0000003	42.1
TTCCACGGCTTTCTTGAACTT	M-NF_A-2	98	ptc-miR396g-5p	miR396g	100	21	0	0	1	21	1	21	0.0000003	42.1
TTCCACGGCTTTCTTGAACTT	M-NF_A-2	98	aof-miR396a	miR396a	100	20	0	0	1	20	1	20	0.000001	40.1
TTCCACGGCTTTCTTGAACTT	M-NF_A-2	98	csi-miR396e-5p	miR396e	100	20	0	0	1	20	1	20	0.000001	40.1
TTCCACGGCTTTCTTGAACTT	M-NF_A-2	98	eun-miR396a-5p	miR396a	100	20	0	0	1	20	1	20	0.000001	40.1
TTCCACGGCTTTCTTGAACTT	M-NF_A-2	98	atr-miR396d	miR396d	100	20	0	0	2	21	2	21	0.000001	40.1
TTCCACGGCTTTCTTGAACTT	M-NF_A-2	98	cme-miR396e	miR396e	100	20	0	0	1	20	1	20	0.000001	40.1
TTCCACGGCTTTCTTGAACTT	M-NF_A-2	98	mdm-miR396g	miR396g	100	20	0	0	1	20	1	20	0.000001	40.1
TTCCACGGCTTTCTTGAACTT	M-NF_A-2	98	mdm-miR396f	miR396f	100	20	0	0	1	20	1	20	0.000001	40.1
TTCCACGGCTTTCTTGAACTT	M-NF_A-2	98	ptc-miR396f	miR396f	100	20	0	0	1	20	1	20	0.000001	40.1
TTCCACGGCTTTCTTGAACTT	M-NF_A-2	98	pab-miR396f	miR396f	100	19	0	0	3	21	3	21	0.000005	38.2
TTCCACGGCTTTCTTGAACTT	M-NF_A-2	98	pde-miR396	miR396	100	19	0	0	3	21	3	21	0.000005	38.2
TTCCACGGCTTTCTTGAACTT	M-NF_A-2	98	smo-miR396	miR396	100	19	0	0	1	19	1	19	0.000005	38.2
TTGTATTGGGTTGTGAGAGGTGAAATTTTAGGATTGATTTGAGA	M-NF_A-2	110	gra-miR8706b	miR8706b	100	17	0	0	26	42	3	19	0.0002	34.2
TTGTATTGGGTTGTGAGAGGTGAAATTTTAGGATTGATTTGAGA	M-NF_A-2	110	gra-miR8706a	miR8706a	100	17	0	0	26	42	3	19	0.0002	34.2
GTCGTTGTAGTATAGTGG	M-NF_B-1	235	gma-miR6300	miR6300	100	18	0	0	1	18	1	18	0.00002	36.2
TTTGGATTGAAGGGAGCTCTA	M-NF_B-1	105	aof-miR159	miR159	100	21	0	0	1	21	1	21	0.0000003	42.1
TTTGGATTGAAGGGAGCTCTA	M-NF_B-1	105	fve-miR159a-3p	miR159a	100	21	0	0	1	21	1	21	0.0000003	42.1
TTTGGATTGAAGGGAGCTCTA	M-NF_B-1	105	mdm-miR159f	miR159f	100	21	0	0	1	21	1	21	0.0000003	42.1
TTTGGATTGAAGGGAGCTCTA	M-NF_B-1	105	mdm-miR159e	miR159e	100	21	0	0	1	21	1	21	0.0000003	42.1
TTTGGATTGAAGGGAGCTCTA	M-NF_B-1	105	mdm-miR159d	miR159d	100	21	0	0	1	21	1	21	0.0000003	42.1
TTTGGATTGAAGGGAGCTCTA	M-NF_B-1	105	vca-miR159-3p	miR159	100	21	0	0	1	21	1	21	0.0000003	42.1
TTTGGATTGAAGGGAGCTCTA	M-NF_B-1	105	atr-miR159	miR159	100	21	0	0	1	21	1	21	0.0000003	42.1
TTTGGATTGAAGGGAGCTCTA	M-NF_B-1	105	cpa-miR159a	miR159a	100	21	0	0	1	21	1	21	0.0000003	42.1
TTTGGATTGAAGGGAGCTCTA	M-NF_B-1	105	ppe-miR159	miR159	100	21	0	0	1	21	1	21	0.0000003	42.1
TTTGGATTGAAGGGAGCTCTA	M-NF_B-1	105	mes-miR159b	miR159b	100	21	0	0	1	21	1	21	0.0000003	42.1
TTTGGATTGAAGGGAGCTCTA	M-NF_B-1	105	cme-miR159a	miR159a	100	21	0	0	1	21	1	21	0.0000003	42.1
TTTGGATTGAAGGGAGCTCTA	M-NF_B-1	105	htu-miR159a	miR159a	100	21	0	0	1	21	1	21	0.0000003	42.1
TTTGGATTGAAGGGAGCTCTA	M-NF_B-1	105	hbr-miR159a	miR159a	100	21	0	0	1	21	1	21	0.0000003	42.1
TTTGGATTGAAGGGAGCTCTA	M-NF_B-1	105	nta-miR159	miR159	100	21	0	0	1	21	1	21	0.0000003	42.1
TTTGGATTGAAGGGAGCTCTA	M-NF_B-1	105	mes-miR159a-3p	miR159a	100	21	0	0	1	21	1	21	0.0000003	42.1
TTTGGATTGAAGGGAGCTCTA	M-NF_B-1	105	gma-miR159e-3p	miR159e	100	21	0	0	1	21	1	21	0.0000003	42.1
TTTGGATTGAAGGGAGCTCTA	M-NF_B-1	105	csi-miR159a-3p	miR159a	100	21	0	0	1	21	1	21	0.0000003	42.1
TTTGGATTGAAGGGAGCTCTA	M-NF_B-1	105	ahy-miR159	miR159	100	21	0	0	1	21	1	21	0.0000003	42.1
TTTGGATTGAAGGGAGCTCTA	M-NF_B-1	105	aly-miR159a-3p	miR159a	100	21	0	0	1	21	1	21	0.0000003	42.1
TTTGGATTGAAGGGAGCTCTA	M-NF_B-1	105	rco-miR159	miR159	100	21	0	0	1	21	1	21	0.0000003	42.1
TTTGGATTGAAGGGAGCTCTA	M-NF_B-1	105	pvu-miR159a.1	miR159a.1	100	21	0	0	1	21	1	21	0.0000003	42.1
TTTGGATTGAAGGGAGCTCTA	M-NF_B-1	105	mtr-miR159a	miR159a	100	21	0	0	1	21	1	21	0.0000003	42.1
TTTGGATTGAAGGGAGCTCTA	M-NF_B-1	105	bra-miR159a	miR159a	100	21	0	0	1	21	1	21	0.0000003	42.1
TTTGGATTGAAGGGAGCTCTA	M-NF_B-1	105	sly-miR159	miR159	100	21	0	0	1	21	1	21	0.0000003	42.1
TTTGGATTGAAGGGAGCTCTA	M-NF_B-1	105	vvi-miR159c	miR159c	100	21	0	0	1	21	1	21	0.0000003	42.1
TTTGGATTGAAGGGAGCTCTA	M-NF_B-1	105	bna-miR159	miR159	100	21	0	0	1	21	1	21	0.0000003	42.1
TTTGGATTGAAGGGAGCTCTA	M-NF_B-1	105	ptc-miR159b	miR159b	100	21	0	0	1	21	1	21	0.0000003	42.1
TTTGGATTGAAGGGAGCTCTA	M-NF_B-1	105	ptc-miR159a	miR159a	100	21	0	0	1	21	1	21	0.0000003	42.1
TTTGGATTGAAGGGAGCTCTA	M-NF_B-1	105	gma-miR159a-3p	miR159a	100	21	0	0	1	21	1	21	0.0000003	42.1
TTTGGATTGAAGGGAGCTCTA	M-NF_B-1	105	ath-miR159a	miR159a	100	21	0	0	1	21	1	21	0.0000003	42.1
TTTGGATTGAAGGGAGCTCTA	M-NF_B-1	105	cas-miR159b-3p	miR159b	100	20	0	0	1	20	1	20	0.000001	40.1
TTTGGATTGAAGGGAGCTCTA	M-NF_B-1	105	cas-miR159c-3p	miR159c	100	20	0	0	1	20	1	20	0.000001	40.1
TTTGGATTGAAGGGAGCTCTA	M-NF_B-1	105	bdi-miR159b-3p.1	miR159b	100	20	0	0	1	20	1	20	0.000001	40.1
TTTGGATTGAAGGGAGCTCTA	M-NF_B-1	105	lus-miR159c	miR159c	100	20	0	0	1	20	1	20	0.000001	40.1
TTTGGATTGAAGGGAGCTCTA	M-NF_B-1	105	lus-miR159b	miR159b	100	20	0	0	1	20	1	20	0.000001	40.1
TTTGGATTGAAGGGAGCTCTA	M-NF_B-1	105	ssp-miR159a	miR159a	100	20	0	0	1	20	1	20	0.000001	40.1
TTTGGATTGAAGGGAGCTCTA	M-NF_B-1	105	far-miR159	miR159	100	20	0	0	1	20	1	20	0.000001	40.1
TTTGGATTGAAGGGAGCTCTA	M-NF_B-1	105	hvu-miR159a	miR159a	100	20	0	0	1	20	1	20	0.000001	40.1
TTTGGATTGAAGGGAGCTCTA	M-NF_B-1	105	hvu-miR159b	miR159b	100	20	0	0	1	20	1	20	0.000001	40.1
TTTGGATTGAAGGGAGCTCTA	M-NF_B-1	105	aly-miR159b-3p	miR159b	100	20	0	0	1	20	1	20	0.000001	40.1
TTTGGATTGAAGGGAGCTCTA	M-NF_B-1	105	zma-miR159k-3p	miR159k	100	20	0	0	1	20	1	20	0.000001	40.1
TTTGGATTGAAGGGAGCTCTA	M-NF_B-1	105	zma-miR159j-3p	miR159j	100	20	0	0	1	20	1	20	0.000001	40.1
TTTGGATTGAAGGGAGCTCTA	M-NF_B-1	105	zma-miR159f-3p	miR159f	100	20	0	0	1	20	1	20	0.000001	40.1
TTTGGATTGAAGGGAGCTCTA	M-NF_B-1	105	tae-miR159b	miR159b	100	20	0	0	1	20	1	20	0.000001	40.1
TTTGGATTGAAGGGAGCTCTA	M-NF_B-1	105	tae-miR159a	miR159a	100	20	0	0	1	20	1	20	0.000001	40.1
TTTGGATTGAAGGGAGCTCTA	M-NF_B-1	105	zma-miR159b-3p	miR159b	100	20	0	0	1	20	1	20	0.000001	40.1
TTTGGATTGAAGGGAGCTCTA	M-NF_B-1	105	zma-miR159a-3p	miR159a	100	20	0	0	1	20	1	20	0.000001	40.1
TTTGGATTGAAGGGAGCTCTA	M-NF_B-1	105	sof-miR159d	miR159d	100	20	0	0	1	20	1	20	0.000001	40.1
TTTGGATTGAAGGGAGCTCTA	M-NF_B-1	105	sof-miR159b	miR159b	100	20	0	0	1	20	1	20	0.000001	40.1
TTTGGATTGAAGGGAGCTCTA	M-NF_B-1	105	sof-miR159a	miR159a	100	20	0	0	1	20	1	20	0.000001	40.1
TTTGGATTGAAGGGAGCTCTA	M-NF_B-1	105	sbi-miR159a	miR159a	100	20	0	0	1	20	1	20	0.000001	40.1
TTTGGATTGAAGGGAGCTCTA	M-NF_B-1	105	osa-miR159f	miR159f	100	20	0	0	2	21	2	21	0.000001	40.1
TTTGGATTGAAGGGAGCTCTA	M-NF_B-1	105	osa-miR159b	miR159b	100	20	0	0	1	20	1	20	0.000001	40.1
TTTGGATTGAAGGGAGCTCTA	M-NF_B-1	105	osa-miR159a.1	miR159a.1	100	20	0	0	1	20	1	20	0.000001	40.1
TTTGGATTGAAGGGAGCTCTA	M-NF_B-1	105	ath-miR159b-3p	miR159b	100	20	0	0	1	20	1	20	0.000001	40.1
TTTGGATTGAAGGGAGCTCTA	M-NF_B-1	105	cas-miR159a	miR159a	100	19	0	0	1	19	1	19	0.000005	38.2
TTTGGATTGAAGGGAGCTCTA	M-NF_B-1	105	fve-miR159b	miR159b	100	19	0	0	2	20	2	20	0.000005	38.2
TTTGGATTGAAGGGAGCTCTA	M-NF_B-1	105	bdi-miR159a-3p	miR159a	100	19	0	0	2	20	2	20	0.000005	38.2
TTTGGATTGAAGGGAGCTCTA	M-NF_B-1	105	aly-miR159c-3p	miR159c	100	19	0	0	1	19	1	19	0.000005	38.2
TTTGGATTGAAGGGAGCTCTA	M-NF_B-1	105	ath-miR159c	miR159c	100	19	0	0	1	19	1	19	0.000005	38.2
TTTGGATTGAAGGGAGCTCTA	M-NF_B-1	105	pab-miR159c	miR159c	100	18	0	0	2	19	2	19	0.00002	36.2
TTTGGATTGAAGGGAGCTCTA	M-NF_B-1	105	pab-miR159b	miR159b	100	18	0	0	2	19	2	19	0.00002	36.2
TTTGGATTGAAGGGAGCTCTA	M-NF_B-1	105	fve-miR159c	miR159c	100	18	0	0	2	19	2	19	0.00002	36.2
TTTGGATTGAAGGGAGCTCTA	M-NF_B-1	105	cpa-miR159b	miR159b	100	18	0	0	2	19	2	19	0.00002	36.2
TTTGGATTGAAGGGAGCTCTA	M-NF_B-1	105	cme-miR159b	miR159b	100	18	0	0	2	19	2	19	0.00002	36.2
TTTGGATTGAAGGGAGCTCTA	M-NF_B-1	105	mdm-miR159b	miR159b	100	18	0	0	2	19	2	19	0.00002	36.2
TTTGGATTGAAGGGAGCTCTA	M-NF_B-1	105	mdm-miR159a	miR159a	100	18	0	0	2	19	2	19	0.00002	36.2
TTTGGATTGAAGGGAGCTCTA	M-NF_B-1	105	smo-miR159	miR159	100	18	0	0	2	19	2	19	0.00002	36.2
TTTGGATTGAAGGGAGCTCTA	M-NF_B-1	105	pta-miR159c	miR159c	100	18	0	0	2	19	2	19	0.00002	36.2
TTTGGATTGAAGGGAGCTCTA	M-NF_B-1	105	pta-miR159a	miR159a	100	18	0	0	2	19	1	18	0.00002	36.2
TTTGGATTGAAGGGAGCTCTA	M-NF_B-1	105	ptc-miR159d	miR159d	100	18	0	0	2	19	2	19	0.00002	36.2
TTTGGATTGAAGGGAGCTCTA	M-NF_B-1	105	sbi-miR159b	miR159b	100	18	0	0	2	19	2	19	0.00002	36.2
TTTGGATTGAAGGGAGCTCTA	M-NF_B-1	105	zma-miR159d-3p	miR159d	100	18	0	0	2	19	2	19	0.00002	36.2
TTTGGATTGAAGGGAGCTCTA	M-NF_B-1	105	zma-miR159c-3p	miR159c	100	18	0	0	2	19	2	19	0.00002	36.2
TTTGGATTGAAGGGAGCTCTA	M-NF_B-1	105	sof-miR159c	miR159c	100	18	0	0	2	19	2	19	0.00002	36.2
TTTGGATTGAAGGGAGCTCTA	M-NF_B-1	105	osa-miR159e	miR159e	100	18	0	0	2	19	2	19	0.00002	36.2
TTTGGATTGAAGGGAGCTCTA	M-NF_B-1	105	osa-miR159d	miR159d	100	18	0	0	2	19	2	19	0.00002	36.2
TTTGGATTGAAGGGAGCTCTA	M-NF_B-1	105	osa-miR159c	miR159c	100	18	0	0	2	19	2	19	0.00002	36.2
CGTAAACGATGGATACTCGCTG	M-NF_B-1	119	hbr-miR6173	miR6173	100	17	0	0	1	17	4	20	0.00009	34.2
CCGTAAACGATGGATACTAGGTGTAGCTTGT	M-NF_B-1	65	hbr-miR6173	miR6173	100	18	0	0	1	18	3	20	0.00004	36.2
GCCGTAAACGATGGATACTAGGTGTAGCTTG	M-NF_B-1	64	hbr-miR6173	miR6173	100	19	0	0	1	19	2	20	0.000009	38.2
GTCGTTGTAGTATAGTGGTAA	M-NF_B-2	59	gma-miR6300	miR6300	100	18	0	0	1	18	1	18	0.00002	36.2
GTCGTTGTAGTATAGTGGTAAGTA	M-NF_B-2	33	gma-miR6300	miR6300	100	18	0	0	1	18	1	18	0.00003	36.2
TCGTTGTAGTATAGTGGTGAGTATTCCCGC	M-NF_B-2	40	gma-miR6300	miR6300	100	17	0	0	1	17	2	18	0.0001	34.2
GGCATGTGGAACTTCCAGTGGAGCGGTGAAA	M-NF_B-2	84	bdi-miR7741-3p.2	miR7741	100	17	0	0	2	18	2	18	0.0001	34.2
GTCGTTGTAGTATAGTGGTAAGTATTCCCGC	M-NF_B-2	73	gma-miR6300	miR6300	100	18	0	0	1	18	1	18	0.00004	36.2
GTCGTTGTAGTATAGTGGTAAGTATTCCCGCC	M-NF_B-2	43	gma-miR6300	miR6300	100	18	0	0	1	18	1	18	0.00004	36.2
GTCGTTGTAGTATAGTGGTGAGTATTCCCGCC	M-NF_B-2	84	gma-miR6300	miR6300	100	18	0	0	1	18	1	18	0.00004	36.2
TTCCACAGCTTTCTTGAACTT	M-NF_C-1	83	csi-miR396f-5p	miR396f	100	21	0	0	1	21	1	21	0.0000003	42.1
TTCCACAGCTTTCTTGAACTT	M-NF_C-1	83	cas-miR396b	miR396b	100	21	0	0	1	21	1	21	0.0000003	42.1
TTCCACAGCTTTCTTGAACTT	M-NF_C-1	83	pab-miR396h	miR396h	100	21	0	0	1	21	1	21	0.0000003	42.1
TTCCACAGCTTTCTTGAACTT	M-NF_C-1	83	pab-miR396g	miR396g	100	21	0	0	1	21	1	21	0.0000003	42.1
TTCCACAGCTTTCTTGAACTT	M-NF_C-1	83	fve-miR396b-5p	miR396b	100	21	0	0	1	21	1	21	0.0000003	42.1
TTCCACAGCTTTCTTGAACTT	M-NF_C-1	83	ata-miR396c-5p	miR396c	100	21	0	0	1	21	1	21	0.0000003	42.1
TTCCACAGCTTTCTTGAACTT	M-NF_C-1	83	bra-miR396-5p	miR396	100	21	0	0	1	21	1	21	0.0000003	42.1
TTCCACAGCTTTCTTGAACTT	M-NF_C-1	83	sly-miR396b	miR396b	100	21	0	0	1	21	1	21	0.0000003	42.1
TTCCACAGCTTTCTTGAACTT	M-NF_C-1	83	atr-miR396e	miR396e	100	21	0	0	1	21	1	21	0.0000003	42.1
TTCCACAGCTTTCTTGAACTT	M-NF_C-1	83	atr-miR396c	miR396c	100	21	0	0	1	21	1	21	0.0000003	42.1
TTCCACAGCTTTCTTGAACTT	M-NF_C-1	83	atr-miR396b	miR396b	100	21	0	0	1	21	1	21	0.0000003	42.1
TTCCACAGCTTTCTTGAACTT	M-NF_C-1	83	lus-miR396e	miR396e	100	21	0	0	1	21	1	21	0.0000003	42.1
TTCCACAGCTTTCTTGAACTT	M-NF_C-1	83	ppe-miR396b	miR396b	100	21	0	0	1	21	1	21	0.0000003	42.1
TTCCACAGCTTTCTTGAACTT	M-NF_C-1	83	stu-miR396-5p	miR396	100	21	0	0	1	21	1	21	0.0000003	42.1
TTCCACAGCTTTCTTGAACTT	M-NF_C-1	83	ama-miR396-5p	miR396	100	21	0	0	1	21	1	21	0.0000003	42.1
TTCCACAGCTTTCTTGAACTT	M-NF_C-1	83	mes-miR396f	miR396f	100	21	0	0	1	21	1	21	0.0000003	42.1
TTCCACAGCTTTCTTGAACTT	M-NF_C-1	83	mes-miR396e	miR396e	100	21	0	0	1	21	1	21	0.0000003	42.1
TTCCACAGCTTTCTTGAACTT	M-NF_C-1	83	mes-miR396d	miR396d	100	21	0	0	1	21	1	21	0.0000003	42.1
TTCCACAGCTTTCTTGAACTT	M-NF_C-1	83	mes-miR396c	miR396c	100	21	0	0	1	21	1	21	0.0000003	42.1
TTCCACAGCTTTCTTGAACTT	M-NF_C-1	83	cme-miR396d	miR396d	100	21	0	0	1	21	1	21	0.0000003	42.1
TTCCACAGCTTTCTTGAACTT	M-NF_C-1	83	cme-miR396c	miR396c	100	21	0	0	1	21	1	21	0.0000003	42.1
TTCCACAGCTTTCTTGAACTT	M-NF_C-1	83	cme-miR396a	miR396a	100	21	0	0	1	21	1	21	0.0000003	42.1
TTCCACAGCTTTCTTGAACTT	M-NF_C-1	83	mdm-miR396e	miR396e	100	21	0	0	1	21	1	21	0.0000003	42.1
TTCCACAGCTTTCTTGAACTT	M-NF_C-1	83	mdm-miR396d	miR396d	100	21	0	0	1	21	1	21	0.0000003	42.1
TTCCACAGCTTTCTTGAACTT	M-NF_C-1	83	mdm-miR396c	miR396c	100	21	0	0	1	21	1	21	0.0000003	42.1
TTCCACAGCTTTCTTGAACTT	M-NF_C-1	83	nta-miR396c	miR396c	100	21	0	0	1	21	1	21	0.0000003	42.1
TTCCACAGCTTTCTTGAACTT	M-NF_C-1	83	nta-miR396b	miR396b	100	21	0	0	1	21	1	21	0.0000003	42.1
TTCCACAGCTTTCTTGAACTT	M-NF_C-1	83	lus-miR396b	miR396b	100	21	0	0	1	21	1	21	0.0000003	42.1
TTCCACAGCTTTCTTGAACTT	M-NF_C-1	83	cca-miR396a-5p	miR396a	100	21	0	0	1	21	1	21	0.0000003	42.1
TTCCACAGCTTTCTTGAACTT	M-NF_C-1	83	gma-miR396k-5p	miR396k	100	21	0	0	1	21	1	21	0.0000003	42.1
TTCCACAGCTTTCTTGAACTT	M-NF_C-1	83	bdi-miR396e-5p	miR396e	100	21	0	0	1	21	1	21	0.0000003	42.1
TTCCACAGCTTTCTTGAACTT	M-NF_C-1	83	tcc-miR396e	miR396e	100	21	0	0	1	21	1	21	0.0000003	42.1
TTCCACAGCTTTCTTGAACTT	M-NF_C-1	83	tcc-miR396c	miR396c	100	21	0	0	1	21	1	21	0.0000003	42.1
TTCCACAGCTTTCTTGAACTT	M-NF_C-1	83	bcy-miR396b	miR396b	100	21	0	0	1	21	1	21	0.0000003	42.1
TTCCACAGCTTTCTTGAACTT	M-NF_C-1	83	bgy-miR396b	miR396b	100	21	0	0	1	21	1	21	0.0000003	42.1
TTCCACAGCTTTCTTGAACTT	M-NF_C-1	83	aly-miR396b-5p	miR396b	100	21	0	0	1	21	1	21	0.0000003	42.1
TTCCACAGCTTTCTTGAACTT	M-NF_C-1	83	rco-miR396	miR396	100	21	0	0	1	21	1	21	0.0000003	42.1
TTCCACAGCTTTCTTGAACTT	M-NF_C-1	83	ccl-miR396	miR396	100	21	0	0	1	21	1	21	0.0000003	42.1
TTCCACAGCTTTCTTGAACTT	M-NF_C-1	83	zma-miR396f-5p	miR396f	100	21	0	0	1	21	1	21	0.0000003	42.1
TTCCACAGCTTTCTTGAACTT	M-NF_C-1	83	zma-miR396e-5p	miR396e	100	21	0	0	1	21	1	21	0.0000003	42.1
TTCCACAGCTTTCTTGAACTT	M-NF_C-1	83	aqc-miR396b	miR396b	100	21	0	0	1	21	1	21	0.0000003	42.1
TTCCACAGCTTTCTTGAACTT	M-NF_C-1	83	gma-miR396c	miR396c	100	21	0	0	1	21	1	21	0.0000003	42.1
TTCCACAGCTTTCTTGAACTT	M-NF_C-1	83	pta-miR396	miR396	100	21	0	0	1	21	1	21	0.0000003	42.1
TTCCACAGCTTTCTTGAACTT	M-NF_C-1	83	bna-miR396a	miR396a	100	21	0	0	1	21	1	21	0.0000003	42.1
TTCCACAGCTTTCTTGAACTT	M-NF_C-1	83	mtr-miR396a-5p	miR396a	100	21	0	0	1	21	1	21	0.0000003	42.1
TTCCACAGCTTTCTTGAACTT	M-NF_C-1	83	ptc-miR396e-5p	miR396e	100	21	0	0	1	21	1	21	0.0000003	42.1
TTCCACAGCTTTCTTGAACTT	M-NF_C-1	83	ptc-miR396d	miR396d	100	21	0	0	1	21	1	21	0.0000003	42.1
TTCCACAGCTTTCTTGAACTT	M-NF_C-1	83	ptc-miR396c	miR396c	100	21	0	0	1	21	1	21	0.0000003	42.1
TTCCACAGCTTTCTTGAACTT	M-NF_C-1	83	gma-miR396b-5p	miR396b	100	21	0	0	1	21	1	21	0.0000003	42.1
TTCCACAGCTTTCTTGAACTT	M-NF_C-1	83	sbi-miR396c	miR396c	100	21	0	0	1	21	1	21	0.0000003	42.1
TTCCACAGCTTTCTTGAACTT	M-NF_C-1	83	osa-miR396c-5p	miR396c	100	21	0	0	1	21	1	21	0.0000003	42.1
TTCCACAGCTTTCTTGAACTT	M-NF_C-1	83	ath-miR396b-5p	miR396b	100	21	0	0	1	21	1	21	0.0000003	42.1
TTCCACAGCTTTCTTGAACTT	M-NF_C-1	83	aof-miR396b	miR396b	100	20	0	0	1	20	1	20	0.000001	40.1
TTCCACAGCTTTCTTGAACTT	M-NF_C-1	83	cas-miR396a	miR396a	100	20	0	0	1	20	1	20	0.000001	40.1
TTCCACAGCTTTCTTGAACTT	M-NF_C-1	83	fve-miR396d	miR396d	100	20	0	0	1	20	1	20	0.000001	40.1
TTCCACAGCTTTCTTGAACTT	M-NF_C-1	83	fve-miR396c-5p	miR396c	100	20	0	0	1	20	1	20	0.000001	40.1
TTCCACAGCTTTCTTGAACTT	M-NF_C-1	83	fve-miR396a-5p	miR396a	100	20	0	0	1	20	1	20	0.000001	40.1
TTCCACAGCTTTCTTGAACTT	M-NF_C-1	83	eun-miR396b-5p	miR396b	100	20	0	0	1	20	1	20	0.000001	40.1
TTCCACAGCTTTCTTGAACTT	M-NF_C-1	83	vca-miR396-5p	miR396	100	20	0	0	1	20	1	20	0.000001	40.1
TTCCACAGCTTTCTTGAACTT	M-NF_C-1	83	ata-miR396e-5p	miR396e	100	20	0	0	1	20	1	20	0.000001	40.1
TTCCACAGCTTTCTTGAACTT	M-NF_C-1	83	sly-miR396a-5p	miR396a	100	20	0	0	1	20	1	20	0.000001	40.1
TTCCACAGCTTTCTTGAACTT	M-NF_C-1	83	cpa-miR396	miR396	100	20	0	0	1	20	1	20	0.000001	40.1
TTCCACAGCTTTCTTGAACTT	M-NF_C-1	83	mes-miR396b	miR396b	100	20	0	0	1	20	1	20	0.000001	40.1
TTCCACAGCTTTCTTGAACTT	M-NF_C-1	83	mes-miR396a	miR396a	100	20	0	0	1	20	1	20	0.000001	40.1
TTCCACAGCTTTCTTGAACTT	M-NF_C-1	83	cme-miR396b	miR396b	100	20	0	0	1	20	1	20	0.000001	40.1
TTCCACAGCTTTCTTGAACTT	M-NF_C-1	83	mdm-miR396b	miR396b	100	20	0	0	1	20	1	20	0.000001	40.1
TTCCACAGCTTTCTTGAACTT	M-NF_C-1	83	hbr-miR396b	miR396b	100	20	0	0	1	20	1	20	0.000001	40.1
TTCCACAGCTTTCTTGAACTT	M-NF_C-1	83	nta-miR396a	miR396a	100	20	0	0	1	20	1	20	0.000001	40.1
TTCCACAGCTTTCTTGAACTT	M-NF_C-1	83	lus-miR396c	miR396c	100	20	0	0	1	20	1	20	0.000001	40.1
TTCCACAGCTTTCTTGAACTT	M-NF_C-1	83	lus-miR396a	miR396a	100	20	0	0	1	20	1	20	0.000001	40.1
TTCCACAGCTTTCTTGAACTT	M-NF_C-1	83	dpr-miR396	miR396	100	20	0	0	1	20	1	20	0.000001	40.1
TTCCACAGCTTTCTTGAACTT	M-NF_C-1	83	ssl-miR396	miR396	100	20	0	0	1	20	1	20	0.000001	40.1
TTCCACAGCTTTCTTGAACTT	M-NF_C-1	83	amg-miR396	miR396	100	20	0	0	1	20	1	20	0.000001	40.1
TTCCACAGCTTTCTTGAACTT	M-NF_C-1	83	aau-miR396	miR396	100	20	0	0	1	20	1	20	0.000001	40.1
TTCCACAGCTTTCTTGAACTT	M-NF_C-1	83	gma-miR396i-5p	miR396i	100	20	0	0	1	20	1	20	0.000001	40.1
TTCCACAGCTTTCTTGAACTT	M-NF_C-1	83	ssp-miR396	miR396	100	20	0	0	1	20	1	20	0.000001	40.1
TTCCACAGCTTTCTTGAACTT	M-NF_C-1	83	bdi-miR396c-5p	miR396c	100	20	0	0	1	20	1	20	0.000001	40.1
TTCCACAGCTTTCTTGAACTT	M-NF_C-1	83	bdi-miR396d-5p	miR396d	100	20	0	0	1	20	1	20	0.000001	40.1
TTCCACAGCTTTCTTGAACTT	M-NF_C-1	83	tcc-miR396b	miR396b	100	20	0	0	1	20	1	20	0.000001	40.1
TTCCACAGCTTTCTTGAACTT	M-NF_C-1	83	tcc-miR396a	miR396a	100	20	0	0	1	20	1	20	0.000001	40.1
TTCCACAGCTTTCTTGAACTT	M-NF_C-1	83	bcy-miR396a	miR396a	100	20	0	0	1	20	1	20	0.000001	40.1
TTCCACAGCTTTCTTGAACTT	M-NF_C-1	83	bgy-miR396a	miR396a	100	20	0	0	1	20	1	20	0.000001	40.1
TTCCACAGCTTTCTTGAACTT	M-NF_C-1	83	csi-miR396b-5p	miR396b	100	20	0	0	1	20	1	20	0.000001	40.1
TTCCACAGCTTTCTTGAACTT	M-NF_C-1	83	csi-miR396a-5p	miR396a	100	20	0	0	1	20	1	20	0.000001	40.1
TTCCACAGCTTTCTTGAACTT	M-NF_C-1	83	gma-miR396e	miR396e	100	20	0	0	1	20	1	20	0.000001	40.1
TTCCACAGCTTTCTTGAACTT	M-NF_C-1	83	pab-miR396a-5p	miR396a	100	20	0	0	1	20	1	20	0.000001	40.1
TTCCACAGCTTTCTTGAACTT	M-NF_C-1	83	aly-miR396a-5p	miR396a	100	20	0	0	1	20	1	20	0.000001	40.1
TTCCACAGCTTTCTTGAACTT	M-NF_C-1	83	aqc-miR396a	miR396a	100	20	0	0	1	20	1	20	0.000001	40.1
TTCCACAGCTTTCTTGAACTT	M-NF_C-1	83	lja-miR396	miR396	100	20	0	0	1	20	1	20	0.000001	40.1
TTCCACAGCTTTCTTGAACTT	M-NF_C-1	83	vvi-miR396c	miR396c	100	20	0	0	1	20	1	20	0.000001	40.1
TTCCACAGCTTTCTTGAACTT	M-NF_C-1	83	vvi-miR396d	miR396d	100	20	0	0	1	20	1	20	0.000001	40.1
TTCCACAGCTTTCTTGAACTT	M-NF_C-1	83	vvi-miR396b	miR396b	100	20	0	0	1	20	1	20	0.000001	40.1
TTCCACAGCTTTCTTGAACTT	M-NF_C-1	83	vvi-miR396a	miR396a	100	20	0	0	1	20	1	20	0.000001	40.1
TTCCACAGCTTTCTTGAACTT	M-NF_C-1	83	ghr-miR396b	miR396b	100	20	0	0	1	20	1	20	0.000001	40.1
TTCCACAGCTTTCTTGAACTT	M-NF_C-1	83	ghr-miR396a	miR396a	100	20	0	0	1	20	1	20	0.000001	40.1
TTCCACAGCTTTCTTGAACTT	M-NF_C-1	83	mtr-miR396b-5p	miR396b	100	20	0	0	1	20	1	20	0.000001	40.1
TTCCACAGCTTTCTTGAACTT	M-NF_C-1	83	ptc-miR396b	miR396b	100	20	0	0	1	20	1	20	0.000001	40.1
TTCCACAGCTTTCTTGAACTT	M-NF_C-1	83	ptc-miR396a	miR396a	100	20	0	0	1	20	1	20	0.000001	40.1
TTCCACAGCTTTCTTGAACTT	M-NF_C-1	83	zma-miR396a-5p	miR396a	100	20	0	0	1	20	1	20	0.000001	40.1
TTCCACAGCTTTCTTGAACTT	M-NF_C-1	83	zma-miR396b-5p	miR396b	100	20	0	0	1	20	1	20	0.000001	40.1
TTCCACAGCTTTCTTGAACTT	M-NF_C-1	83	gma-miR396a-5p	miR396a	100	20	0	0	1	20	1	20	0.000001	40.1
TTCCACAGCTTTCTTGAACTT	M-NF_C-1	83	sof-miR396	miR396	100	20	0	0	1	20	1	20	0.000001	40.1
TTCCACAGCTTTCTTGAACTT	M-NF_C-1	83	sbi-miR396a	miR396a	100	20	0	0	1	20	1	20	0.000001	40.1
TTCCACAGCTTTCTTGAACTT	M-NF_C-1	83	sbi-miR396b	miR396b	100	20	0	0	1	20	1	20	0.000001	40.1
TTCCACAGCTTTCTTGAACTT	M-NF_C-1	83	osa-miR396b-5p	miR396b	100	20	0	0	1	20	1	20	0.000001	40.1
TTCCACAGCTTTCTTGAACTT	M-NF_C-1	83	osa-miR396a-5p	miR396a	100	20	0	0	1	20	1	20	0.000001	40.1
TTCCACAGCTTTCTTGAACTT	M-NF_C-1	83	ath-miR396a-5p	miR396a	100	20	0	0	1	20	1	20	0.000001	40.1
TTCCACAGCTTTCTTGAACTT	M-NF_C-1	83	ppe-miR396a	miR396a	100	19	0	0	1	19	1	19	0.000005	38.2
TTCCACAGCTTTCTTGAACTT	M-NF_C-1	83	mdm-miR396a	miR396a	100	19	0	0	1	19	1	19	0.000005	38.2
TTCCACAGCTTTCTTGAACTT	M-NF_C-1	83	gma-miR396h	miR396h	100	19	0	0	2	20	1	19	0.000005	38.2
TTCCACAGCTTTCTTGAACTT	M-NF_C-1	83	zma-miR396g-3p	miR396g	100	19	0	0	1	19	19	1	0.000005	38.2
TTCCACAGCTTTCTTGAACTT	M-NF_C-1	83	hbr-miR396a	miR396a	100	18	0	0	4	21	1	18	0.00002	36.2
TTCCACAGCTTTCTTGAACTT	M-NF_C-1	83	csi-miR396a-3p	miR396a	100	18	0	0	1	18	19	2	0.00002	36.2
TTCCACAGCTTTCTTGAACTT	M-NF_C-1	83	cca-miR396a-3p	miR396a	100	17	0	0	3	19	17	1	0.00008	34.2
GTCGTTGTAGTATAGTGGTCAG	M-NF_C-1	131	gma-miR6300	miR6300	100	18	0	0	1	18	1	18	0.00002	36.2
ACCTGTTCCCCGCCCTGGACGCGGAGGGCAACAGTATCGACCCGGGG	M-NF_C-1	289	tae-miR9677b	miR9677b	100	17	0	0	1	17	17	1	0.0003	34.2
TTCACGTCGGGTTCACCA	M-NF_C-2	27	ppt-miR894	miR894	100	17	0	0	1	17	4	20	0.00006	34.2
CGTAAACGATGGATACTCGC	M-NF_C-2	54	hbr-miR6173	miR6173	100	17	0	0	1	17	4	20	0.00008	34.2
GTCGTTGTAGTATAGTGGTAAGTAT	M-NF_C-2	13	gma-miR6300	miR6300	100	18	0	0	1	18	1	18	0.00003	36.2
GTCGTTGTAGTATAGTGGTGAGTATTCCCGC	M-NF_C-2	51	gma-miR6300	miR6300	100	18	0	0	1	18	1	18	0.00004	36.2
GTCGTTGTAGTATAGTGGTAAGTATTCCCGCCTG	M-NF_C-2	57	gma-miR6300	miR6300	100	18	0	0	1	18	1	18	0.00004	36.2
TTTGGATTGAAGGGAGCTCTA	M-Q_A-2	35	aof-miR159	miR159	100	21	0	0	1	21	1	21	0.0000003	42.1
TTTGGATTGAAGGGAGCTCTA	M-Q_A-2	35	fve-miR159a-3p	miR159a	100	21	0	0	1	21	1	21	0.0000003	42.1
TTTGGATTGAAGGGAGCTCTA	M-Q_A-2	35	mdm-miR159f	miR159f	100	21	0	0	1	21	1	21	0.0000003	42.1
TTTGGATTGAAGGGAGCTCTA	M-Q_A-2	35	mdm-miR159e	miR159e	100	21	0	0	1	21	1	21	0.0000003	42.1
TTTGGATTGAAGGGAGCTCTA	M-Q_A-2	35	mdm-miR159d	miR159d	100	21	0	0	1	21	1	21	0.0000003	42.1
TTTGGATTGAAGGGAGCTCTA	M-Q_A-2	35	vca-miR159-3p	miR159	100	21	0	0	1	21	1	21	0.0000003	42.1
TTTGGATTGAAGGGAGCTCTA	M-Q_A-2	35	atr-miR159	miR159	100	21	0	0	1	21	1	21	0.0000003	42.1
TTTGGATTGAAGGGAGCTCTA	M-Q_A-2	35	cpa-miR159a	miR159a	100	21	0	0	1	21	1	21	0.0000003	42.1
TTTGGATTGAAGGGAGCTCTA	M-Q_A-2	35	ppe-miR159	miR159	100	21	0	0	1	21	1	21	0.0000003	42.1
TTTGGATTGAAGGGAGCTCTA	M-Q_A-2	35	mes-miR159b	miR159b	100	21	0	0	1	21	1	21	0.0000003	42.1
TTTGGATTGAAGGGAGCTCTA	M-Q_A-2	35	cme-miR159a	miR159a	100	21	0	0	1	21	1	21	0.0000003	42.1
TTTGGATTGAAGGGAGCTCTA	M-Q_A-2	35	htu-miR159a	miR159a	100	21	0	0	1	21	1	21	0.0000003	42.1
TTTGGATTGAAGGGAGCTCTA	M-Q_A-2	35	hbr-miR159a	miR159a	100	21	0	0	1	21	1	21	0.0000003	42.1
TTTGGATTGAAGGGAGCTCTA	M-Q_A-2	35	nta-miR159	miR159	100	21	0	0	1	21	1	21	0.0000003	42.1
TTTGGATTGAAGGGAGCTCTA	M-Q_A-2	35	mes-miR159a-3p	miR159a	100	21	0	0	1	21	1	21	0.0000003	42.1
TTTGGATTGAAGGGAGCTCTA	M-Q_A-2	35	gma-miR159e-3p	miR159e	100	21	0	0	1	21	1	21	0.0000003	42.1
TTTGGATTGAAGGGAGCTCTA	M-Q_A-2	35	csi-miR159a-3p	miR159a	100	21	0	0	1	21	1	21	0.0000003	42.1
TTTGGATTGAAGGGAGCTCTA	M-Q_A-2	35	ahy-miR159	miR159	100	21	0	0	1	21	1	21	0.0000003	42.1
TTTGGATTGAAGGGAGCTCTA	M-Q_A-2	35	aly-miR159a-3p	miR159a	100	21	0	0	1	21	1	21	0.0000003	42.1
TTTGGATTGAAGGGAGCTCTA	M-Q_A-2	35	rco-miR159	miR159	100	21	0	0	1	21	1	21	0.0000003	42.1
TTTGGATTGAAGGGAGCTCTA	M-Q_A-2	35	pvu-miR159a.1	miR159a.1	100	21	0	0	1	21	1	21	0.0000003	42.1
TTTGGATTGAAGGGAGCTCTA	M-Q_A-2	35	mtr-miR159a	miR159a	100	21	0	0	1	21	1	21	0.0000003	42.1
TTTGGATTGAAGGGAGCTCTA	M-Q_A-2	35	bra-miR159a	miR159a	100	21	0	0	1	21	1	21	0.0000003	42.1
TTTGGATTGAAGGGAGCTCTA	M-Q_A-2	35	sly-miR159	miR159	100	21	0	0	1	21	1	21	0.0000003	42.1
TTTGGATTGAAGGGAGCTCTA	M-Q_A-2	35	vvi-miR159c	miR159c	100	21	0	0	1	21	1	21	0.0000003	42.1
TTTGGATTGAAGGGAGCTCTA	M-Q_A-2	35	bna-miR159	miR159	100	21	0	0	1	21	1	21	0.0000003	42.1
TTTGGATTGAAGGGAGCTCTA	M-Q_A-2	35	ptc-miR159b	miR159b	100	21	0	0	1	21	1	21	0.0000003	42.1
TTTGGATTGAAGGGAGCTCTA	M-Q_A-2	35	ptc-miR159a	miR159a	100	21	0	0	1	21	1	21	0.0000003	42.1
TTTGGATTGAAGGGAGCTCTA	M-Q_A-2	35	gma-miR159a-3p	miR159a	100	21	0	0	1	21	1	21	0.0000003	42.1
TTTGGATTGAAGGGAGCTCTA	M-Q_A-2	35	ath-miR159a	miR159a	100	21	0	0	1	21	1	21	0.0000003	42.1
TTTGGATTGAAGGGAGCTCTA	M-Q_A-2	35	cas-miR159b-3p	miR159b	100	20	0	0	1	20	1	20	0.000001	40.1
TTTGGATTGAAGGGAGCTCTA	M-Q_A-2	35	cas-miR159c-3p	miR159c	100	20	0	0	1	20	1	20	0.000001	40.1
TTTGGATTGAAGGGAGCTCTA	M-Q_A-2	35	bdi-miR159b-3p.1	miR159b	100	20	0	0	1	20	1	20	0.000001	40.1
TTTGGATTGAAGGGAGCTCTA	M-Q_A-2	35	lus-miR159c	miR159c	100	20	0	0	1	20	1	20	0.000001	40.1
TTTGGATTGAAGGGAGCTCTA	M-Q_A-2	35	lus-miR159b	miR159b	100	20	0	0	1	20	1	20	0.000001	40.1
TTTGGATTGAAGGGAGCTCTA	M-Q_A-2	35	ssp-miR159a	miR159a	100	20	0	0	1	20	1	20	0.000001	40.1
TTTGGATTGAAGGGAGCTCTA	M-Q_A-2	35	far-miR159	miR159	100	20	0	0	1	20	1	20	0.000001	40.1
TTTGGATTGAAGGGAGCTCTA	M-Q_A-2	35	hvu-miR159a	miR159a	100	20	0	0	1	20	1	20	0.000001	40.1
TTTGGATTGAAGGGAGCTCTA	M-Q_A-2	35	hvu-miR159b	miR159b	100	20	0	0	1	20	1	20	0.000001	40.1
TTTGGATTGAAGGGAGCTCTA	M-Q_A-2	35	aly-miR159b-3p	miR159b	100	20	0	0	1	20	1	20	0.000001	40.1
TTTGGATTGAAGGGAGCTCTA	M-Q_A-2	35	zma-miR159k-3p	miR159k	100	20	0	0	1	20	1	20	0.000001	40.1
TTTGGATTGAAGGGAGCTCTA	M-Q_A-2	35	zma-miR159j-3p	miR159j	100	20	0	0	1	20	1	20	0.000001	40.1
TTTGGATTGAAGGGAGCTCTA	M-Q_A-2	35	zma-miR159f-3p	miR159f	100	20	0	0	1	20	1	20	0.000001	40.1
TTTGGATTGAAGGGAGCTCTA	M-Q_A-2	35	tae-miR159b	miR159b	100	20	0	0	1	20	1	20	0.000001	40.1
TTTGGATTGAAGGGAGCTCTA	M-Q_A-2	35	tae-miR159a	miR159a	100	20	0	0	1	20	1	20	0.000001	40.1
TTTGGATTGAAGGGAGCTCTA	M-Q_A-2	35	zma-miR159b-3p	miR159b	100	20	0	0	1	20	1	20	0.000001	40.1
TTTGGATTGAAGGGAGCTCTA	M-Q_A-2	35	zma-miR159a-3p	miR159a	100	20	0	0	1	20	1	20	0.000001	40.1
TTTGGATTGAAGGGAGCTCTA	M-Q_A-2	35	sof-miR159d	miR159d	100	20	0	0	1	20	1	20	0.000001	40.1
TTTGGATTGAAGGGAGCTCTA	M-Q_A-2	35	sof-miR159b	miR159b	100	20	0	0	1	20	1	20	0.000001	40.1
TTTGGATTGAAGGGAGCTCTA	M-Q_A-2	35	sof-miR159a	miR159a	100	20	0	0	1	20	1	20	0.000001	40.1
TTTGGATTGAAGGGAGCTCTA	M-Q_A-2	35	sbi-miR159a	miR159a	100	20	0	0	1	20	1	20	0.000001	40.1
TTTGGATTGAAGGGAGCTCTA	M-Q_A-2	35	osa-miR159f	miR159f	100	20	0	0	2	21	2	21	0.000001	40.1
TTTGGATTGAAGGGAGCTCTA	M-Q_A-2	35	osa-miR159b	miR159b	100	20	0	0	1	20	1	20	0.000001	40.1
TTTGGATTGAAGGGAGCTCTA	M-Q_A-2	35	osa-miR159a.1	miR159a.1	100	20	0	0	1	20	1	20	0.000001	40.1
TTTGGATTGAAGGGAGCTCTA	M-Q_A-2	35	ath-miR159b-3p	miR159b	100	20	0	0	1	20	1	20	0.000001	40.1
TTTGGATTGAAGGGAGCTCTA	M-Q_A-2	35	cas-miR159a	miR159a	100	19	0	0	1	19	1	19	0.000005	38.2
TTTGGATTGAAGGGAGCTCTA	M-Q_A-2	35	fve-miR159b	miR159b	100	19	0	0	2	20	2	20	0.000005	38.2
TTTGGATTGAAGGGAGCTCTA	M-Q_A-2	35	bdi-miR159a-3p	miR159a	100	19	0	0	2	20	2	20	0.000005	38.2
TTTGGATTGAAGGGAGCTCTA	M-Q_A-2	35	aly-miR159c-3p	miR159c	100	19	0	0	1	19	1	19	0.000005	38.2
TTTGGATTGAAGGGAGCTCTA	M-Q_A-2	35	ath-miR159c	miR159c	100	19	0	0	1	19	1	19	0.000005	38.2
TTTGGATTGAAGGGAGCTCTA	M-Q_A-2	35	pab-miR159c	miR159c	100	18	0	0	2	19	2	19	0.00002	36.2
TTTGGATTGAAGGGAGCTCTA	M-Q_A-2	35	pab-miR159b	miR159b	100	18	0	0	2	19	2	19	0.00002	36.2
TTTGGATTGAAGGGAGCTCTA	M-Q_A-2	35	fve-miR159c	miR159c	100	18	0	0	2	19	2	19	0.00002	36.2
TTTGGATTGAAGGGAGCTCTA	M-Q_A-2	35	cpa-miR159b	miR159b	100	18	0	0	2	19	2	19	0.00002	36.2
TTTGGATTGAAGGGAGCTCTA	M-Q_A-2	35	cme-miR159b	miR159b	100	18	0	0	2	19	2	19	0.00002	36.2
TTTGGATTGAAGGGAGCTCTA	M-Q_A-2	35	mdm-miR159b	miR159b	100	18	0	0	2	19	2	19	0.00002	36.2
TTTGGATTGAAGGGAGCTCTA	M-Q_A-2	35	mdm-miR159a	miR159a	100	18	0	0	2	19	2	19	0.00002	36.2
TTTGGATTGAAGGGAGCTCTA	M-Q_A-2	35	smo-miR159	miR159	100	18	0	0	2	19	2	19	0.00002	36.2
TTTGGATTGAAGGGAGCTCTA	M-Q_A-2	35	pta-miR159c	miR159c	100	18	0	0	2	19	2	19	0.00002	36.2
TTTGGATTGAAGGGAGCTCTA	M-Q_A-2	35	pta-miR159a	miR159a	100	18	0	0	2	19	1	18	0.00002	36.2
TTTGGATTGAAGGGAGCTCTA	M-Q_A-2	35	ptc-miR159d	miR159d	100	18	0	0	2	19	2	19	0.00002	36.2
TTTGGATTGAAGGGAGCTCTA	M-Q_A-2	35	sbi-miR159b	miR159b	100	18	0	0	2	19	2	19	0.00002	36.2
TTTGGATTGAAGGGAGCTCTA	M-Q_A-2	35	zma-miR159d-3p	miR159d	100	18	0	0	2	19	2	19	0.00002	36.2
TTTGGATTGAAGGGAGCTCTA	M-Q_A-2	35	zma-miR159c-3p	miR159c	100	18	0	0	2	19	2	19	0.00002	36.2
TTTGGATTGAAGGGAGCTCTA	M-Q_A-2	35	sof-miR159c	miR159c	100	18	0	0	2	19	2	19	0.00002	36.2
TTTGGATTGAAGGGAGCTCTA	M-Q_A-2	35	osa-miR159e	miR159e	100	18	0	0	2	19	2	19	0.00002	36.2
TTTGGATTGAAGGGAGCTCTA	M-Q_A-2	35	osa-miR159d	miR159d	100	18	0	0	2	19	2	19	0.00002	36.2
TTTGGATTGAAGGGAGCTCTA	M-Q_A-2	35	osa-miR159c	miR159c	100	18	0	0	2	19	2	19	0.00002	36.2
CGTAAACGATGGATACTCGCTGG	M-Q_B-1	10	hbr-miR6173	miR6173	100	17	0	0	1	17	4	20	0.0001	34.2
TCCACGCCGTAAACGATGGATACTCGCTGG	M-Q_B-1	10	hbr-miR6173	miR6173	100	19	0	0	6	24	2	20	0.000008	38.2
GGAATGGGCTGTTTGGGAAGA	M-Q_C-1	15	mdm-miR482a-5p	miR482a	100	21	0	0	1	21	2	22	0.0000003	42.1
GGAATGGGCTGTTTGGGAAGA	M-Q_C-1	15	ppe-miR482c-5p	miR482c	100	18	0	0	1	18	1	18	0.00002	36.2
TCGGACCAGGCTTCATTCCCC	M-Q_C-1	12	aof-miR166d	miR166d	100	21	0	0	1	21	1	21	0.0000003	42.1
TCGGACCAGGCTTCATTCCCC	M-Q_C-1	12	cas-miR166f-3p	miR166f	100	21	0	0	1	21	1	21	0.0000003	42.1
TCGGACCAGGCTTCATTCCCC	M-Q_C-1	12	cas-miR166d	miR166d	100	21	0	0	1	21	1	21	0.0000003	42.1
TCGGACCAGGCTTCATTCCCC	M-Q_C-1	12	cas-miR166c-3p	miR166c	100	21	0	0	1	21	1	21	0.0000003	42.1
TCGGACCAGGCTTCATTCCCC	M-Q_C-1	12	pab-miR166i	miR166i	100	21	0	0	1	21	1	21	0.0000003	42.1
TCGGACCAGGCTTCATTCCCC	M-Q_C-1	12	pab-miR166h	miR166h	100	21	0	0	1	21	1	21	0.0000003	42.1
TCGGACCAGGCTTCATTCCCC	M-Q_C-1	12	pab-miR166g	miR166g	100	21	0	0	1	21	1	21	0.0000003	42.1
TCGGACCAGGCTTCATTCCCC	M-Q_C-1	12	pab-miR166f	miR166f	100	21	0	0	1	21	1	21	0.0000003	42.1
TCGGACCAGGCTTCATTCCCC	M-Q_C-1	12	fve-miR166f	miR166f	100	21	0	0	1	21	1	21	0.0000003	42.1
TCGGACCAGGCTTCATTCCCC	M-Q_C-1	12	fve-miR166c	miR166c	100	21	0	0	1	21	1	21	0.0000003	42.1
TCGGACCAGGCTTCATTCCCC	M-Q_C-1	12	fve-miR166d-3p	miR166d	100	21	0	0	1	21	1	21	0.0000003	42.1
TCGGACCAGGCTTCATTCCCC	M-Q_C-1	12	fve-miR166b	miR166b	100	21	0	0	1	21	1	21	0.0000003	42.1
TCGGACCAGGCTTCATTCCCC	M-Q_C-1	12	fve-miR166a	miR166a	100	21	0	0	1	21	1	21	0.0000003	42.1
TCGGACCAGGCTTCATTCCCC	M-Q_C-1	12	fve-miR166e	miR166e	100	21	0	0	1	21	1	21	0.0000003	42.1
TCGGACCAGGCTTCATTCCCC	M-Q_C-1	12	lja-miR166-3p	miR166	100	21	0	0	1	21	4	24	0.0000003	42.1
TCGGACCAGGCTTCATTCCCC	M-Q_C-1	12	mdm-miR166j	miR166j	100	21	0	0	1	21	1	21	0.0000003	42.1
TCGGACCAGGCTTCATTCCCC	M-Q_C-1	12	eun-miR166-3p	miR166	100	21	0	0	1	21	1	21	0.0000003	42.1
TCGGACCAGGCTTCATTCCCC	M-Q_C-1	12	vca-miR166c-3p	miR166c	100	21	0	0	1	21	1	21	0.0000003	42.1
TCGGACCAGGCTTCATTCCCC	M-Q_C-1	12	vca-miR166b-3p	miR166b	100	21	0	0	1	21	1	21	0.0000003	42.1
TCGGACCAGGCTTCATTCCCC	M-Q_C-1	12	vca-miR166a-3p	miR166a	100	21	0	0	1	21	1	21	0.0000003	42.1
TCGGACCAGGCTTCATTCCCC	M-Q_C-1	12	ata-miR166d-3p	miR166d	100	21	0	0	1	21	1	21	0.0000003	42.1
TCGGACCAGGCTTCATTCCCC	M-Q_C-1	12	ata-miR166b-3p	miR166b	100	21	0	0	1	21	1	21	0.0000003	42.1
TCGGACCAGGCTTCATTCCCC	M-Q_C-1	12	ata-miR166e-3p	miR166e	100	21	0	0	1	21	1	21	0.0000003	42.1
TCGGACCAGGCTTCATTCCCC	M-Q_C-1	12	ata-miR166a-3p	miR166a	100	21	0	0	1	21	1	21	0.0000003	42.1
TCGGACCAGGCTTCATTCCCC	M-Q_C-1	12	atr-miR166d	miR166d	100	21	0	0	1	21	1	21	0.0000003	42.1
TCGGACCAGGCTTCATTCCCC	M-Q_C-1	12	atr-miR166c	miR166c	100	21	0	0	1	21	1	21	0.0000003	42.1
TCGGACCAGGCTTCATTCCCC	M-Q_C-1	12	atr-miR166a	miR166a	100	21	0	0	1	21	1	21	0.0000003	42.1
TCGGACCAGGCTTCATTCCCC	M-Q_C-1	12	lus-miR166k	miR166k	100	21	0	0	1	21	1	21	0.0000003	42.1
TCGGACCAGGCTTCATTCCCC	M-Q_C-1	12	lus-miR166j	miR166j	100	21	0	0	1	21	1	21	0.0000003	42.1
TCGGACCAGGCTTCATTCCCC	M-Q_C-1	12	cpa-miR166c	miR166c	100	21	0	0	1	21	1	21	0.0000003	42.1
TCGGACCAGGCTTCATTCCCC	M-Q_C-1	12	cpa-miR166b	miR166b	100	21	0	0	1	21	1	21	0.0000003	42.1
TCGGACCAGGCTTCATTCCCC	M-Q_C-1	12	cpa-miR166a	miR166a	100	21	0	0	1	21	1	21	0.0000003	42.1
TCGGACCAGGCTTCATTCCCC	M-Q_C-1	12	ppe-miR166e	miR166e	100	21	0	0	1	21	1	21	0.0000003	42.1
TCGGACCAGGCTTCATTCCCC	M-Q_C-1	12	ppe-miR166d	miR166d	100	21	0	0	1	21	1	21	0.0000003	42.1
TCGGACCAGGCTTCATTCCCC	M-Q_C-1	12	ppe-miR166c	miR166c	100	21	0	0	1	21	1	21	0.0000003	42.1
TCGGACCAGGCTTCATTCCCC	M-Q_C-1	12	ppe-miR166b	miR166b	100	21	0	0	1	21	1	21	0.0000003	42.1
TCGGACCAGGCTTCATTCCCC	M-Q_C-1	12	ppe-miR166a	miR166a	100	21	0	0	1	21	1	21	0.0000003	42.1
TCGGACCAGGCTTCATTCCCC	M-Q_C-1	12	aly-miR166h-3p	miR166h	100	21	0	0	1	21	1	21	0.0000003	42.1
TCGGACCAGGCTTCATTCCCC	M-Q_C-1	12	stu-miR166d-3p	miR166d	100	21	0	0	1	21	1	21	0.0000003	42.1
TCGGACCAGGCTTCATTCCCC	M-Q_C-1	12	stu-miR166c-3p	miR166c	100	21	0	0	1	21	1	21	0.0000003	42.1
TCGGACCAGGCTTCATTCCCC	M-Q_C-1	12	stu-miR166a-3p	miR166a	100	21	0	0	1	21	1	21	0.0000003	42.1
TCGGACCAGGCTTCATTCCCC	M-Q_C-1	12	ssp-miR166	miR166	100	21	0	0	1	21	1	21	0.0000003	42.1
TCGGACCAGGCTTCATTCCCC	M-Q_C-1	12	bdi-miR166i-3p	miR166i	100	21	0	0	1	21	1	21	0.0000003	42.1
TCGGACCAGGCTTCATTCCCC	M-Q_C-1	12	mes-miR166g	miR166g	100	21	0	0	1	21	1	21	0.0000003	42.1
TCGGACCAGGCTTCATTCCCC	M-Q_C-1	12	mes-miR166f	miR166f	100	21	0	0	1	21	1	21	0.0000003	42.1
TCGGACCAGGCTTCATTCCCC	M-Q_C-1	12	mes-miR166e	miR166e	100	21	0	0	1	21	1	21	0.0000003	42.1
TCGGACCAGGCTTCATTCCCC	M-Q_C-1	12	mes-miR166d	miR166d	100	21	0	0	1	21	1	21	0.0000003	42.1
TCGGACCAGGCTTCATTCCCC	M-Q_C-1	12	mes-miR166c	miR166c	100	21	0	0	1	21	1	21	0.0000003	42.1
TCGGACCAGGCTTCATTCCCC	M-Q_C-1	12	mes-miR166b	miR166b	100	21	0	0	1	21	1	21	0.0000003	42.1
TCGGACCAGGCTTCATTCCCC	M-Q_C-1	12	mes-miR166a	miR166a	100	21	0	0	1	21	1	21	0.0000003	42.1
TCGGACCAGGCTTCATTCCCC	M-Q_C-1	12	cme-miR166a	miR166a	100	21	0	0	1	21	1	21	0.0000003	42.1
TCGGACCAGGCTTCATTCCCC	M-Q_C-1	12	cme-miR166f	miR166f	100	21	0	0	1	21	1	21	0.0000003	42.1
TCGGACCAGGCTTCATTCCCC	M-Q_C-1	12	cme-miR166h	miR166h	100	21	0	0	1	21	1	21	0.0000003	42.1
TCGGACCAGGCTTCATTCCCC	M-Q_C-1	12	cme-miR166d	miR166d	100	21	0	0	1	21	1	21	0.0000003	42.1
TCGGACCAGGCTTCATTCCCC	M-Q_C-1	12	cme-miR166b	miR166b	100	21	0	0	1	21	1	21	0.0000003	42.1
TCGGACCAGGCTTCATTCCCC	M-Q_C-1	12	cme-miR166c	miR166c	100	21	0	0	1	21	1	21	0.0000003	42.1
TCGGACCAGGCTTCATTCCCC	M-Q_C-1	12	mdm-miR166i	miR166i	100	21	0	0	1	21	1	21	0.0000003	42.1
TCGGACCAGGCTTCATTCCCC	M-Q_C-1	12	mdm-miR166h	miR166h	100	21	0	0	1	21	1	21	0.0000003	42.1
TCGGACCAGGCTTCATTCCCC	M-Q_C-1	12	mdm-miR166g	miR166g	100	21	0	0	1	21	1	21	0.0000003	42.1
TCGGACCAGGCTTCATTCCCC	M-Q_C-1	12	mdm-miR166f	miR166f	100	21	0	0	1	21	1	21	0.0000003	42.1
TCGGACCAGGCTTCATTCCCC	M-Q_C-1	12	mdm-miR166e	miR166e	100	21	0	0	1	21	1	21	0.0000003	42.1
TCGGACCAGGCTTCATTCCCC	M-Q_C-1	12	mdm-miR166d	miR166d	100	21	0	0	1	21	1	21	0.0000003	42.1
TCGGACCAGGCTTCATTCCCC	M-Q_C-1	12	mdm-miR166c	miR166c	100	21	0	0	1	21	1	21	0.0000003	42.1
TCGGACCAGGCTTCATTCCCC	M-Q_C-1	12	mdm-miR166b	miR166b	100	21	0	0	1	21	1	21	0.0000003	42.1
TCGGACCAGGCTTCATTCCCC	M-Q_C-1	12	mdm-miR166a	miR166a	100	21	0	0	1	21	1	21	0.0000003	42.1
TCGGACCAGGCTTCATTCCCC	M-Q_C-1	12	hpe-miR166a	miR166a	100	21	0	0	1	21	1	21	0.0000003	42.1
TCGGACCAGGCTTCATTCCCC	M-Q_C-1	12	hpa-miR166a	miR166a	100	21	0	0	1	21	1	21	0.0000003	42.1
TCGGACCAGGCTTCATTCCCC	M-Q_C-1	12	hbr-miR166b	miR166b	100	21	0	0	1	21	1	21	0.0000003	42.1
TCGGACCAGGCTTCATTCCCC	M-Q_C-1	12	gma-miR166o	miR166o	100	21	0	0	1	21	1	21	0.0000003	42.1
TCGGACCAGGCTTCATTCCCC	M-Q_C-1	12	gma-miR166n	miR166n	100	21	0	0	1	21	1	21	0.0000003	42.1
TCGGACCAGGCTTCATTCCCC	M-Q_C-1	12	nta-miR166h	miR166h	100	21	0	0	1	21	1	21	0.0000003	42.1
TCGGACCAGGCTTCATTCCCC	M-Q_C-1	12	nta-miR166g	miR166g	100	21	0	0	1	21	1	21	0.0000003	42.1
TCGGACCAGGCTTCATTCCCC	M-Q_C-1	12	nta-miR166f	miR166f	100	21	0	0	1	21	1	21	0.0000003	42.1
TCGGACCAGGCTTCATTCCCC	M-Q_C-1	12	nta-miR166e	miR166e	100	21	0	0	1	21	1	21	0.0000003	42.1
TCGGACCAGGCTTCATTCCCC	M-Q_C-1	12	nta-miR166d	miR166d	100	21	0	0	1	21	1	21	0.0000003	42.1
TCGGACCAGGCTTCATTCCCC	M-Q_C-1	12	nta-miR166c	miR166c	100	21	0	0	1	21	1	21	0.0000003	42.1
TCGGACCAGGCTTCATTCCCC	M-Q_C-1	12	nta-miR166b	miR166b	100	21	0	0	1	21	1	21	0.0000003	42.1
TCGGACCAGGCTTCATTCCCC	M-Q_C-1	12	nta-miR166a	miR166a	100	21	0	0	1	21	1	21	0.0000003	42.1
TCGGACCAGGCTTCATTCCCC	M-Q_C-1	12	lus-miR166i	miR166i	100	21	0	0	1	21	1	21	0.0000003	42.1
TCGGACCAGGCTTCATTCCCC	M-Q_C-1	12	lus-miR166h	miR166h	100	21	0	0	1	21	1	21	0.0000003	42.1
TCGGACCAGGCTTCATTCCCC	M-Q_C-1	12	lus-miR166g	miR166g	100	21	0	0	1	21	1	21	0.0000003	42.1
TCGGACCAGGCTTCATTCCCC	M-Q_C-1	12	lus-miR166d	miR166d	100	21	0	0	1	21	1	21	0.0000003	42.1
TCGGACCAGGCTTCATTCCCC	M-Q_C-1	12	lus-miR166c	miR166c	100	21	0	0	1	21	1	21	0.0000003	42.1
TCGGACCAGGCTTCATTCCCC	M-Q_C-1	12	lus-miR166a	miR166a	100	21	0	0	1	21	1	21	0.0000003	42.1
TCGGACCAGGCTTCATTCCCC	M-Q_C-1	12	bna-miR166e	miR166e	100	21	0	0	1	21	1	21	0.0000003	42.1
TCGGACCAGGCTTCATTCCCC	M-Q_C-1	12	dpr-miR166b	miR166b	100	21	0	0	1	21	1	21	0.0000003	42.1
TCGGACCAGGCTTCATTCCCC	M-Q_C-1	12	ssl-miR166b	miR166b	100	21	0	0	1	21	1	21	0.0000003	42.1
TCGGACCAGGCTTCATTCCCC	M-Q_C-1	12	gma-miR166i-3p	miR166i	100	21	0	0	1	21	1	21	0.0000003	42.1
TCGGACCAGGCTTCATTCCCC	M-Q_C-1	12	hvu-miR166c	miR166c	100	21	0	0	1	21	1	21	0.0000003	42.1
TCGGACCAGGCTTCATTCCCC	M-Q_C-1	12	bdi-miR166c-3p	miR166c	100	21	0	0	1	21	1	21	0.0000003	42.1
TCGGACCAGGCTTCATTCCCC	M-Q_C-1	12	bdi-miR166b-3p	miR166b	100	21	0	0	1	21	1	21	0.0000003	42.1
TCGGACCAGGCTTCATTCCCC	M-Q_C-1	12	bdi-miR166d-3p	miR166d	100	21	0	0	1	21	1	21	0.0000003	42.1
TCGGACCAGGCTTCATTCCCC	M-Q_C-1	12	gma-miR166g	miR166g	100	21	0	0	1	21	1	21	0.0000003	42.1
TCGGACCAGGCTTCATTCCCC	M-Q_C-1	12	gma-miR166f	miR166f	100	21	0	0	1	21	1	21	0.0000003	42.1
TCGGACCAGGCTTCATTCCCC	M-Q_C-1	12	gma-miR166e	miR166e	100	21	0	0	1	21	1	21	0.0000003	42.1
TCGGACCAGGCTTCATTCCCC	M-Q_C-1	12	gma-miR166d	miR166d	100	21	0	0	1	21	1	21	0.0000003	42.1
TCGGACCAGGCTTCATTCCCC	M-Q_C-1	12	gma-miR166c-3p	miR166c	100	21	0	0	1	21	1	21	0.0000003	42.1
TCGGACCAGGCTTCATTCCCC	M-Q_C-1	12	tcc-miR166d	miR166d	100	21	0	0	1	21	1	21	0.0000003	42.1
TCGGACCAGGCTTCATTCCCC	M-Q_C-1	12	tcc-miR166a	miR166a	100	21	0	0	1	21	1	21	0.0000003	42.1
TCGGACCAGGCTTCATTCCCC	M-Q_C-1	12	hvu-miR166b	miR166b	100	21	0	0	1	21	1	21	0.0000003	42.1
TCGGACCAGGCTTCATTCCCC	M-Q_C-1	12	hvu-miR166a	miR166a	100	21	0	0	1	21	1	21	0.0000003	42.1
TCGGACCAGGCTTCATTCCCC	M-Q_C-1	12	aly-miR166g-3p	miR166g	100	21	0	0	1	21	1	21	0.0000003	42.1
TCGGACCAGGCTTCATTCCCC	M-Q_C-1	12	aly-miR166f-3p	miR166f	100	21	0	0	1	21	1	21	0.0000003	42.1
TCGGACCAGGCTTCATTCCCC	M-Q_C-1	12	aly-miR166e-3p	miR166e	100	21	0	0	1	21	1	21	0.0000003	42.1
TCGGACCAGGCTTCATTCCCC	M-Q_C-1	12	aly-miR166d-3p	miR166d	100	21	0	0	1	21	1	21	0.0000003	42.1
TCGGACCAGGCTTCATTCCCC	M-Q_C-1	12	aly-miR166c-3p	miR166c	100	21	0	0	1	21	1	21	0.0000003	42.1
TCGGACCAGGCTTCATTCCCC	M-Q_C-1	12	aly-miR166b-3p	miR166b	100	21	0	0	1	21	1	21	0.0000003	42.1
TCGGACCAGGCTTCATTCCCC	M-Q_C-1	12	aly-miR166a-3p	miR166a	100	21	0	0	1	21	1	21	0.0000003	42.1
TCGGACCAGGCTTCATTCCCC	M-Q_C-1	12	rco-miR166e	miR166e	100	21	0	0	1	21	1	21	0.0000003	42.1
TCGGACCAGGCTTCATTCCCC	M-Q_C-1	12	rco-miR166d	miR166d	100	21	0	0	1	21	1	21	0.0000003	42.1
TCGGACCAGGCTTCATTCCCC	M-Q_C-1	12	rco-miR166c	miR166c	100	21	0	0	1	21	1	21	0.0000003	42.1
TCGGACCAGGCTTCATTCCCC	M-Q_C-1	12	rco-miR166b	miR166b	100	21	0	0	1	21	1	21	0.0000003	42.1
TCGGACCAGGCTTCATTCCCC	M-Q_C-1	12	rco-miR166a	miR166a	100	21	0	0	1	21	1	21	0.0000003	42.1
TCGGACCAGGCTTCATTCCCC	M-Q_C-1	12	csi-miR166a-3p	miR166a	100	21	0	0	1	21	1	21	0.0000003	42.1
TCGGACCAGGCTTCATTCCCC	M-Q_C-1	12	ctr-miR166	miR166	100	21	0	0	1	21	1	21	0.0000003	42.1
TCGGACCAGGCTTCATTCCCC	M-Q_C-1	12	csi-miR166e-3p	miR166e	100	21	0	0	1	21	1	21	0.0000003	42.1
TCGGACCAGGCTTCATTCCCC	M-Q_C-1	12	aqc-miR166b	miR166b	100	21	0	0	1	21	1	21	0.0000003	42.1
TCGGACCAGGCTTCATTCCCC	M-Q_C-1	12	aqc-miR166e	miR166e	100	21	0	0	1	21	1	21	0.0000003	42.1
TCGGACCAGGCTTCATTCCCC	M-Q_C-1	12	bdi-miR166a-3p	miR166a	100	21	0	0	1	21	1	21	0.0000003	42.1
TCGGACCAGGCTTCATTCCCC	M-Q_C-1	12	pvu-miR166a	miR166a	100	21	0	0	1	21	1	21	0.0000003	42.1
TCGGACCAGGCTTCATTCCCC	M-Q_C-1	12	sly-miR166b	miR166b	100	21	0	0	1	21	1	21	0.0000003	42.1
TCGGACCAGGCTTCATTCCCC	M-Q_C-1	12	sly-miR166a	miR166a	100	21	0	0	1	21	1	21	0.0000003	42.1
TCGGACCAGGCTTCATTCCCC	M-Q_C-1	12	vvi-miR166h	miR166h	100	21	0	0	1	21	1	21	0.0000003	42.1
TCGGACCAGGCTTCATTCCCC	M-Q_C-1	12	vvi-miR166g	miR166g	100	21	0	0	1	21	1	21	0.0000003	42.1
TCGGACCAGGCTTCATTCCCC	M-Q_C-1	12	vvi-miR166f	miR166f	100	21	0	0	1	21	1	21	0.0000003	42.1
TCGGACCAGGCTTCATTCCCC	M-Q_C-1	12	vvi-miR166e	miR166e	100	21	0	0	1	21	1	21	0.0000003	42.1
TCGGACCAGGCTTCATTCCCC	M-Q_C-1	12	vvi-miR166d	miR166d	100	21	0	0	1	21	1	21	0.0000003	42.1
TCGGACCAGGCTTCATTCCCC	M-Q_C-1	12	vvi-miR166c	miR166c	100	21	0	0	1	21	1	21	0.0000003	42.1
TCGGACCAGGCTTCATTCCCC	M-Q_C-1	12	bna-miR166d	miR166d	100	21	0	0	1	21	1	21	0.0000003	42.1
TCGGACCAGGCTTCATTCCCC	M-Q_C-1	12	bna-miR166c	miR166c	100	21	0	0	1	21	1	21	0.0000003	42.1
TCGGACCAGGCTTCATTCCCC	M-Q_C-1	12	bna-miR166b	miR166b	100	21	0	0	1	21	1	21	0.0000003	42.1
TCGGACCAGGCTTCATTCCCC	M-Q_C-1	12	bna-miR166a	miR166a	100	21	0	0	1	21	1	21	0.0000003	42.1
TCGGACCAGGCTTCATTCCCC	M-Q_C-1	12	smo-miR166c	miR166c	100	21	0	0	1	21	1	21	0.0000003	42.1
TCGGACCAGGCTTCATTCCCC	M-Q_C-1	12	smo-miR166b	miR166b	100	21	0	0	1	21	1	21	0.0000003	42.1
TCGGACCAGGCTTCATTCCCC	M-Q_C-1	12	smo-miR166a	miR166a	100	21	0	0	1	21	1	21	0.0000003	42.1
TCGGACCAGGCTTCATTCCCC	M-Q_C-1	12	ppt-miR166i	miR166i	100	21	0	0	1	21	1	21	0.0000003	42.1
TCGGACCAGGCTTCATTCCCC	M-Q_C-1	12	ppt-miR166h	miR166h	100	21	0	0	1	21	1	21	0.0000003	42.1
TCGGACCAGGCTTCATTCCCC	M-Q_C-1	12	ppt-miR166g	miR166g	100	21	0	0	1	21	1	21	0.0000003	42.1
TCGGACCAGGCTTCATTCCCC	M-Q_C-1	12	ppt-miR166f	miR166f	100	21	0	0	1	21	1	21	0.0000003	42.1
TCGGACCAGGCTTCATTCCCC	M-Q_C-1	12	ppt-miR166e	miR166e	100	21	0	0	1	21	1	21	0.0000003	42.1
TCGGACCAGGCTTCATTCCCC	M-Q_C-1	12	ppt-miR166d	miR166d	100	21	0	0	1	21	1	21	0.0000003	42.1
TCGGACCAGGCTTCATTCCCC	M-Q_C-1	12	ppt-miR166c	miR166c	100	21	0	0	1	21	1	21	0.0000003	42.1
TCGGACCAGGCTTCATTCCCC	M-Q_C-1	12	pta-miR166b	miR166b	100	21	0	0	1	21	1	21	0.0000003	42.1
TCGGACCAGGCTTCATTCCCC	M-Q_C-1	12	pta-miR166a	miR166a	100	21	0	0	1	21	1	21	0.0000003	42.1
TCGGACCAGGCTTCATTCCCC	M-Q_C-1	12	ppt-miR166a	miR166a	100	21	0	0	1	21	1	21	0.0000003	42.1
TCGGACCAGGCTTCATTCCCC	M-Q_C-1	12	ppt-miR166b	miR166b	100	21	0	0	1	21	1	21	0.0000003	42.1
TCGGACCAGGCTTCATTCCCC	M-Q_C-1	12	ghr-miR166b	miR166b	100	21	0	0	1	21	1	21	0.0000003	42.1
TCGGACCAGGCTTCATTCCCC	M-Q_C-1	12	mtr-miR166g-3p	miR166g	100	21	0	0	1	21	1	21	0.0000003	42.1
TCGGACCAGGCTTCATTCCCC	M-Q_C-1	12	mtr-miR166e-3p	miR166e	100	21	0	0	1	21	1	21	0.0000003	42.1
TCGGACCAGGCTTCATTCCCC	M-Q_C-1	12	ptc-miR166m	miR166m	100	21	0	0	1	21	1	21	0.0000003	42.1
TCGGACCAGGCTTCATTCCCC	M-Q_C-1	12	ptc-miR166l	miR166l	100	21	0	0	1	21	1	21	0.0000003	42.1
TCGGACCAGGCTTCATTCCCC	M-Q_C-1	12	ptc-miR166k	miR166k	100	21	0	0	1	21	1	21	0.0000003	42.1
TCGGACCAGGCTTCATTCCCC	M-Q_C-1	12	ptc-miR166j	miR166j	100	21	0	0	1	21	1	21	0.0000003	42.1
TCGGACCAGGCTTCATTCCCC	M-Q_C-1	12	ptc-miR166i	miR166i	100	21	0	0	1	21	1	21	0.0000003	42.1
TCGGACCAGGCTTCATTCCCC	M-Q_C-1	12	ptc-miR166h	miR166h	100	21	0	0	1	21	1	21	0.0000003	42.1
TCGGACCAGGCTTCATTCCCC	M-Q_C-1	12	ptc-miR166g	miR166g	100	21	0	0	1	21	1	21	0.0000003	42.1
TCGGACCAGGCTTCATTCCCC	M-Q_C-1	12	ptc-miR166f	miR166f	100	21	0	0	1	21	1	21	0.0000003	42.1
TCGGACCAGGCTTCATTCCCC	M-Q_C-1	12	ptc-miR166e	miR166e	100	21	0	0	1	21	1	21	0.0000003	42.1
TCGGACCAGGCTTCATTCCCC	M-Q_C-1	12	ptc-miR166d	miR166d	100	21	0	0	1	21	1	21	0.0000003	42.1
TCGGACCAGGCTTCATTCCCC	M-Q_C-1	12	ptc-miR166c	miR166c	100	21	0	0	1	21	1	21	0.0000003	42.1
TCGGACCAGGCTTCATTCCCC	M-Q_C-1	12	ptc-miR166b	miR166b	100	21	0	0	1	21	1	21	0.0000003	42.1
TCGGACCAGGCTTCATTCCCC	M-Q_C-1	12	ptc-miR166a	miR166a	100	21	0	0	1	21	1	21	0.0000003	42.1
TCGGACCAGGCTTCATTCCCC	M-Q_C-1	12	gma-miR166b	miR166b	100	21	0	0	1	21	1	21	0.0000003	42.1
TCGGACCAGGCTTCATTCCCC	M-Q_C-1	12	gma-miR166a-3p	miR166a	100	21	0	0	1	21	1	21	0.0000003	42.1
TCGGACCAGGCTTCATTCCCC	M-Q_C-1	12	mtr-miR166a	miR166a	100	21	0	0	1	21	1	21	0.0000003	42.1
TCGGACCAGGCTTCATTCCCC	M-Q_C-1	12	zma-miR166a-3p	miR166a	100	21	0	0	1	21	1	21	0.0000003	42.1
TCGGACCAGGCTTCATTCCCC	M-Q_C-1	12	osa-miR166j-3p	miR166j	100	21	0	0	1	21	1	21	0.0000003	42.1
TCGGACCAGGCTTCATTCCCC	M-Q_C-1	12	osa-miR166f	miR166f	100	21	0	0	1	21	1	21	0.0000003	42.1
TCGGACCAGGCTTCATTCCCC	M-Q_C-1	12	osa-miR166d-3p	miR166d	100	21	0	0	1	21	1	21	0.0000003	42.1
TCGGACCAGGCTTCATTCCCC	M-Q_C-1	12	osa-miR166c-3p	miR166c	100	21	0	0	1	21	1	21	0.0000003	42.1
TCGGACCAGGCTTCATTCCCC	M-Q_C-1	12	osa-miR166b-3p	miR166b	100	21	0	0	1	21	1	21	0.0000003	42.1
TCGGACCAGGCTTCATTCCCC	M-Q_C-1	12	osa-miR166a-3p	miR166a	100	21	0	0	1	21	1	21	0.0000003	42.1
TCGGACCAGGCTTCATTCCCC	M-Q_C-1	12	ath-miR166g	miR166g	100	21	0	0	1	21	1	21	0.0000003	42.1
TCGGACCAGGCTTCATTCCCC	M-Q_C-1	12	ath-miR166f	miR166f	100	21	0	0	1	21	1	21	0.0000003	42.1
TCGGACCAGGCTTCATTCCCC	M-Q_C-1	12	ath-miR166e-3p	miR166e	100	21	0	0	1	21	1	21	0.0000003	42.1
TCGGACCAGGCTTCATTCCCC	M-Q_C-1	12	ath-miR166d	miR166d	100	21	0	0	1	21	1	21	0.0000003	42.1
TCGGACCAGGCTTCATTCCCC	M-Q_C-1	12	ath-miR166c	miR166c	100	21	0	0	1	21	1	21	0.0000003	42.1
TCGGACCAGGCTTCATTCCCC	M-Q_C-1	12	ath-miR166b-3p	miR166b	100	21	0	0	1	21	1	21	0.0000003	42.1
TCGGACCAGGCTTCATTCCCC	M-Q_C-1	12	ath-miR166a-3p	miR166a	100	21	0	0	1	21	1	21	0.0000003	42.1
TCGGACCAGGCTTCATTCCCC	M-Q_C-1	12	csi-miR166f-3p	miR166f	100	20	0	0	1	20	1	20	0.000001	40.1
TCGGACCAGGCTTCATTCCCC	M-Q_C-1	12	cas-miR166e	miR166e	100	20	0	0	1	20	1	20	0.000001	40.1
TCGGACCAGGCTTCATTCCCC	M-Q_C-1	12	pab-miR166j	miR166j	100	20	0	0	2	21	2	21	0.000001	40.1
TCGGACCAGGCTTCATTCCCC	M-Q_C-1	12	cpa-miR166d	miR166d	100	20	0	0	1	20	1	20	0.000001	40.1
TCGGACCAGGCTTCATTCCCC	M-Q_C-1	12	mes-miR166h	miR166h	100	20	0	0	1	20	1	20	0.000001	40.1
TCGGACCAGGCTTCATTCCCC	M-Q_C-1	12	cme-miR166g	miR166g	100	20	0	0	1	20	1	20	0.000001	40.1
TCGGACCAGGCTTCATTCCCC	M-Q_C-1	12	gma-miR166t	miR166t	100	20	0	0	1	20	1	20	0.000001	40.1
TCGGACCAGGCTTCATTCCCC	M-Q_C-1	12	gma-miR166s	miR166s	100	20	0	0	1	20	1	20	0.000001	40.1
TCGGACCAGGCTTCATTCCCC	M-Q_C-1	12	gma-miR166r	miR166r	100	20	0	0	1	20	1	20	0.000001	40.1
TCGGACCAGGCTTCATTCCCC	M-Q_C-1	12	gma-miR166q	miR166q	100	20	0	0	1	20	1	20	0.000001	40.1
TCGGACCAGGCTTCATTCCCC	M-Q_C-1	12	gma-miR166p	miR166p	100	20	0	0	1	20	1	20	0.000001	40.1
TCGGACCAGGCTTCATTCCCC	M-Q_C-1	12	gma-miR166m	miR166m	100	20	0	0	2	21	1	20	0.000001	40.1
TCGGACCAGGCTTCATTCCCC	M-Q_C-1	12	gma-miR166j-3p	miR166j	100	20	0	0	1	20	1	20	0.000001	40.1
TCGGACCAGGCTTCATTCCCC	M-Q_C-1	12	bdi-miR166e-3p	miR166e	100	20	0	0	1	20	2	21	0.000001	40.1
TCGGACCAGGCTTCATTCCCC	M-Q_C-1	12	tcc-miR166b	miR166b	100	20	0	0	1	20	1	20	0.000001	40.1
TCGGACCAGGCTTCATTCCCC	M-Q_C-1	12	csi-miR166c-3p	miR166c	100	20	0	0	1	20	1	20	0.000001	40.1
TCGGACCAGGCTTCATTCCCC	M-Q_C-1	12	crt-miR166b	miR166b	100	20	0	0	1	20	1	20	0.000001	40.1
TCGGACCAGGCTTCATTCCCC	M-Q_C-1	12	crt-miR166a	miR166a	100	20	0	0	1	20	1	20	0.000001	40.1
TCGGACCAGGCTTCATTCCCC	M-Q_C-1	12	sbi-miR166j	miR166j	100	20	0	0	1	20	1	20	0.000001	40.1
TCGGACCAGGCTTCATTCCCC	M-Q_C-1	12	sbi-miR166i	miR166i	100	20	0	0	1	20	1	20	0.000001	40.1
TCGGACCAGGCTTCATTCCCC	M-Q_C-1	12	sbi-miR166h	miR166h	100	20	0	0	1	20	1	20	0.000001	40.1
TCGGACCAGGCTTCATTCCCC	M-Q_C-1	12	sbi-miR166a	miR166a	100	20	0	0	1	20	1	20	0.000001	40.1
TCGGACCAGGCTTCATTCCCC	M-Q_C-1	12	sbi-miR166b	miR166b	100	20	0	0	1	20	1	20	0.000001	40.1
TCGGACCAGGCTTCATTCCCC	M-Q_C-1	12	sbi-miR166c	miR166c	100	20	0	0	1	20	1	20	0.000001	40.1
TCGGACCAGGCTTCATTCCCC	M-Q_C-1	12	sbi-miR166d	miR166d	100	20	0	0	1	20	1	20	0.000001	40.1
TCGGACCAGGCTTCATTCCCC	M-Q_C-1	12	zma-miR166d-3p	miR166d	100	20	0	0	1	20	1	20	0.000001	40.1
TCGGACCAGGCTTCATTCCCC	M-Q_C-1	12	zma-miR166c-3p	miR166c	100	20	0	0	1	20	1	20	0.000001	40.1
TCGGACCAGGCTTCATTCCCC	M-Q_C-1	12	zma-miR166b-3p	miR166b	100	20	0	0	1	20	1	20	0.000001	40.1
TCGGACCAGGCTTCATTCCCC	M-Q_C-1	12	zma-miR166g-3p	miR166g	100	20	0	0	1	20	1	20	0.000001	40.1
TCGGACCAGGCTTCATTCCCC	M-Q_C-1	12	zma-miR166f	miR166f	100	20	0	0	1	20	1	20	0.000001	40.1
TCGGACCAGGCTTCATTCCCC	M-Q_C-1	12	zma-miR166i-3p	miR166i	100	20	0	0	1	20	1	20	0.000001	40.1
TCGGACCAGGCTTCATTCCCC	M-Q_C-1	12	zma-miR166e	miR166e	100	20	0	0	1	20	1	20	0.000001	40.1
TCGGACCAGGCTTCATTCCCC	M-Q_C-1	12	zma-miR166h-3p	miR166h	100	20	0	0	1	20	1	20	0.000001	40.1
TCGGACCAGGCTTCATTCCCC	M-Q_C-1	12	osa-miR166m	miR166m	100	20	0	0	1	20	1	20	0.000001	40.1
TCGGACCAGGCTTCATTCCCC	M-Q_C-1	12	aof-miR166a	miR166a	100	19	0	0	1	19	3	21	0.000005	38.2
TCGGACCAGGCTTCATTCCCC	M-Q_C-1	12	csi-miR166g-3p	miR166g	100	19	0	0	1	19	3	21	0.000005	38.2
TCGGACCAGGCTTCATTCCCC	M-Q_C-1	12	csi-miR166d-3p	miR166d	100	19	0	0	1	19	3	21	0.000005	38.2
TCGGACCAGGCTTCATTCCCC	M-Q_C-1	12	csi-miR166b-3p	miR166b	100	19	0	0	1	19	3	21	0.000005	38.2
TCGGACCAGGCTTCATTCCCC	M-Q_C-1	12	pab-miR166e	miR166e	100	19	0	0	1	19	3	21	0.000005	38.2
TCGGACCAGGCTTCATTCCCC	M-Q_C-1	12	ata-miR166c-3p	miR166c	100	19	0	0	1	19	1	19	0.000005	38.2
TCGGACCAGGCTTCATTCCCC	M-Q_C-1	12	bdi-miR166j	miR166j	100	19	0	0	1	19	1	19	0.000005	38.2
TCGGACCAGGCTTCATTCCCC	M-Q_C-1	12	sly-miR166c-3p	miR166c	100	19	0	0	1	19	1	19	0.000005	38.2
TCGGACCAGGCTTCATTCCCC	M-Q_C-1	12	atr-miR166b	miR166b	100	19	0	0	1	19	3	21	0.000005	38.2
TCGGACCAGGCTTCATTCCCC	M-Q_C-1	12	cpa-miR166e	miR166e	100	19	0	0	3	21	1	19	0.000005	38.2
TCGGACCAGGCTTCATTCCCC	M-Q_C-1	12	stu-miR166b	miR166b	100	19	0	0	1	19	1	19	0.000005	38.2
TCGGACCAGGCTTCATTCCCC	M-Q_C-1	12	mes-miR166j	miR166j	100	19	0	0	1	19	1	19	0.000005	38.2
TCGGACCAGGCTTCATTCCCC	M-Q_C-1	12	mes-miR166i	miR166i	100	19	0	0	3	21	3	21	0.000005	38.2
TCGGACCAGGCTTCATTCCCC	M-Q_C-1	12	cme-miR166e	miR166e	100	19	0	0	1	19	1	19	0.000005	38.2
TCGGACCAGGCTTCATTCCCC	M-Q_C-1	12	pde-miR166b	miR166b	100	19	0	0	1	19	1	19	0.000005	38.2
TCGGACCAGGCTTCATTCCCC	M-Q_C-1	12	pde-miR166a	miR166a	100	19	0	0	1	19	1	19	0.000005	38.2
TCGGACCAGGCTTCATTCCCC	M-Q_C-1	12	hbr-miR166a	miR166a	100	19	0	0	1	19	1	19	0.000005	38.2
TCGGACCAGGCTTCATTCCCC	M-Q_C-1	12	lus-miR166f	miR166f	100	19	0	0	1	19	1	19	0.000005	38.2
TCGGACCAGGCTTCATTCCCC	M-Q_C-1	12	lus-miR166e	miR166e	100	19	0	0	1	19	1	19	0.000005	38.2
TCGGACCAGGCTTCATTCCCC	M-Q_C-1	12	dpr-miR166a	miR166a	100	19	0	0	1	19	1	19	0.000005	38.2
TCGGACCAGGCTTCATTCCCC	M-Q_C-1	12	gma-miR166k	miR166k	100	19	0	0	1	19	3	21	0.000005	38.2
TCGGACCAGGCTTCATTCCCC	M-Q_C-1	12	ssl-miR166a	miR166a	100	19	0	0	1	19	1	19	0.000005	38.2
TCGGACCAGGCTTCATTCCCC	M-Q_C-1	12	bdi-miR166f	miR166f	100	19	0	0	1	19	3	21	0.000005	38.2
TCGGACCAGGCTTCATTCCCC	M-Q_C-1	12	gma-miR166h-3p	miR166h	100	19	0	0	1	19	3	21	0.000005	38.2
TCGGACCAGGCTTCATTCCCC	M-Q_C-1	12	tcc-miR166c	miR166c	100	19	0	0	1	19	1	19	0.000005	38.2
TCGGACCAGGCTTCATTCCCC	M-Q_C-1	12	pab-miR166b	miR166b	100	19	0	0	1	19	1	19	0.000005	38.2
TCGGACCAGGCTTCATTCCCC	M-Q_C-1	12	pab-miR166a	miR166a	100	19	0	0	1	19	1	19	0.000005	38.2
TCGGACCAGGCTTCATTCCCC	M-Q_C-1	12	aqc-miR166d	miR166d	100	19	0	0	1	19	1	19	0.000005	38.2
TCGGACCAGGCTTCATTCCCC	M-Q_C-1	12	aqc-miR166c	miR166c	100	19	0	0	1	19	1	19	0.000005	38.2
TCGGACCAGGCTTCATTCCCC	M-Q_C-1	12	aqc-miR166a	miR166a	100	19	0	0	1	19	1	19	0.000005	38.2
TCGGACCAGGCTTCATTCCCC	M-Q_C-1	12	sbi-miR166k	miR166k	100	19	0	0	1	19	1	19	0.000005	38.2
TCGGACCAGGCTTCATTCCCC	M-Q_C-1	12	vvi-miR166b	miR166b	100	19	0	0	1	19	1	19	0.000005	38.2
TCGGACCAGGCTTCATTCCCC	M-Q_C-1	12	vvi-miR166a	miR166a	100	19	0	0	1	19	1	19	0.000005	38.2
TCGGACCAGGCTTCATTCCCC	M-Q_C-1	12	ppt-miR166l	miR166l	100	19	0	0	2	20	3	21	0.000005	38.2
TCGGACCAGGCTTCATTCCCC	M-Q_C-1	12	ppt-miR166k	miR166k	100	19	0	0	2	20	3	21	0.000005	38.2
TCGGACCAGGCTTCATTCCCC	M-Q_C-1	12	ppt-miR166j	miR166j	100	19	0	0	2	20	3	21	0.000005	38.2
TCGGACCAGGCTTCATTCCCC	M-Q_C-1	12	mtr-miR166f	miR166f	100	19	0	0	1	19	1	19	0.000005	38.2
TCGGACCAGGCTTCATTCCCC	M-Q_C-1	12	mtr-miR166c	miR166c	100	19	0	0	1	19	1	19	0.000005	38.2
TCGGACCAGGCTTCATTCCCC	M-Q_C-1	12	mtr-miR166b	miR166b	100	19	0	0	1	19	1	19	0.000005	38.2
TCGGACCAGGCTTCATTCCCC	M-Q_C-1	12	ptc-miR166q	miR166q	100	19	0	0	1	19	1	19	0.000005	38.2
TCGGACCAGGCTTCATTCCCC	M-Q_C-1	12	ptc-miR166o	miR166o	100	19	0	0	1	19	1	19	0.000005	38.2
TCGGACCAGGCTTCATTCCCC	M-Q_C-1	12	ptc-miR166n	miR166n	100	19	0	0	1	19	1	19	0.000005	38.2
TCGGACCAGGCTTCATTCCCC	M-Q_C-1	12	zma-miR166m-3p	miR166m	100	19	0	0	1	19	1	19	0.000005	38.2
TCGGACCAGGCTTCATTCCCC	M-Q_C-1	12	zma-miR166l-3p	miR166l	100	19	0	0	1	19	1	19	0.000005	38.2
TCGGACCAGGCTTCATTCCCC	M-Q_C-1	12	sbi-miR166f	miR166f	100	19	0	0	1	19	1	19	0.000005	38.2
TCGGACCAGGCTTCATTCCCC	M-Q_C-1	12	osa-miR166h-3p	miR166h	100	19	0	0	1	19	1	19	0.000005	38.2
TCGGACCAGGCTTCATTCCCC	M-Q_C-1	12	osa-miR166g-3p	miR166g	100	19	0	0	1	19	1	19	0.000005	38.2
TCGGACCAGGCTTCATTCCCC	M-Q_C-1	12	aof-miR166b	miR166b	100	18	0	0	1	18	3	20	0.00002	36.2
TCGGACCAGGCTTCATTCCCC	M-Q_C-1	12	cme-miR166i	miR166i	100	18	0	0	1	18	1	18	0.00002	36.2
TCGGACCAGGCTTCATTCCCC	M-Q_C-1	12	gma-miR166u	miR166u	100	18	0	0	1	18	3	20	0.00002	36.2
TCGGACCAGGCTTCATTCCCC	M-Q_C-1	12	csi-miR166k-3p	miR166k	100	17	0	0	3	19	5	21	0.00008	34.2
TCGGACCAGGCTTCATTCCCC	M-Q_C-1	12	csi-miR166j-3p	miR166j	100	17	0	0	3	19	3	19	0.00008	34.2
TCGGACCAGGCTTCATTCCCC	M-Q_C-1	12	csi-miR166i-3p	miR166i	100	17	0	0	3	19	5	21	0.00008	34.2
TCGGACCAGGCTTCATTCCCC	M-Q_C-1	12	osa-miR166e-3p	miR166e	100	17	0	0	5	21	5	21	0.00008	34.2
CCCCAGCGGAGTCGCCA	M-Q_C-2	10	osa-miR5072	miR5072	100	17	0	0	1	17	6	22	0.00005	34.2
TCCCCAGCGGAGTCGCC	M-Q_C-2	17	osa-miR5072	miR5072	100	17	0	0	1	17	5	21	0.00005	34.2
TTCACGTCGGGTTCACC	M-Q_C-2	27	ppt-miR894	miR894	100	17	0	0	1	17	4	20	0.00005	34.2
TCCCCAGCGGAGTCGCCA	M-Q_C-2	20	osa-miR5072	miR5072	100	18	0	0	1	18	5	22	0.00002	36.2
TCCCCACGGTCGGCGCCA	M-Q_C-2	27	bdi-miR5054	miR5054	100	18	0	0	1	18	1	18	0.00002	36.2
TTGGACTGAAGGGTGCTCC	M-Q_C-2	13	bdi-miR319b-3p	miR319b	100	19	0	0	1	19	1	19	0.000004	38.2
TTGGACTGAAGGGTGCTCC	M-Q_C-2	13	sbi-miR319b	miR319b	100	19	0	0	1	19	1	19	0.000004	38.2
TTGGACTGAAGGGTGCTCC	M-Q_C-2	13	zma-miR319d-3p	miR319d	100	19	0	0	1	19	1	19	0.000004	38.2
TTGGACTGAAGGGTGCTCC	M-Q_C-2	13	zma-miR319b-3p	miR319b	100	19	0	0	1	19	1	19	0.000004	38.2
TTGGACTGAAGGGTGCTCC	M-Q_C-2	13	zma-miR319c-3p	miR319c	100	19	0	0	1	19	1	19	0.000004	38.2
TTGGACTGAAGGGTGCTCC	M-Q_C-2	13	zma-miR319a-3p	miR319a	100	19	0	0	1	19	1	19	0.000004	38.2
TTGGACTGAAGGGTGCTCC	M-Q_C-2	13	sbi-miR319a	miR319a	100	19	0	0	1	19	1	19	0.000004	38.2
TTGGACTGAAGGGTGCTCC	M-Q_C-2	13	osa-miR319b	miR319b	100	19	0	0	1	19	1	19	0.000004	38.2
TTGGACTGAAGGGTGCTCC	M-Q_C-2	13	osa-miR319a-3p.2-3p	miR319a	100	19	0	0	1	19	1	19	0.000004	38.2
TTTGGATTGAAGGGAGCTCT	M-Q_C-2	16	aof-miR159	miR159	100	20	0	0	1	20	1	20	0.000001	40.1
TTTGGATTGAAGGGAGCTCT	M-Q_C-2	16	cas-miR159b-3p	miR159b	100	20	0	0	1	20	1	20	0.000001	40.1
TTTGGATTGAAGGGAGCTCT	M-Q_C-2	16	cas-miR159c-3p	miR159c	100	20	0	0	1	20	1	20	0.000001	40.1
TTTGGATTGAAGGGAGCTCT	M-Q_C-2	16	fve-miR159a-3p	miR159a	100	20	0	0	1	20	1	20	0.000001	40.1
TTTGGATTGAAGGGAGCTCT	M-Q_C-2	16	mdm-miR159f	miR159f	100	20	0	0	1	20	1	20	0.000001	40.1
TTTGGATTGAAGGGAGCTCT	M-Q_C-2	16	mdm-miR159e	miR159e	100	20	0	0	1	20	1	20	0.000001	40.1
TTTGGATTGAAGGGAGCTCT	M-Q_C-2	16	mdm-miR159d	miR159d	100	20	0	0	1	20	1	20	0.000001	40.1
TTTGGATTGAAGGGAGCTCT	M-Q_C-2	16	vca-miR159-3p	miR159	100	20	0	0	1	20	1	20	0.000001	40.1
TTTGGATTGAAGGGAGCTCT	M-Q_C-2	16	atr-miR159	miR159	100	20	0	0	1	20	1	20	0.000001	40.1
TTTGGATTGAAGGGAGCTCT	M-Q_C-2	16	cpa-miR159a	miR159a	100	20	0	0	1	20	1	20	0.000001	40.1
TTTGGATTGAAGGGAGCTCT	M-Q_C-2	16	ppe-miR159	miR159	100	20	0	0	1	20	1	20	0.000001	40.1
TTTGGATTGAAGGGAGCTCT	M-Q_C-2	16	bdi-miR159b-3p.1	miR159b	100	20	0	0	1	20	1	20	0.000001	40.1
TTTGGATTGAAGGGAGCTCT	M-Q_C-2	16	mes-miR159b	miR159b	100	20	0	0	1	20	1	20	0.000001	40.1
TTTGGATTGAAGGGAGCTCT	M-Q_C-2	16	cme-miR159a	miR159a	100	20	0	0	1	20	1	20	0.000001	40.1
TTTGGATTGAAGGGAGCTCT	M-Q_C-2	16	htu-miR159a	miR159a	100	20	0	0	1	20	1	20	0.000001	40.1
TTTGGATTGAAGGGAGCTCT	M-Q_C-2	16	hbr-miR159a	miR159a	100	20	0	0	1	20	1	20	0.000001	40.1
TTTGGATTGAAGGGAGCTCT	M-Q_C-2	16	nta-miR159	miR159	100	20	0	0	1	20	1	20	0.000001	40.1
TTTGGATTGAAGGGAGCTCT	M-Q_C-2	16	lus-miR159c	miR159c	100	20	0	0	1	20	1	20	0.000001	40.1
TTTGGATTGAAGGGAGCTCT	M-Q_C-2	16	lus-miR159b	miR159b	100	20	0	0	1	20	1	20	0.000001	40.1
TTTGGATTGAAGGGAGCTCT	M-Q_C-2	16	mes-miR159a-3p	miR159a	100	20	0	0	1	20	1	20	0.000001	40.1
TTTGGATTGAAGGGAGCTCT	M-Q_C-2	16	gma-miR159e-3p	miR159e	100	20	0	0	1	20	1	20	0.000001	40.1
TTTGGATTGAAGGGAGCTCT	M-Q_C-2	16	ssp-miR159a	miR159a	100	20	0	0	1	20	1	20	0.000001	40.1
TTTGGATTGAAGGGAGCTCT	M-Q_C-2	16	csi-miR159a-3p	miR159a	100	20	0	0	1	20	1	20	0.000001	40.1
TTTGGATTGAAGGGAGCTCT	M-Q_C-2	16	far-miR159	miR159	100	20	0	0	1	20	1	20	0.000001	40.1
TTTGGATTGAAGGGAGCTCT	M-Q_C-2	16	hvu-miR159a	miR159a	100	20	0	0	1	20	1	20	0.000001	40.1
TTTGGATTGAAGGGAGCTCT	M-Q_C-2	16	hvu-miR159b	miR159b	100	20	0	0	1	20	1	20	0.000001	40.1
TTTGGATTGAAGGGAGCTCT	M-Q_C-2	16	ahy-miR159	miR159	100	20	0	0	1	20	1	20	0.000001	40.1
TTTGGATTGAAGGGAGCTCT	M-Q_C-2	16	aly-miR159b-3p	miR159b	100	20	0	0	1	20	1	20	0.000001	40.1
TTTGGATTGAAGGGAGCTCT	M-Q_C-2	16	aly-miR159a-3p	miR159a	100	20	0	0	1	20	1	20	0.000001	40.1
TTTGGATTGAAGGGAGCTCT	M-Q_C-2	16	rco-miR159	miR159	100	20	0	0	1	20	1	20	0.000001	40.1
TTTGGATTGAAGGGAGCTCT	M-Q_C-2	16	zma-miR159k-3p	miR159k	100	20	0	0	1	20	1	20	0.000001	40.1
TTTGGATTGAAGGGAGCTCT	M-Q_C-2	16	zma-miR159j-3p	miR159j	100	20	0	0	1	20	1	20	0.000001	40.1
TTTGGATTGAAGGGAGCTCT	M-Q_C-2	16	zma-miR159f-3p	miR159f	100	20	0	0	1	20	1	20	0.000001	40.1
TTTGGATTGAAGGGAGCTCT	M-Q_C-2	16	pvu-miR159a.1	miR159a.1	100	20	0	0	1	20	1	20	0.000001	40.1
TTTGGATTGAAGGGAGCTCT	M-Q_C-2	16	mtr-miR159a	miR159a	100	20	0	0	1	20	1	20	0.000001	40.1
TTTGGATTGAAGGGAGCTCT	M-Q_C-2	16	bra-miR159a	miR159a	100	20	0	0	1	20	1	20	0.000001	40.1
TTTGGATTGAAGGGAGCTCT	M-Q_C-2	16	sly-miR159	miR159	100	20	0	0	1	20	1	20	0.000001	40.1
TTTGGATTGAAGGGAGCTCT	M-Q_C-2	16	vvi-miR159c	miR159c	100	20	0	0	1	20	1	20	0.000001	40.1
TTTGGATTGAAGGGAGCTCT	M-Q_C-2	16	bna-miR159	miR159	100	20	0	0	1	20	1	20	0.000001	40.1
TTTGGATTGAAGGGAGCTCT	M-Q_C-2	16	tae-miR159b	miR159b	100	20	0	0	1	20	1	20	0.000001	40.1
TTTGGATTGAAGGGAGCTCT	M-Q_C-2	16	tae-miR159a	miR159a	100	20	0	0	1	20	1	20	0.000001	40.1
TTTGGATTGAAGGGAGCTCT	M-Q_C-2	16	ptc-miR159b	miR159b	100	20	0	0	1	20	1	20	0.000001	40.1
TTTGGATTGAAGGGAGCTCT	M-Q_C-2	16	ptc-miR159a	miR159a	100	20	0	0	1	20	1	20	0.000001	40.1
TTTGGATTGAAGGGAGCTCT	M-Q_C-2	16	zma-miR159b-3p	miR159b	100	20	0	0	1	20	1	20	0.000001	40.1
TTTGGATTGAAGGGAGCTCT	M-Q_C-2	16	zma-miR159a-3p	miR159a	100	20	0	0	1	20	1	20	0.000001	40.1
TTTGGATTGAAGGGAGCTCT	M-Q_C-2	16	gma-miR159a-3p	miR159a	100	20	0	0	1	20	1	20	0.000001	40.1
TTTGGATTGAAGGGAGCTCT	M-Q_C-2	16	sof-miR159d	miR159d	100	20	0	0	1	20	1	20	0.000001	40.1
TTTGGATTGAAGGGAGCTCT	M-Q_C-2	16	sof-miR159b	miR159b	100	20	0	0	1	20	1	20	0.000001	40.1
TTTGGATTGAAGGGAGCTCT	M-Q_C-2	16	sof-miR159a	miR159a	100	20	0	0	1	20	1	20	0.000001	40.1
TTTGGATTGAAGGGAGCTCT	M-Q_C-2	16	sbi-miR159a	miR159a	100	20	0	0	1	20	1	20	0.000001	40.1
TTTGGATTGAAGGGAGCTCT	M-Q_C-2	16	osa-miR159b	miR159b	100	20	0	0	1	20	1	20	0.000001	40.1
TTTGGATTGAAGGGAGCTCT	M-Q_C-2	16	osa-miR159a.1	miR159a.1	100	20	0	0	1	20	1	20	0.000001	40.1
TTTGGATTGAAGGGAGCTCT	M-Q_C-2	16	ath-miR159b-3p	miR159b	100	20	0	0	1	20	1	20	0.000001	40.1
TTTGGATTGAAGGGAGCTCT	M-Q_C-2	16	ath-miR159a	miR159a	100	20	0	0	1	20	1	20	0.000001	40.1
TTTGGATTGAAGGGAGCTCT	M-Q_C-2	16	cas-miR159a	miR159a	100	19	0	0	1	19	1	19	0.000005	38.2
TTTGGATTGAAGGGAGCTCT	M-Q_C-2	16	fve-miR159b	miR159b	100	19	0	0	2	20	2	20	0.000005	38.2
TTTGGATTGAAGGGAGCTCT	M-Q_C-2	16	bdi-miR159a-3p	miR159a	100	19	0	0	2	20	2	20	0.000005	38.2
TTTGGATTGAAGGGAGCTCT	M-Q_C-2	16	aly-miR159c-3p	miR159c	100	19	0	0	1	19	1	19	0.000005	38.2
TTTGGATTGAAGGGAGCTCT	M-Q_C-2	16	osa-miR159f	miR159f	100	19	0	0	2	20	2	20	0.000005	38.2
TTTGGATTGAAGGGAGCTCT	M-Q_C-2	16	ath-miR159c	miR159c	100	19	0	0	1	19	1	19	0.000005	38.2
TTTGGATTGAAGGGAGCTCT	M-Q_C-2	16	pab-miR159c	miR159c	100	18	0	0	2	19	2	19	0.00002	36.2
TTTGGATTGAAGGGAGCTCT	M-Q_C-2	16	pab-miR159b	miR159b	100	18	0	0	2	19	2	19	0.00002	36.2
TTTGGATTGAAGGGAGCTCT	M-Q_C-2	16	fve-miR159c	miR159c	100	18	0	0	2	19	2	19	0.00002	36.2
TTTGGATTGAAGGGAGCTCT	M-Q_C-2	16	cpa-miR159b	miR159b	100	18	0	0	2	19	2	19	0.00002	36.2
TTTGGATTGAAGGGAGCTCT	M-Q_C-2	16	cme-miR159b	miR159b	100	18	0	0	2	19	2	19	0.00002	36.2
TTTGGATTGAAGGGAGCTCT	M-Q_C-2	16	mdm-miR159b	miR159b	100	18	0	0	2	19	2	19	0.00002	36.2
TTTGGATTGAAGGGAGCTCT	M-Q_C-2	16	mdm-miR159a	miR159a	100	18	0	0	2	19	2	19	0.00002	36.2
TTTGGATTGAAGGGAGCTCT	M-Q_C-2	16	smo-miR159	miR159	100	18	0	0	2	19	2	19	0.00002	36.2
TTTGGATTGAAGGGAGCTCT	M-Q_C-2	16	pta-miR159c	miR159c	100	18	0	0	2	19	2	19	0.00002	36.2
TTTGGATTGAAGGGAGCTCT	M-Q_C-2	16	pta-miR159a	miR159a	100	18	0	0	2	19	1	18	0.00002	36.2
TTTGGATTGAAGGGAGCTCT	M-Q_C-2	16	ptc-miR159d	miR159d	100	18	0	0	2	19	2	19	0.00002	36.2
TTTGGATTGAAGGGAGCTCT	M-Q_C-2	16	sbi-miR159b	miR159b	100	18	0	0	2	19	2	19	0.00002	36.2
TTTGGATTGAAGGGAGCTCT	M-Q_C-2	16	zma-miR159d-3p	miR159d	100	18	0	0	2	19	2	19	0.00002	36.2
TTTGGATTGAAGGGAGCTCT	M-Q_C-2	16	zma-miR159c-3p	miR159c	100	18	0	0	2	19	2	19	0.00002	36.2
TTTGGATTGAAGGGAGCTCT	M-Q_C-2	16	sof-miR159c	miR159c	100	18	0	0	2	19	2	19	0.00002	36.2
TTTGGATTGAAGGGAGCTCT	M-Q_C-2	16	osa-miR159e	miR159e	100	18	0	0	2	19	2	19	0.00002	36.2
TTTGGATTGAAGGGAGCTCT	M-Q_C-2	16	osa-miR159d	miR159d	100	18	0	0	2	19	2	19	0.00002	36.2
TTTGGATTGAAGGGAGCTCT	M-Q_C-2	16	osa-miR159c	miR159c	100	18	0	0	2	19	2	19	0.00002	36.2
TGAAGCTGCCAGCATGATCTG	M-Q_C-2	11	aof-miR167c	miR167c	100	21	0	0	1	21	1	21	0.0000003	42.1
TGAAGCTGCCAGCATGATCTG	M-Q_C-2	11	aof-miR167b	miR167b	100	21	0	0	1	21	1	21	0.0000003	42.1
TGAAGCTGCCAGCATGATCTG	M-Q_C-2	11	pab-miR167b	miR167b	100	21	0	0	1	21	1	21	0.0000003	42.1
TGAAGCTGCCAGCATGATCTG	M-Q_C-2	11	eun-miR167b-5p	miR167b	100	21	0	0	1	21	1	21	0.0000003	42.1
TGAAGCTGCCAGCATGATCTG	M-Q_C-2	11	eun-miR167a-5p	miR167a	100	21	0	0	1	21	1	21	0.0000003	42.1
TGAAGCTGCCAGCATGATCTG	M-Q_C-2	11	vca-miR167b-5p	miR167b	100	21	0	0	1	21	1	21	0.0000003	42.1
TGAAGCTGCCAGCATGATCTG	M-Q_C-2	11	vca-miR167a-5p	miR167a	100	21	0	0	1	21	1	21	0.0000003	42.1
TGAAGCTGCCAGCATGATCTG	M-Q_C-2	11	ata-miR167d-5p	miR167d	100	21	0	0	1	21	1	21	0.0000003	42.1
TGAAGCTGCCAGCATGATCTG	M-Q_C-2	11	ata-miR167f-5p	miR167f	100	21	0	0	1	21	1	21	0.0000003	42.1
TGAAGCTGCCAGCATGATCTG	M-Q_C-2	11	ata-miR167b-5p	miR167b	100	21	0	0	1	21	1	21	0.0000003	42.1
TGAAGCTGCCAGCATGATCTG	M-Q_C-2	11	tae-miR167c-5p	miR167c	100	21	0	0	1	21	1	21	0.0000003	42.1
TGAAGCTGCCAGCATGATCTG	M-Q_C-2	11	bdi-miR167g	miR167g	100	21	0	0	1	21	1	21	0.0000003	42.1
TGAAGCTGCCAGCATGATCTG	M-Q_C-2	11	atr-miR167	miR167	100	21	0	0	1	21	1	21	0.0000003	42.1
TGAAGCTGCCAGCATGATCTG	M-Q_C-2	11	cpa-miR167d	miR167d	100	21	0	0	1	21	1	21	0.0000003	42.1
TGAAGCTGCCAGCATGATCTG	M-Q_C-2	11	ppe-miR167c	miR167c	100	21	0	0	1	21	1	21	0.0000003	42.1
TGAAGCTGCCAGCATGATCTG	M-Q_C-2	11	bdi-miR167e-5p	miR167e	100	21	0	0	1	21	1	21	0.0000003	42.1
TGAAGCTGCCAGCATGATCTG	M-Q_C-2	11	mes-miR167f	miR167f	100	21	0	0	1	21	1	21	0.0000003	42.1
TGAAGCTGCCAGCATGATCTG	M-Q_C-2	11	mes-miR167e	miR167e	100	21	0	0	1	21	1	21	0.0000003	42.1
TGAAGCTGCCAGCATGATCTG	M-Q_C-2	11	mes-miR167d	miR167d	100	21	0	0	1	21	1	21	0.0000003	42.1
TGAAGCTGCCAGCATGATCTG	M-Q_C-2	11	cme-miR167f	miR167f	100	21	0	0	1	21	1	21	0.0000003	42.1
TGAAGCTGCCAGCATGATCTG	M-Q_C-2	11	cme-miR167d	miR167d	100	21	0	0	1	21	1	21	0.0000003	42.1
TGAAGCTGCCAGCATGATCTG	M-Q_C-2	11	nta-miR167c	miR167c	100	21	0	0	1	21	1	21	0.0000003	42.1
TGAAGCTGCCAGCATGATCTG	M-Q_C-2	11	nta-miR167b	miR167b	100	21	0	0	1	21	1	21	0.0000003	42.1
TGAAGCTGCCAGCATGATCTG	M-Q_C-2	11	nta-miR167a	miR167a	100	21	0	0	1	21	1	21	0.0000003	42.1
TGAAGCTGCCAGCATGATCTG	M-Q_C-2	11	lus-miR167i	miR167i	100	21	0	0	1	21	1	21	0.0000003	42.1
TGAAGCTGCCAGCATGATCTG	M-Q_C-2	11	lus-miR167g	miR167g	100	21	0	0	1	21	1	21	0.0000003	42.1
TGAAGCTGCCAGCATGATCTG	M-Q_C-2	11	lus-miR167f	miR167f	100	21	0	0	1	21	1	21	0.0000003	42.1
TGAAGCTGCCAGCATGATCTG	M-Q_C-2	11	cca-miR167	miR167	100	21	0	0	1	21	1	21	0.0000003	42.1
TGAAGCTGCCAGCATGATCTG	M-Q_C-2	11	mes-miR167a	miR167a	100	21	0	0	1	21	1	21	0.0000003	42.1
TGAAGCTGCCAGCATGATCTG	M-Q_C-2	11	dpr-miR167c	miR167c	100	21	0	0	1	21	1	21	0.0000003	42.1
TGAAGCTGCCAGCATGATCTG	M-Q_C-2	11	mtr-miR167b-5p	miR167b	100	21	0	0	1	21	1	21	0.0000003	42.1
TGAAGCTGCCAGCATGATCTG	M-Q_C-2	11	gma-miR167j	miR167j	100	21	0	0	1	21	1	21	0.0000003	42.1
TGAAGCTGCCAGCATGATCTG	M-Q_C-2	11	ssp-miR167b	miR167b	100	21	0	0	1	21	1	21	0.0000003	42.1
TGAAGCTGCCAGCATGATCTG	M-Q_C-2	11	bdi-miR167d-5p	miR167d	100	21	0	0	1	21	1	21	0.0000003	42.1
TGAAGCTGCCAGCATGATCTG	M-Q_C-2	11	bdi-miR167c-5p	miR167c	100	21	0	0	1	21	1	21	0.0000003	42.1
TGAAGCTGCCAGCATGATCTG	M-Q_C-2	11	csi-miR167a-5p	miR167a	100	21	0	0	1	21	1	21	0.0000003	42.1
TGAAGCTGCCAGCATGATCTG	M-Q_C-2	11	csi-miR167c-5p	miR167c	100	21	0	0	1	21	1	21	0.0000003	42.1
TGAAGCTGCCAGCATGATCTG	M-Q_C-2	11	gma-miR167g	miR167g	100	21	0	0	1	21	1	21	0.0000003	42.1
TGAAGCTGCCAGCATGATCTG	M-Q_C-2	11	gso-miR167a	miR167a	100	21	0	0	1	21	1	21	0.0000003	42.1
TGAAGCTGCCAGCATGATCTG	M-Q_C-2	11	aly-miR167d-5p	miR167d	100	21	0	0	1	21	1	21	0.0000003	42.1
TGAAGCTGCCAGCATGATCTG	M-Q_C-2	11	rco-miR167c	miR167c	100	21	0	0	1	21	1	21	0.0000003	42.1
TGAAGCTGCCAGCATGATCTG	M-Q_C-2	11	ccl-miR167b	miR167b	100	21	0	0	1	21	1	21	0.0000003	42.1
TGAAGCTGCCAGCATGATCTG	M-Q_C-2	11	ctr-miR167	miR167	100	21	0	0	1	21	1	21	0.0000003	42.1
TGAAGCTGCCAGCATGATCTG	M-Q_C-2	11	ccl-miR167a	miR167a	100	21	0	0	1	21	1	21	0.0000003	42.1
TGAAGCTGCCAGCATGATCTG	M-Q_C-2	11	zma-miR167j-5p	miR167j	100	21	0	0	1	21	1	21	0.0000003	42.1
TGAAGCTGCCAGCATGATCTG	M-Q_C-2	11	sbi-miR167h	miR167h	100	21	0	0	1	21	1	21	0.0000003	42.1
TGAAGCTGCCAGCATGATCTG	M-Q_C-2	11	lja-miR167	miR167	100	21	0	0	1	21	1	21	0.0000003	42.1
TGAAGCTGCCAGCATGATCTG	M-Q_C-2	11	gma-miR167c	miR167c	100	21	0	0	1	21	1	21	0.0000003	42.1
TGAAGCTGCCAGCATGATCTG	M-Q_C-2	11	vvi-miR167a	miR167a	100	21	0	0	1	21	1	21	0.0000003	42.1
TGAAGCTGCCAGCATGATCTG	M-Q_C-2	11	ptc-miR167e	miR167e	100	21	0	0	1	21	1	21	0.0000003	42.1
TGAAGCTGCCAGCATGATCTG	M-Q_C-2	11	zma-miR167i-5p	miR167i	100	21	0	0	1	21	1	21	0.0000003	42.1
TGAAGCTGCCAGCATGATCTG	M-Q_C-2	11	zma-miR167h-5p	miR167h	100	21	0	0	1	21	1	21	0.0000003	42.1
TGAAGCTGCCAGCATGATCTG	M-Q_C-2	11	zma-miR167g-5p	miR167g	100	21	0	0	1	21	1	21	0.0000003	42.1
TGAAGCTGCCAGCATGATCTG	M-Q_C-2	11	zma-miR167f-5p	miR167f	100	21	0	0	1	21	1	21	0.0000003	42.1
TGAAGCTGCCAGCATGATCTG	M-Q_C-2	11	zma-miR167e-5p	miR167e	100	21	0	0	1	21	1	21	0.0000003	42.1
TGAAGCTGCCAGCATGATCTG	M-Q_C-2	11	sof-miR167b	miR167b	100	21	0	0	1	21	1	21	0.0000003	42.1
TGAAGCTGCCAGCATGATCTG	M-Q_C-2	11	sof-miR167a	miR167a	100	21	0	0	1	21	1	21	0.0000003	42.1
TGAAGCTGCCAGCATGATCTG	M-Q_C-2	11	sbi-miR167c	miR167c	100	21	0	0	1	21	1	21	0.0000003	42.1
TGAAGCTGCCAGCATGATCTG	M-Q_C-2	11	sbi-miR167e	miR167e	100	21	0	0	1	21	1	21	0.0000003	42.1
TGAAGCTGCCAGCATGATCTG	M-Q_C-2	11	sbi-miR167g	miR167g	100	21	0	0	1	21	1	21	0.0000003	42.1
TGAAGCTGCCAGCATGATCTG	M-Q_C-2	11	sbi-miR167f	miR167f	100	21	0	0	1	21	1	21	0.0000003	42.1
TGAAGCTGCCAGCATGATCTG	M-Q_C-2	11	sbi-miR167d	miR167d	100	21	0	0	1	21	1	21	0.0000003	42.1
TGAAGCTGCCAGCATGATCTG	M-Q_C-2	11	osa-miR167j	miR167j	100	21	0	0	1	21	1	21	0.0000003	42.1
TGAAGCTGCCAGCATGATCTG	M-Q_C-2	11	osa-miR167i-5p	miR167i	100	21	0	0	1	21	1	21	0.0000003	42.1
TGAAGCTGCCAGCATGATCTG	M-Q_C-2	11	osa-miR167h-5p	miR167h	100	21	0	0	1	21	1	21	0.0000003	42.1
TGAAGCTGCCAGCATGATCTG	M-Q_C-2	11	osa-miR167g	miR167g	100	21	0	0	1	21	1	21	0.0000003	42.1
TGAAGCTGCCAGCATGATCTG	M-Q_C-2	11	osa-miR167f	miR167f	100	21	0	0	1	21	1	21	0.0000003	42.1
TGAAGCTGCCAGCATGATCTG	M-Q_C-2	11	osa-miR167e-5p	miR167e	100	21	0	0	1	21	1	21	0.0000003	42.1
TGAAGCTGCCAGCATGATCTG	M-Q_C-2	11	osa-miR167d-5p	miR167d	100	21	0	0	1	21	1	21	0.0000003	42.1
TGAAGCTGCCAGCATGATCTG	M-Q_C-2	11	ath-miR167d	miR167d	100	21	0	0	1	21	1	21	0.0000003	42.1
TGAAGCTGCCAGCATGATCTG	M-Q_C-2	11	aof-miR167a	miR167a	100	20	0	0	1	20	1	20	0.000001	40.1
TGAAGCTGCCAGCATGATCTG	M-Q_C-2	11	csi-miR167e-5p	miR167e	100	20	0	0	1	20	1	20	0.000001	40.1
TGAAGCTGCCAGCATGATCTG	M-Q_C-2	11	csi-miR167d-5p	miR167d	100	20	0	0	1	20	1	20	0.000001	40.1
TGAAGCTGCCAGCATGATCTG	M-Q_C-2	11	fve-miR167a	miR167a	100	20	0	0	1	20	1	20	0.000001	40.1
TGAAGCTGCCAGCATGATCTG	M-Q_C-2	11	fve-miR167c	miR167c	100	20	0	0	1	20	1	20	0.000001	40.1
TGAAGCTGCCAGCATGATCTG	M-Q_C-2	11	fve-miR167b	miR167b	100	20	0	0	1	20	1	20	0.000001	40.1
TGAAGCTGCCAGCATGATCTG	M-Q_C-2	11	fve-miR167d	miR167d	100	20	0	0	1	20	1	20	0.000001	40.1
TGAAGCTGCCAGCATGATCTG	M-Q_C-2	11	gma-miR167l	miR167l	100	20	0	0	1	20	1	20	0.000001	40.1
TGAAGCTGCCAGCATGATCTG	M-Q_C-2	11	ata-miR167e-5p	miR167e	100	20	0	0	1	20	1	20	0.000001	40.1
TGAAGCTGCCAGCATGATCTG	M-Q_C-2	11	ata-miR167a-5p	miR167a	100	20	0	0	1	20	1	20	0.000001	40.1
TGAAGCTGCCAGCATGATCTG	M-Q_C-2	11	ata-miR167c-5p	miR167c	100	20	0	0	1	20	1	20	0.000001	40.1
TGAAGCTGCCAGCATGATCTG	M-Q_C-2	11	bdi-miR167f	miR167f	100	20	0	0	1	20	1	20	0.000001	40.1
TGAAGCTGCCAGCATGATCTG	M-Q_C-2	11	cpa-miR167c	miR167c	100	20	0	0	1	20	1	20	0.000001	40.1
TGAAGCTGCCAGCATGATCTG	M-Q_C-2	11	cpa-miR167b	miR167b	100	20	0	0	1	20	1	20	0.000001	40.1
TGAAGCTGCCAGCATGATCTG	M-Q_C-2	11	cpa-miR167a	miR167a	100	20	0	0	1	20	1	20	0.000001	40.1
TGAAGCTGCCAGCATGATCTG	M-Q_C-2	11	ppe-miR167d	miR167d	100	20	0	0	1	20	1	20	0.000001	40.1
TGAAGCTGCCAGCATGATCTG	M-Q_C-2	11	ppe-miR167b	miR167b	100	20	0	0	1	20	1	20	0.000001	40.1
TGAAGCTGCCAGCATGATCTG	M-Q_C-2	11	ppe-miR167a	miR167a	100	20	0	0	1	20	1	20	0.000001	40.1
TGAAGCTGCCAGCATGATCTG	M-Q_C-2	11	stu-miR167d-5p	miR167d	100	20	0	0	1	20	1	20	0.000001	40.1
TGAAGCTGCCAGCATGATCTG	M-Q_C-2	11	stu-miR167a-5p	miR167a	100	20	0	0	1	20	1	20	0.000001	40.1
TGAAGCTGCCAGCATGATCTG	M-Q_C-2	11	stu-miR167b-5p	miR167b	100	20	0	0	1	20	1	20	0.000001	40.1
TGAAGCTGCCAGCATGATCTG	M-Q_C-2	11	stu-miR167c-5p	miR167c	100	20	0	0	1	20	1	20	0.000001	40.1
TGAAGCTGCCAGCATGATCTG	M-Q_C-2	11	lja-miR167c	miR167c	100	20	0	0	1	20	1	20	0.000001	40.1
TGAAGCTGCCAGCATGATCTG	M-Q_C-2	11	lja-miR167b	miR167b	100	20	0	0	1	20	1	20	0.000001	40.1
TGAAGCTGCCAGCATGATCTG	M-Q_C-2	11	lja-miR167a	miR167a	100	20	0	0	1	20	1	20	0.000001	40.1
TGAAGCTGCCAGCATGATCTG	M-Q_C-2	11	mes-miR167h	miR167h	100	20	0	0	1	20	1	20	0.000001	40.1
TGAAGCTGCCAGCATGATCTG	M-Q_C-2	11	mes-miR167g	miR167g	100	20	0	0	1	20	1	20	0.000001	40.1
TGAAGCTGCCAGCATGATCTG	M-Q_C-2	11	mes-miR167c	miR167c	100	20	0	0	1	20	1	20	0.000001	40.1
TGAAGCTGCCAGCATGATCTG	M-Q_C-2	11	mes-miR167b	miR167b	100	20	0	0	1	20	1	20	0.000001	40.1
TGAAGCTGCCAGCATGATCTG	M-Q_C-2	11	cme-miR167c	miR167c	100	20	0	0	1	20	1	20	0.000001	40.1
TGAAGCTGCCAGCATGATCTG	M-Q_C-2	11	cme-miR167b	miR167b	100	20	0	0	1	20	1	20	0.000001	40.1
TGAAGCTGCCAGCATGATCTG	M-Q_C-2	11	cme-miR167a	miR167a	100	20	0	0	1	20	1	20	0.000001	40.1
TGAAGCTGCCAGCATGATCTG	M-Q_C-2	11	mdm-miR167j	miR167j	100	20	0	0	1	20	1	20	0.000001	40.1
TGAAGCTGCCAGCATGATCTG	M-Q_C-2	11	mdm-miR167i	miR167i	100	20	0	0	1	20	1	20	0.000001	40.1
TGAAGCTGCCAGCATGATCTG	M-Q_C-2	11	mdm-miR167h	miR167h	100	20	0	0	1	20	1	20	0.000001	40.1
TGAAGCTGCCAGCATGATCTG	M-Q_C-2	11	mdm-miR167g	miR167g	100	20	0	0	1	20	1	20	0.000001	40.1
TGAAGCTGCCAGCATGATCTG	M-Q_C-2	11	mdm-miR167f	miR167f	100	20	0	0	1	20	1	20	0.000001	40.1
TGAAGCTGCCAGCATGATCTG	M-Q_C-2	11	mdm-miR167e	miR167e	100	20	0	0	1	20	1	20	0.000001	40.1
TGAAGCTGCCAGCATGATCTG	M-Q_C-2	11	mdm-miR167d	miR167d	100	20	0	0	1	20	1	20	0.000001	40.1
TGAAGCTGCCAGCATGATCTG	M-Q_C-2	11	mdm-miR167c	miR167c	100	20	0	0	1	20	1	20	0.000001	40.1
TGAAGCTGCCAGCATGATCTG	M-Q_C-2	11	mdm-miR167b	miR167b	100	20	0	0	1	20	1	20	0.000001	40.1
TGAAGCTGCCAGCATGATCTG	M-Q_C-2	11	ghr-miR167b	miR167b	100	20	0	0	1	20	1	20	0.000001	40.1
TGAAGCTGCCAGCATGATCTG	M-Q_C-2	11	nta-miR167e	miR167e	100	20	0	0	1	20	1	20	0.000001	40.1
TGAAGCTGCCAGCATGATCTG	M-Q_C-2	11	nta-miR167d	miR167d	100	20	0	0	1	20	1	20	0.000001	40.1
TGAAGCTGCCAGCATGATCTG	M-Q_C-2	11	lus-miR167h	miR167h	100	20	0	0	1	20	1	20	0.000001	40.1
TGAAGCTGCCAGCATGATCTG	M-Q_C-2	11	lus-miR167e	miR167e	100	20	0	0	1	20	1	20	0.000001	40.1
TGAAGCTGCCAGCATGATCTG	M-Q_C-2	11	lus-miR167d	miR167d	100	20	0	0	1	20	1	20	0.000001	40.1
TGAAGCTGCCAGCATGATCTG	M-Q_C-2	11	lus-miR167c	miR167c	100	20	0	0	1	20	1	20	0.000001	40.1
TGAAGCTGCCAGCATGATCTG	M-Q_C-2	11	lus-miR167b	miR167b	100	20	0	0	1	20	1	20	0.000001	40.1
TGAAGCTGCCAGCATGATCTG	M-Q_C-2	11	lus-miR167a	miR167a	100	20	0	0	1	20	1	20	0.000001	40.1
TGAAGCTGCCAGCATGATCTG	M-Q_C-2	11	bna-miR167d	miR167d	100	20	0	0	1	20	1	20	0.000001	40.1
TGAAGCTGCCAGCATGATCTG	M-Q_C-2	11	dpr-miR167b	miR167b	100	20	0	0	1	20	1	20	0.000001	40.1
TGAAGCTGCCAGCATGATCTG	M-Q_C-2	11	dpr-miR167a	miR167a	100	20	0	0	1	20	1	20	0.000001	40.1
TGAAGCTGCCAGCATGATCTG	M-Q_C-2	11	bdi-miR167b	miR167b	100	20	0	0	1	20	1	20	0.000001	40.1
TGAAGCTGCCAGCATGATCTG	M-Q_C-2	11	tcc-miR167c	miR167c	100	20	0	0	1	20	1	20	0.000001	40.1
TGAAGCTGCCAGCATGATCTG	M-Q_C-2	11	tcc-miR167b	miR167b	100	20	0	0	1	20	1	20	0.000001	40.1
TGAAGCTGCCAGCATGATCTG	M-Q_C-2	11	tcc-miR167a	miR167a	100	20	0	0	1	20	1	20	0.000001	40.1
TGAAGCTGCCAGCATGATCTG	M-Q_C-2	11	csi-miR167b-5p	miR167b	100	20	0	0	1	20	1	20	0.000001	40.1
TGAAGCTGCCAGCATGATCTG	M-Q_C-2	11	ahy-miR167-5p	miR167	100	20	0	0	1	20	1	20	0.000001	40.1
TGAAGCTGCCAGCATGATCTG	M-Q_C-2	11	aly-miR167b-5p	miR167b	100	20	0	0	1	20	1	20	0.000001	40.1
TGAAGCTGCCAGCATGATCTG	M-Q_C-2	11	aly-miR167a-5p	miR167a	100	20	0	0	1	20	1	20	0.000001	40.1
TGAAGCTGCCAGCATGATCTG	M-Q_C-2	11	ghr-miR167a	miR167a	100	20	0	0	1	20	1	20	0.000001	40.1
TGAAGCTGCCAGCATGATCTG	M-Q_C-2	11	rco-miR167b	miR167b	100	20	0	0	1	20	1	20	0.000001	40.1
TGAAGCTGCCAGCATGATCTG	M-Q_C-2	11	rco-miR167a	miR167a	100	20	0	0	1	20	1	20	0.000001	40.1
TGAAGCTGCCAGCATGATCTG	M-Q_C-2	11	bdi-miR167a	miR167a	100	20	0	0	1	20	1	20	0.000001	40.1
TGAAGCTGCCAGCATGATCTG	M-Q_C-2	11	sbi-miR167i	miR167i	100	20	0	0	1	20	1	20	0.000001	40.1
TGAAGCTGCCAGCATGATCTG	M-Q_C-2	11	gma-miR167f	miR167f	100	20	0	0	1	20	1	20	0.000001	40.1
TGAAGCTGCCAGCATGATCTG	M-Q_C-2	11	gma-miR167e	miR167e	100	20	0	0	1	20	1	20	0.000001	40.1
TGAAGCTGCCAGCATGATCTG	M-Q_C-2	11	bra-miR167d	miR167d	100	20	0	0	1	20	1	20	0.000001	40.1
TGAAGCTGCCAGCATGATCTG	M-Q_C-2	11	bra-miR167c	miR167c	100	20	0	0	1	20	1	20	0.000001	40.1
TGAAGCTGCCAGCATGATCTG	M-Q_C-2	11	bra-miR167b	miR167b	100	20	0	0	1	20	1	20	0.000001	40.1
TGAAGCTGCCAGCATGATCTG	M-Q_C-2	11	bra-miR167a	miR167a	100	20	0	0	1	20	1	20	0.000001	40.1
TGAAGCTGCCAGCATGATCTG	M-Q_C-2	11	gma-miR167d	miR167d	100	20	0	0	1	20	1	20	0.000001	40.1
TGAAGCTGCCAGCATGATCTG	M-Q_C-2	11	sly-miR167a	miR167a	100	20	0	0	1	20	1	20	0.000001	40.1
TGAAGCTGCCAGCATGATCTG	M-Q_C-2	11	vvi-miR167e	miR167e	100	20	0	0	1	20	1	20	0.000001	40.1
TGAAGCTGCCAGCATGATCTG	M-Q_C-2	11	vvi-miR167d	miR167d	100	20	0	0	1	20	1	20	0.000001	40.1
TGAAGCTGCCAGCATGATCTG	M-Q_C-2	11	vvi-miR167c	miR167c	100	20	0	0	1	20	1	20	0.000001	40.1
TGAAGCTGCCAGCATGATCTG	M-Q_C-2	11	vvi-miR167b	miR167b	100	20	0	0	1	20	1	20	0.000001	40.1
TGAAGCTGCCAGCATGATCTG	M-Q_C-2	11	bna-miR167c	miR167c	100	20	0	0	1	20	1	20	0.000001	40.1
TGAAGCTGCCAGCATGATCTG	M-Q_C-2	11	bna-miR167b	miR167b	100	20	0	0	1	20	1	20	0.000001	40.1
TGAAGCTGCCAGCATGATCTG	M-Q_C-2	11	bna-miR167a	miR167a	100	20	0	0	1	20	1	20	0.000001	40.1
TGAAGCTGCCAGCATGATCTG	M-Q_C-2	11	tae-miR167a	miR167a	100	20	0	0	1	20	1	20	0.000001	40.1
TGAAGCTGCCAGCATGATCTG	M-Q_C-2	11	mtr-miR167a	miR167a	100	20	0	0	1	20	1	20	0.000001	40.1
TGAAGCTGCCAGCATGATCTG	M-Q_C-2	11	ptc-miR167g-5p	miR167g	100	20	0	0	1	20	1	20	0.000001	40.1
TGAAGCTGCCAGCATGATCTG	M-Q_C-2	11	ptc-miR167f-5p	miR167f	100	20	0	0	1	20	1	20	0.000001	40.1
TGAAGCTGCCAGCATGATCTG	M-Q_C-2	11	ptc-miR167d	miR167d	100	20	0	0	1	20	1	20	0.000001	40.1
TGAAGCTGCCAGCATGATCTG	M-Q_C-2	11	ptc-miR167c	miR167c	100	20	0	0	1	20	1	20	0.000001	40.1
TGAAGCTGCCAGCATGATCTG	M-Q_C-2	11	ptc-miR167b	miR167b	100	20	0	0	1	20	1	20	0.000001	40.1
TGAAGCTGCCAGCATGATCTG	M-Q_C-2	11	ptc-miR167a	miR167a	100	20	0	0	1	20	1	20	0.000001	40.1
TGAAGCTGCCAGCATGATCTG	M-Q_C-2	11	gma-miR167b	miR167b	100	20	0	0	1	20	1	20	0.000001	40.1
TGAAGCTGCCAGCATGATCTG	M-Q_C-2	11	gma-miR167a	miR167a	100	20	0	0	1	20	1	20	0.000001	40.1
TGAAGCTGCCAGCATGATCTG	M-Q_C-2	11	sbi-miR167b	miR167b	100	20	0	0	1	20	1	20	0.000001	40.1
TGAAGCTGCCAGCATGATCTG	M-Q_C-2	11	sbi-miR167a	miR167a	100	20	0	0	1	20	1	20	0.000001	40.1
TGAAGCTGCCAGCATGATCTG	M-Q_C-2	11	zma-miR167c-5p	miR167c	100	20	0	0	1	20	1	20	0.000001	40.1
TGAAGCTGCCAGCATGATCTG	M-Q_C-2	11	zma-miR167d-5p	miR167d	100	20	0	0	1	20	1	20	0.000001	40.1
TGAAGCTGCCAGCATGATCTG	M-Q_C-2	11	zma-miR167b-5p	miR167b	100	20	0	0	1	20	1	20	0.000001	40.1
TGAAGCTGCCAGCATGATCTG	M-Q_C-2	11	zma-miR167a-5p	miR167a	100	20	0	0	1	20	1	20	0.000001	40.1
TGAAGCTGCCAGCATGATCTG	M-Q_C-2	11	osa-miR167c-5p	miR167c	100	20	0	0	1	20	1	20	0.000001	40.1
TGAAGCTGCCAGCATGATCTG	M-Q_C-2	11	osa-miR167b	miR167b	100	20	0	0	1	20	1	20	0.000001	40.1
TGAAGCTGCCAGCATGATCTG	M-Q_C-2	11	osa-miR167a-5p	miR167a	100	20	0	0	1	20	1	20	0.000001	40.1
TGAAGCTGCCAGCATGATCTG	M-Q_C-2	11	ath-miR167b	miR167b	100	20	0	0	1	20	1	20	0.000001	40.1
TGAAGCTGCCAGCATGATCTG	M-Q_C-2	11	ath-miR167a-5p	miR167a	100	20	0	0	1	20	1	20	0.000001	40.1
TGAAGCTGCCAGCATGATCTG	M-Q_C-2	11	sly-miR167b-5p	miR167b	100	19	0	0	3	21	3	21	0.000005	38.2
TGAAGCTGCCAGCATGATCTG	M-Q_C-2	11	cme-miR167e	miR167e	100	18	0	0	3	20	3	20	0.00002	36.2
TGAAGCTGCCAGCATGATCTG	M-Q_C-2	11	gma-miR167h	miR167h	100	18	0	0	1	18	18	1	0.00002	36.2
TGAAGCTGCCAGCATGATCTG	M-Q_C-2	11	aly-miR167c-5p	miR167c	100	18	0	0	3	20	2	19	0.00002	36.2
TGAAGCTGCCAGCATGATCTG	M-Q_C-2	11	aqc-miR167	miR167	100	18	0	0	3	20	3	20	0.00002	36.2
TGAAGCTGCCAGCATGATCTG	M-Q_C-2	11	ppt-miR167	miR167	100	18	0	0	2	19	2	19	0.00002	36.2
TGAAGCTGCCAGCATGATCTG	M-Q_C-2	11	ath-miR167c-5p	miR167c	100	18	0	0	3	20	2	19	0.00002	36.2
TGAAGCTGCCAGCATGATCTG	M-Q_C-2	11	gra-miR167c	miR167c	100	17	0	0	1	17	6	22	0.00008	34.2
TGAAGCTGCCAGCATGATCTG	M-Q_C-2	11	gma-miR167i	miR167i	100	17	0	0	1	17	17	1	0.00008	34.2
TTTGGATTGAAGGGAGCTCTG	M-Q_C-2	24	bdi-miR159b-3p.1	miR159b	100	21	0	0	1	21	1	21	0.0000003	42.1
TTTGGATTGAAGGGAGCTCTG	M-Q_C-2	24	ssp-miR159a	miR159a	100	21	0	0	1	21	1	21	0.0000003	42.1
TTTGGATTGAAGGGAGCTCTG	M-Q_C-2	24	far-miR159	miR159	100	21	0	0	1	21	1	21	0.0000003	42.1
TTTGGATTGAAGGGAGCTCTG	M-Q_C-2	24	hvu-miR159a	miR159a	100	21	0	0	1	21	1	21	0.0000003	42.1
TTTGGATTGAAGGGAGCTCTG	M-Q_C-2	24	hvu-miR159b	miR159b	100	21	0	0	1	21	1	21	0.0000003	42.1
TTTGGATTGAAGGGAGCTCTG	M-Q_C-2	24	zma-miR159k-3p	miR159k	100	21	0	0	1	21	1	21	0.0000003	42.1
TTTGGATTGAAGGGAGCTCTG	M-Q_C-2	24	zma-miR159j-3p	miR159j	100	21	0	0	1	21	1	21	0.0000003	42.1
TTTGGATTGAAGGGAGCTCTG	M-Q_C-2	24	zma-miR159f-3p	miR159f	100	21	0	0	1	21	1	21	0.0000003	42.1
TTTGGATTGAAGGGAGCTCTG	M-Q_C-2	24	tae-miR159b	miR159b	100	21	0	0	1	21	1	21	0.0000003	42.1
TTTGGATTGAAGGGAGCTCTG	M-Q_C-2	24	tae-miR159a	miR159a	100	21	0	0	1	21	1	21	0.0000003	42.1
TTTGGATTGAAGGGAGCTCTG	M-Q_C-2	24	zma-miR159b-3p	miR159b	100	21	0	0	1	21	1	21	0.0000003	42.1
TTTGGATTGAAGGGAGCTCTG	M-Q_C-2	24	zma-miR159a-3p	miR159a	100	21	0	0	1	21	1	21	0.0000003	42.1
TTTGGATTGAAGGGAGCTCTG	M-Q_C-2	24	sof-miR159d	miR159d	100	21	0	0	1	21	1	21	0.0000003	42.1
TTTGGATTGAAGGGAGCTCTG	M-Q_C-2	24	sof-miR159b	miR159b	100	21	0	0	1	21	1	21	0.0000003	42.1
TTTGGATTGAAGGGAGCTCTG	M-Q_C-2	24	sof-miR159a	miR159a	100	21	0	0	1	21	1	21	0.0000003	42.1
TTTGGATTGAAGGGAGCTCTG	M-Q_C-2	24	sbi-miR159a	miR159a	100	21	0	0	1	21	1	21	0.0000003	42.1
TTTGGATTGAAGGGAGCTCTG	M-Q_C-2	24	osa-miR159b	miR159b	100	21	0	0	1	21	1	21	0.0000003	42.1
TTTGGATTGAAGGGAGCTCTG	M-Q_C-2	24	osa-miR159a.1	miR159a.1	100	21	0	0	1	21	1	21	0.0000003	42.1
TTTGGATTGAAGGGAGCTCTG	M-Q_C-2	24	aof-miR159	miR159	100	20	0	0	1	20	1	20	0.000001	40.1
TTTGGATTGAAGGGAGCTCTG	M-Q_C-2	24	cas-miR159b-3p	miR159b	100	20	0	0	1	20	1	20	0.000001	40.1
TTTGGATTGAAGGGAGCTCTG	M-Q_C-2	24	cas-miR159c-3p	miR159c	100	20	0	0	1	20	1	20	0.000001	40.1
TTTGGATTGAAGGGAGCTCTG	M-Q_C-2	24	fve-miR159a-3p	miR159a	100	20	0	0	1	20	1	20	0.000001	40.1
TTTGGATTGAAGGGAGCTCTG	M-Q_C-2	24	mdm-miR159f	miR159f	100	20	0	0	1	20	1	20	0.000001	40.1
TTTGGATTGAAGGGAGCTCTG	M-Q_C-2	24	mdm-miR159e	miR159e	100	20	0	0	1	20	1	20	0.000001	40.1
TTTGGATTGAAGGGAGCTCTG	M-Q_C-2	24	mdm-miR159d	miR159d	100	20	0	0	1	20	1	20	0.000001	40.1
TTTGGATTGAAGGGAGCTCTG	M-Q_C-2	24	vca-miR159-3p	miR159	100	20	0	0	1	20	1	20	0.000001	40.1
TTTGGATTGAAGGGAGCTCTG	M-Q_C-2	24	atr-miR159	miR159	100	20	0	0	1	20	1	20	0.000001	40.1
TTTGGATTGAAGGGAGCTCTG	M-Q_C-2	24	cpa-miR159a	miR159a	100	20	0	0	1	20	1	20	0.000001	40.1
TTTGGATTGAAGGGAGCTCTG	M-Q_C-2	24	ppe-miR159	miR159	100	20	0	0	1	20	1	20	0.000001	40.1
TTTGGATTGAAGGGAGCTCTG	M-Q_C-2	24	mes-miR159b	miR159b	100	20	0	0	1	20	1	20	0.000001	40.1
TTTGGATTGAAGGGAGCTCTG	M-Q_C-2	24	cme-miR159a	miR159a	100	20	0	0	1	20	1	20	0.000001	40.1
TTTGGATTGAAGGGAGCTCTG	M-Q_C-2	24	htu-miR159a	miR159a	100	20	0	0	1	20	1	20	0.000001	40.1
TTTGGATTGAAGGGAGCTCTG	M-Q_C-2	24	hbr-miR159a	miR159a	100	20	0	0	1	20	1	20	0.000001	40.1
TTTGGATTGAAGGGAGCTCTG	M-Q_C-2	24	nta-miR159	miR159	100	20	0	0	1	20	1	20	0.000001	40.1
TTTGGATTGAAGGGAGCTCTG	M-Q_C-2	24	lus-miR159c	miR159c	100	20	0	0	1	20	1	20	0.000001	40.1
TTTGGATTGAAGGGAGCTCTG	M-Q_C-2	24	lus-miR159b	miR159b	100	20	0	0	1	20	1	20	0.000001	40.1
TTTGGATTGAAGGGAGCTCTG	M-Q_C-2	24	mes-miR159a-3p	miR159a	100	20	0	0	1	20	1	20	0.000001	40.1
TTTGGATTGAAGGGAGCTCTG	M-Q_C-2	24	gma-miR159e-3p	miR159e	100	20	0	0	1	20	1	20	0.000001	40.1
TTTGGATTGAAGGGAGCTCTG	M-Q_C-2	24	csi-miR159a-3p	miR159a	100	20	0	0	1	20	1	20	0.000001	40.1
TTTGGATTGAAGGGAGCTCTG	M-Q_C-2	24	ahy-miR159	miR159	100	20	0	0	1	20	1	20	0.000001	40.1
TTTGGATTGAAGGGAGCTCTG	M-Q_C-2	24	aly-miR159b-3p	miR159b	100	20	0	0	1	20	1	20	0.000001	40.1
TTTGGATTGAAGGGAGCTCTG	M-Q_C-2	24	aly-miR159a-3p	miR159a	100	20	0	0	1	20	1	20	0.000001	40.1
TTTGGATTGAAGGGAGCTCTG	M-Q_C-2	24	rco-miR159	miR159	100	20	0	0	1	20	1	20	0.000001	40.1
TTTGGATTGAAGGGAGCTCTG	M-Q_C-2	24	pvu-miR159a.1	miR159a.1	100	20	0	0	1	20	1	20	0.000001	40.1
TTTGGATTGAAGGGAGCTCTG	M-Q_C-2	24	mtr-miR159a	miR159a	100	20	0	0	1	20	1	20	0.000001	40.1
TTTGGATTGAAGGGAGCTCTG	M-Q_C-2	24	bra-miR159a	miR159a	100	20	0	0	1	20	1	20	0.000001	40.1
TTTGGATTGAAGGGAGCTCTG	M-Q_C-2	24	sly-miR159	miR159	100	20	0	0	1	20	1	20	0.000001	40.1
TTTGGATTGAAGGGAGCTCTG	M-Q_C-2	24	vvi-miR159c	miR159c	100	20	0	0	1	20	1	20	0.000001	40.1
TTTGGATTGAAGGGAGCTCTG	M-Q_C-2	24	bna-miR159	miR159	100	20	0	0	1	20	1	20	0.000001	40.1
TTTGGATTGAAGGGAGCTCTG	M-Q_C-2	24	ptc-miR159b	miR159b	100	20	0	0	1	20	1	20	0.000001	40.1
TTTGGATTGAAGGGAGCTCTG	M-Q_C-2	24	ptc-miR159a	miR159a	100	20	0	0	1	20	1	20	0.000001	40.1
TTTGGATTGAAGGGAGCTCTG	M-Q_C-2	24	gma-miR159a-3p	miR159a	100	20	0	0	1	20	1	20	0.000001	40.1
TTTGGATTGAAGGGAGCTCTG	M-Q_C-2	24	ath-miR159b-3p	miR159b	100	20	0	0	1	20	1	20	0.000001	40.1
TTTGGATTGAAGGGAGCTCTG	M-Q_C-2	24	ath-miR159a	miR159a	100	20	0	0	1	20	1	20	0.000001	40.1
TTTGGATTGAAGGGAGCTCTG	M-Q_C-2	24	cas-miR159a	miR159a	100	19	0	0	1	19	1	19	0.000005	38.2
TTTGGATTGAAGGGAGCTCTG	M-Q_C-2	24	fve-miR159b	miR159b	100	19	0	0	2	20	2	20	0.000005	38.2
TTTGGATTGAAGGGAGCTCTG	M-Q_C-2	24	bdi-miR159a-3p	miR159a	100	19	0	0	2	20	2	20	0.000005	38.2
TTTGGATTGAAGGGAGCTCTG	M-Q_C-2	24	aly-miR159c-3p	miR159c	100	19	0	0	1	19	1	19	0.000005	38.2
TTTGGATTGAAGGGAGCTCTG	M-Q_C-2	24	osa-miR159f	miR159f	100	19	0	0	2	20	2	20	0.000005	38.2
TTTGGATTGAAGGGAGCTCTG	M-Q_C-2	24	ath-miR159c	miR159c	100	19	0	0	1	19	1	19	0.000005	38.2
TTTGGATTGAAGGGAGCTCTG	M-Q_C-2	24	pab-miR159c	miR159c	100	18	0	0	2	19	2	19	0.00002	36.2
TTTGGATTGAAGGGAGCTCTG	M-Q_C-2	24	pab-miR159b	miR159b	100	18	0	0	2	19	2	19	0.00002	36.2
TTTGGATTGAAGGGAGCTCTG	M-Q_C-2	24	fve-miR159c	miR159c	100	18	0	0	2	19	2	19	0.00002	36.2
TTTGGATTGAAGGGAGCTCTG	M-Q_C-2	24	cpa-miR159b	miR159b	100	18	0	0	2	19	2	19	0.00002	36.2
TTTGGATTGAAGGGAGCTCTG	M-Q_C-2	24	cme-miR159b	miR159b	100	18	0	0	2	19	2	19	0.00002	36.2
TTTGGATTGAAGGGAGCTCTG	M-Q_C-2	24	mdm-miR159b	miR159b	100	18	0	0	2	19	2	19	0.00002	36.2
TTTGGATTGAAGGGAGCTCTG	M-Q_C-2	24	mdm-miR159a	miR159a	100	18	0	0	2	19	2	19	0.00002	36.2
TTTGGATTGAAGGGAGCTCTG	M-Q_C-2	24	smo-miR159	miR159	100	18	0	0	2	19	2	19	0.00002	36.2
TTTGGATTGAAGGGAGCTCTG	M-Q_C-2	24	pta-miR159c	miR159c	100	18	0	0	2	19	2	19	0.00002	36.2
TTTGGATTGAAGGGAGCTCTG	M-Q_C-2	24	pta-miR159a	miR159a	100	18	0	0	2	19	1	18	0.00002	36.2
TTTGGATTGAAGGGAGCTCTG	M-Q_C-2	24	ptc-miR159d	miR159d	100	18	0	0	2	19	2	19	0.00002	36.2
TTTGGATTGAAGGGAGCTCTG	M-Q_C-2	24	sbi-miR159b	miR159b	100	18	0	0	2	19	2	19	0.00002	36.2
TTTGGATTGAAGGGAGCTCTG	M-Q_C-2	24	zma-miR159d-3p	miR159d	100	18	0	0	2	19	2	19	0.00002	36.2
TTTGGATTGAAGGGAGCTCTG	M-Q_C-2	24	zma-miR159c-3p	miR159c	100	18	0	0	2	19	2	19	0.00002	36.2
TTTGGATTGAAGGGAGCTCTG	M-Q_C-2	24	sof-miR159c	miR159c	100	18	0	0	2	19	2	19	0.00002	36.2
TTTGGATTGAAGGGAGCTCTG	M-Q_C-2	24	osa-miR159e	miR159e	100	18	0	0	2	19	2	19	0.00002	36.2
TTTGGATTGAAGGGAGCTCTG	M-Q_C-2	24	osa-miR159d	miR159d	100	18	0	0	2	19	2	19	0.00002	36.2
TTTGGATTGAAGGGAGCTCTG	M-Q_C-2	24	osa-miR159c	miR159c	100	18	0	0	2	19	2	19	0.00002	36.2
CCGACCTTAGCTCAGTTGGTAGA	M-Q_C-2	13	ptc-miR6478	miR6478	100	20	0	0	1	20	1	20	0.000002	40.1
AGATTCTGGGTTCGATCCCCAGCGGAGTCGCC	M-Q_C-2	14	osa-miR5072	miR5072	100	17	0	0	16	32	5	21	0.0001	34.2
AGATTCTGGGTTCGATCCCCAGCGGAGTCGCCA	M-Q_C-2	13	osa-miR5072	miR5072	100	18	0	0	16	33	5	22	0.00004	36.2
GTCGTTGTAGTATAGTGG	NF_A-1	22	gma-miR6300	miR6300	100	18	0	0	1	18	1	18	0.00002	36.2
GATGTTAATGGAAAATGTT	NF_A-1	11	gma-miR1521a	miR1521a	100	17	0	0	3	19	2	18	0.00007	34.2
TTTGGATTGAAGGGAGCTCTA	NF_A-1	37	aof-miR159	miR159	100	21	0	0	1	21	1	21	0.0000003	42.1
TTTGGATTGAAGGGAGCTCTA	NF_A-1	37	fve-miR159a-3p	miR159a	100	21	0	0	1	21	1	21	0.0000003	42.1
TTTGGATTGAAGGGAGCTCTA	NF_A-1	37	mdm-miR159f	miR159f	100	21	0	0	1	21	1	21	0.0000003	42.1
TTTGGATTGAAGGGAGCTCTA	NF_A-1	37	mdm-miR159e	miR159e	100	21	0	0	1	21	1	21	0.0000003	42.1
TTTGGATTGAAGGGAGCTCTA	NF_A-1	37	mdm-miR159d	miR159d	100	21	0	0	1	21	1	21	0.0000003	42.1
TTTGGATTGAAGGGAGCTCTA	NF_A-1	37	vca-miR159-3p	miR159	100	21	0	0	1	21	1	21	0.0000003	42.1
TTTGGATTGAAGGGAGCTCTA	NF_A-1	37	atr-miR159	miR159	100	21	0	0	1	21	1	21	0.0000003	42.1
TTTGGATTGAAGGGAGCTCTA	NF_A-1	37	cpa-miR159a	miR159a	100	21	0	0	1	21	1	21	0.0000003	42.1
TTTGGATTGAAGGGAGCTCTA	NF_A-1	37	ppe-miR159	miR159	100	21	0	0	1	21	1	21	0.0000003	42.1
TTTGGATTGAAGGGAGCTCTA	NF_A-1	37	mes-miR159b	miR159b	100	21	0	0	1	21	1	21	0.0000003	42.1
TTTGGATTGAAGGGAGCTCTA	NF_A-1	37	cme-miR159a	miR159a	100	21	0	0	1	21	1	21	0.0000003	42.1
TTTGGATTGAAGGGAGCTCTA	NF_A-1	37	htu-miR159a	miR159a	100	21	0	0	1	21	1	21	0.0000003	42.1
TTTGGATTGAAGGGAGCTCTA	NF_A-1	37	hbr-miR159a	miR159a	100	21	0	0	1	21	1	21	0.0000003	42.1
TTTGGATTGAAGGGAGCTCTA	NF_A-1	37	nta-miR159	miR159	100	21	0	0	1	21	1	21	0.0000003	42.1
TTTGGATTGAAGGGAGCTCTA	NF_A-1	37	mes-miR159a-3p	miR159a	100	21	0	0	1	21	1	21	0.0000003	42.1
TTTGGATTGAAGGGAGCTCTA	NF_A-1	37	gma-miR159e-3p	miR159e	100	21	0	0	1	21	1	21	0.0000003	42.1
TTTGGATTGAAGGGAGCTCTA	NF_A-1	37	csi-miR159a-3p	miR159a	100	21	0	0	1	21	1	21	0.0000003	42.1
TTTGGATTGAAGGGAGCTCTA	NF_A-1	37	ahy-miR159	miR159	100	21	0	0	1	21	1	21	0.0000003	42.1
TTTGGATTGAAGGGAGCTCTA	NF_A-1	37	aly-miR159a-3p	miR159a	100	21	0	0	1	21	1	21	0.0000003	42.1
TTTGGATTGAAGGGAGCTCTA	NF_A-1	37	rco-miR159	miR159	100	21	0	0	1	21	1	21	0.0000003	42.1
TTTGGATTGAAGGGAGCTCTA	NF_A-1	37	pvu-miR159a.1	miR159a.1	100	21	0	0	1	21	1	21	0.0000003	42.1
TTTGGATTGAAGGGAGCTCTA	NF_A-1	37	mtr-miR159a	miR159a	100	21	0	0	1	21	1	21	0.0000003	42.1
TTTGGATTGAAGGGAGCTCTA	NF_A-1	37	bra-miR159a	miR159a	100	21	0	0	1	21	1	21	0.0000003	42.1
TTTGGATTGAAGGGAGCTCTA	NF_A-1	37	sly-miR159	miR159	100	21	0	0	1	21	1	21	0.0000003	42.1
TTTGGATTGAAGGGAGCTCTA	NF_A-1	37	vvi-miR159c	miR159c	100	21	0	0	1	21	1	21	0.0000003	42.1
TTTGGATTGAAGGGAGCTCTA	NF_A-1	37	bna-miR159	miR159	100	21	0	0	1	21	1	21	0.0000003	42.1
TTTGGATTGAAGGGAGCTCTA	NF_A-1	37	ptc-miR159b	miR159b	100	21	0	0	1	21	1	21	0.0000003	42.1
TTTGGATTGAAGGGAGCTCTA	NF_A-1	37	ptc-miR159a	miR159a	100	21	0	0	1	21	1	21	0.0000003	42.1
TTTGGATTGAAGGGAGCTCTA	NF_A-1	37	gma-miR159a-3p	miR159a	100	21	0	0	1	21	1	21	0.0000003	42.1
TTTGGATTGAAGGGAGCTCTA	NF_A-1	37	ath-miR159a	miR159a	100	21	0	0	1	21	1	21	0.0000003	42.1
TTTGGATTGAAGGGAGCTCTA	NF_A-1	37	cas-miR159b-3p	miR159b	100	20	0	0	1	20	1	20	0.000001	40.1
TTTGGATTGAAGGGAGCTCTA	NF_A-1	37	cas-miR159c-3p	miR159c	100	20	0	0	1	20	1	20	0.000001	40.1
TTTGGATTGAAGGGAGCTCTA	NF_A-1	37	bdi-miR159b-3p.1	miR159b	100	20	0	0	1	20	1	20	0.000001	40.1
TTTGGATTGAAGGGAGCTCTA	NF_A-1	37	lus-miR159c	miR159c	100	20	0	0	1	20	1	20	0.000001	40.1
TTTGGATTGAAGGGAGCTCTA	NF_A-1	37	lus-miR159b	miR159b	100	20	0	0	1	20	1	20	0.000001	40.1
TTTGGATTGAAGGGAGCTCTA	NF_A-1	37	ssp-miR159a	miR159a	100	20	0	0	1	20	1	20	0.000001	40.1
TTTGGATTGAAGGGAGCTCTA	NF_A-1	37	far-miR159	miR159	100	20	0	0	1	20	1	20	0.000001	40.1
TTTGGATTGAAGGGAGCTCTA	NF_A-1	37	hvu-miR159a	miR159a	100	20	0	0	1	20	1	20	0.000001	40.1
TTTGGATTGAAGGGAGCTCTA	NF_A-1	37	hvu-miR159b	miR159b	100	20	0	0	1	20	1	20	0.000001	40.1
TTTGGATTGAAGGGAGCTCTA	NF_A-1	37	aly-miR159b-3p	miR159b	100	20	0	0	1	20	1	20	0.000001	40.1
TTTGGATTGAAGGGAGCTCTA	NF_A-1	37	zma-miR159k-3p	miR159k	100	20	0	0	1	20	1	20	0.000001	40.1
TTTGGATTGAAGGGAGCTCTA	NF_A-1	37	zma-miR159j-3p	miR159j	100	20	0	0	1	20	1	20	0.000001	40.1
TTTGGATTGAAGGGAGCTCTA	NF_A-1	37	zma-miR159f-3p	miR159f	100	20	0	0	1	20	1	20	0.000001	40.1
TTTGGATTGAAGGGAGCTCTA	NF_A-1	37	tae-miR159b	miR159b	100	20	0	0	1	20	1	20	0.000001	40.1
TTTGGATTGAAGGGAGCTCTA	NF_A-1	37	tae-miR159a	miR159a	100	20	0	0	1	20	1	20	0.000001	40.1
TTTGGATTGAAGGGAGCTCTA	NF_A-1	37	zma-miR159b-3p	miR159b	100	20	0	0	1	20	1	20	0.000001	40.1
TTTGGATTGAAGGGAGCTCTA	NF_A-1	37	zma-miR159a-3p	miR159a	100	20	0	0	1	20	1	20	0.000001	40.1
TTTGGATTGAAGGGAGCTCTA	NF_A-1	37	sof-miR159d	miR159d	100	20	0	0	1	20	1	20	0.000001	40.1
TTTGGATTGAAGGGAGCTCTA	NF_A-1	37	sof-miR159b	miR159b	100	20	0	0	1	20	1	20	0.000001	40.1
TTTGGATTGAAGGGAGCTCTA	NF_A-1	37	sof-miR159a	miR159a	100	20	0	0	1	20	1	20	0.000001	40.1
TTTGGATTGAAGGGAGCTCTA	NF_A-1	37	sbi-miR159a	miR159a	100	20	0	0	1	20	1	20	0.000001	40.1
TTTGGATTGAAGGGAGCTCTA	NF_A-1	37	osa-miR159f	miR159f	100	20	0	0	2	21	2	21	0.000001	40.1
TTTGGATTGAAGGGAGCTCTA	NF_A-1	37	osa-miR159b	miR159b	100	20	0	0	1	20	1	20	0.000001	40.1
TTTGGATTGAAGGGAGCTCTA	NF_A-1	37	osa-miR159a.1	miR159a.1	100	20	0	0	1	20	1	20	0.000001	40.1
TTTGGATTGAAGGGAGCTCTA	NF_A-1	37	ath-miR159b-3p	miR159b	100	20	0	0	1	20	1	20	0.000001	40.1
TTTGGATTGAAGGGAGCTCTA	NF_A-1	37	cas-miR159a	miR159a	100	19	0	0	1	19	1	19	0.000005	38.2
TTTGGATTGAAGGGAGCTCTA	NF_A-1	37	fve-miR159b	miR159b	100	19	0	0	2	20	2	20	0.000005	38.2
TTTGGATTGAAGGGAGCTCTA	NF_A-1	37	bdi-miR159a-3p	miR159a	100	19	0	0	2	20	2	20	0.000005	38.2
TTTGGATTGAAGGGAGCTCTA	NF_A-1	37	aly-miR159c-3p	miR159c	100	19	0	0	1	19	1	19	0.000005	38.2
TTTGGATTGAAGGGAGCTCTA	NF_A-1	37	ath-miR159c	miR159c	100	19	0	0	1	19	1	19	0.000005	38.2
TTTGGATTGAAGGGAGCTCTA	NF_A-1	37	pab-miR159c	miR159c	100	18	0	0	2	19	2	19	0.00002	36.2
TTTGGATTGAAGGGAGCTCTA	NF_A-1	37	pab-miR159b	miR159b	100	18	0	0	2	19	2	19	0.00002	36.2
TTTGGATTGAAGGGAGCTCTA	NF_A-1	37	fve-miR159c	miR159c	100	18	0	0	2	19	2	19	0.00002	36.2
TTTGGATTGAAGGGAGCTCTA	NF_A-1	37	cpa-miR159b	miR159b	100	18	0	0	2	19	2	19	0.00002	36.2
TTTGGATTGAAGGGAGCTCTA	NF_A-1	37	cme-miR159b	miR159b	100	18	0	0	2	19	2	19	0.00002	36.2
TTTGGATTGAAGGGAGCTCTA	NF_A-1	37	mdm-miR159b	miR159b	100	18	0	0	2	19	2	19	0.00002	36.2
TTTGGATTGAAGGGAGCTCTA	NF_A-1	37	mdm-miR159a	miR159a	100	18	0	0	2	19	2	19	0.00002	36.2
TTTGGATTGAAGGGAGCTCTA	NF_A-1	37	smo-miR159	miR159	100	18	0	0	2	19	2	19	0.00002	36.2
TTTGGATTGAAGGGAGCTCTA	NF_A-1	37	pta-miR159c	miR159c	100	18	0	0	2	19	2	19	0.00002	36.2
TTTGGATTGAAGGGAGCTCTA	NF_A-1	37	pta-miR159a	miR159a	100	18	0	0	2	19	1	18	0.00002	36.2
TTTGGATTGAAGGGAGCTCTA	NF_A-1	37	ptc-miR159d	miR159d	100	18	0	0	2	19	2	19	0.00002	36.2
TTTGGATTGAAGGGAGCTCTA	NF_A-1	37	sbi-miR159b	miR159b	100	18	0	0	2	19	2	19	0.00002	36.2
TTTGGATTGAAGGGAGCTCTA	NF_A-1	37	zma-miR159d-3p	miR159d	100	18	0	0	2	19	2	19	0.00002	36.2
TTTGGATTGAAGGGAGCTCTA	NF_A-1	37	zma-miR159c-3p	miR159c	100	18	0	0	2	19	2	19	0.00002	36.2
TTTGGATTGAAGGGAGCTCTA	NF_A-1	37	sof-miR159c	miR159c	100	18	0	0	2	19	2	19	0.00002	36.2
TTTGGATTGAAGGGAGCTCTA	NF_A-1	37	osa-miR159e	miR159e	100	18	0	0	2	19	2	19	0.00002	36.2
TTTGGATTGAAGGGAGCTCTA	NF_A-1	37	osa-miR159d	miR159d	100	18	0	0	2	19	2	19	0.00002	36.2
TTTGGATTGAAGGGAGCTCTA	NF_A-1	37	osa-miR159c	miR159c	100	18	0	0	2	19	2	19	0.00002	36.2
TCGTTGTAGTATAGTGGTGAGT	NF_A-1	10	gma-miR6300	miR6300	100	17	0	0	1	17	2	18	0.00009	34.2
CCGTAAACGATGGATACTAGCT	NF_A-1	14	hbr-miR6173	miR6173	100	18	0	0	1	18	3	20	0.00002	36.2
GCCGTAAACGATGGATACTAGC	NF_A-1	40	hbr-miR6173	miR6173	100	19	0	0	1	19	2	20	0.000006	38.2
AGCCGTAAACGATGGATACTAGG	NF_A-1	21	hbr-miR6173	miR6173	100	20	0	0	1	20	1	20	0.000002	40.1
GGGACCTTAGCTCAGTTGGTAGA	NF_A-1	11	ptc-miR6478	miR6478	100	18	0	0	3	20	3	20	0.00003	36.2
GCCGTAAACGATGGATACTAGTT	NF_A-1	17	hbr-miR6173	miR6173	100	19	0	0	1	19	2	20	0.000006	38.2
CCGACCTTAGCTCAGTTGGTAGAG	NF_A-1	23	ptc-miR6478	miR6478	100	20	0	0	1	20	1	20	0.000002	40.1
TAGTTCTAGCCGTAAACGATGGATA	NF_A-1	15	hbr-miR6173	miR6173	100	18	0	0	8	25	1	18	0.00003	36.2
CCCGGCCGTAAACGATGGATACTAGG	NF_A-1	25	hbr-miR6173	miR6173	100	19	0	0	5	23	2	20	0.000008	38.2
CGCCGTAAACGATGGATACTAGCTGTT	NF_A-1	10	hbr-miR6173	miR6173	100	19	0	0	2	20	2	20	0.000008	38.2
GGGACCTTAGCTCAGTTGGTAGAGCAG	NF_A-1	24	ptc-miR6478	miR6478	100	18	0	0	3	20	3	20	0.00003	36.2
CTGGCTGTGAGAGTTCGATTCTCTTCA	NF_A-1	24	sly-miR1918	miR1918	100	17	0	0	7	23	6	22	0.0001	34.2
GTCGTTGTAGTATAGTGGTGAGTATTCC	NF_A-1	55	gma-miR6300	miR6300	100	18	0	0	1	18	1	18	0.00003	36.2
GCCGTAAACGATGGATACTAGGTGTTGT	NF_A-1	33	hbr-miR6173	miR6173	100	19	0	0	1	19	2	20	0.000009	38.2
CGTGGGTTCGATCCCCACGGTCGGCGCC	NF_A-1	11	bdi-miR5054	miR5054	100	17	0	0	12	28	1	17	0.0001	34.2
GGGACCTTAGCTCAGTTGGTAGAGAGGG	NF_A-1	44	ptc-miR6478	miR6478	100	18	0	0	3	20	3	20	0.00003	36.2
GCCGTAAACGATGGATACTAGCTGTTGGG	NF_A-1	35	hbr-miR6173	miR6173	100	19	0	0	1	19	2	20	0.000009	38.2
GGTACCTTAGCTCAGTTGGTAGAGCAATG	NF_A-1	34	ptc-miR6478	miR6478	100	17	0	0	4	20	4	20	0.0001	34.2
GTCGTTGTAGTATAGTGGTAAGTATTCCC	NF_A-1	25	gma-miR6300	miR6300	100	18	0	0	1	18	1	18	0.00004	36.2
CCGTGGGTTCGGTCCCCACGGTCGGCGCC	NF_A-1	28	bdi-miR5054	miR5054	100	17	0	0	13	29	1	17	0.0001	34.2
CGTAAACGATGGATACTAGGCGTAGTGGGT	NF_A-1	16	hbr-miR6173	miR6173	100	17	0	0	1	17	4	20	0.0001	34.2
GTCGTTGTAGTATAGTGGTAAGTATTCCCGC	NF_A-1	54	gma-miR6300	miR6300	100	18	0	0	1	18	1	18	0.00004	36.2
TCGTTGTAGTATAGTGGTGAGTATTCCCGCC	NF_A-1	12	gma-miR6300	miR6300	100	17	0	0	1	17	2	18	0.0001	34.2
AGCCGTAAACGATGGATACTAGGTGTAGCTTGTA	NF_A-1	13	hbr-miR6173	miR6173	100	20	0	0	1	20	1	20	0.000003	40.1
GTCGTTGTAGTATAGTGGTGAGTATTCCCGCCTG	NF_A-1	45	gma-miR6300	miR6300	100	18	0	0	1	18	1	18	0.00004	36.2
GTCGTTGTAGTATAGTGGTGAGTATTCCCGCCTGT	NF_A-1	68	gma-miR6300	miR6300	100	18	0	0	1	18	1	18	0.00004	36.2
ACTCTGACTCTACTTGTGAGAGTTCGATTCTCTCATCCCCAACCA	NF_A-1	20	sly-miR1918	miR1918	100	17	0	0	16	32	6	22	0.0002	34.2
CCCTCCTTCTAGCGCCA	NF_A-2	10	pab-miR3711	miR3711	100	17	0	0	1	17	17	1	0.00005	34.2
GCCGTAAACGATGGATA	NF_A-2	12	hbr-miR6173	miR6173	100	17	0	0	1	17	2	18	0.00005	34.2
TGCCCTTCTTCTCCACCA	NF_A-2	17	bdi-miR164a-3p	miR164a	100	17	0	0	1	17	5	21	0.00006	34.2
GGGACCTTAGCTCAGTTGGT	NF_A-2	24	ptc-miR6478	miR6478	100	18	0	0	3	20	3	20	0.00002	36.2
GTCGTTGTAGTATAGTGGTAAGTA	NF_A-2	10	gma-miR6300	miR6300	100	18	0	0	1	18	1	18	0.00003	36.2
TGCCGAAGACGTGGAATCACAGTT	NF_A-2	20	ghr-miR7504a	miR7504a	100	17	0	0	8	24	22	6	0.0001	34.2
AAAAGGAGAAGGTATCATGAGAAT	NF_A-2	21	osa-miR5542	miR5542	100	17	0	0	6	22	4	20	0.0001	34.2
TGGGAAGATAGATAGCGCCAACAC	NF_A-2	11	gma-miR390b-3p	miR390b	100	17	0	0	5	21	20	4	0.0001	34.2
TGGTTCAAGTCCCTCTAACAGCTCCA	NF_A-2	11	zma-miR2275c-5p	miR2275c	100	17	0	0	2	18	21	5	0.0001	34.2
CCGTAAACGATGGATACTAGGTGTTGC	NF_A-2	30	hbr-miR6173	miR6173	100	18	0	0	1	18	3	20	0.00003	36.2
CCGTAAACGATGGATACTAGCTGTTCGG	NF_A-2	20	hbr-miR6173	miR6173	100	18	0	0	1	18	3	20	0.00003	36.2
GTCGTTGTAGTATAGTGGTGAGTATTCC	NF_A-2	25	gma-miR6300	miR6300	100	18	0	0	1	18	1	18	0.00003	36.2
CGTAAACGATGGATACTAGGTGTAGGAG	NF_A-2	10	hbr-miR6173	miR6173	100	17	0	0	1	17	4	20	0.0001	34.2
AAGCTGACTGTGAGAGTTCGATTCTCTTC	NF_A-2	16	sly-miR1918	miR1918	100	17	0	0	10	26	6	22	0.0001	34.2
CGTAAACGATGGATACTAGGTGTTGCCCGT	NF_A-2	11	hbr-miR6173	miR6173	100	17	0	0	1	17	4	20	0.0001	34.2
CCGTAAACGATGGATACTAGGTGTGTGAGGT	NF_A-2	11	hbr-miR6173	miR6173	100	18	0	0	1	18	3	20	0.00004	36.2
GCCGTAAACGATGGATACTAGGTGTGGGAGG	NF_A-2	23	hbr-miR6173	miR6173	100	19	0	0	1	19	2	20	0.000009	38.2
GCCGTAAACGATGGATACTAGGTGTAGCTTG	NF_A-2	15	hbr-miR6173	miR6173	100	19	0	0	1	19	2	20	0.000009	38.2
GTCGTTGTAGTATAGTGGTAAGTATTCCCGCC	NF_A-2	10	gma-miR6300	miR6300	100	18	0	0	1	18	1	18	0.00004	36.2
GTCGTTGTAGTATAGTGGTGAGTATTCCCGCCT	NF_A-2	25	gma-miR6300	miR6300	100	18	0	0	1	18	1	18	0.00004	36.2
ATTGTGAGAGTTCGATTCTCTCTCCCGGCACCA	NF_A-2	14	sly-miR1918	miR1918	100	17	0	0	4	20	6	22	0.0002	34.2
AGCCGTAAACGATGGATACTAGGTGTAGCTTGT	NF_A-2	10	hbr-miR6173	miR6173	100	20	0	0	1	20	1	20	0.000002	40.1
TAGCCGTAAACGATGGATACTAGGTGTTGTCTGT	NF_A-2	17	hbr-miR6173	miR6173	100	20	0	0	2	21	1	20	0.000003	40.1
GTCGTTGTAGTATAGTGGTAAGTATTCCCGCCTG	NF_A-2	11	gma-miR6300	miR6300	100	18	0	0	1	18	1	18	0.00004	36.2
AGCCGTAAACGATGGATACTAGGTGTAGCTTGTA	NF_A-2	12	hbr-miR6173	miR6173	100	20	0	0	1	20	1	20	0.000003	40.1
AAGGGACAGTCTCAGGTAGACAGTTTCTATGGGGCGTAGG	NF_A-2	13	gma-miR5368	miR5368	100	19	0	0	4	22	1	19	0.00001	38.2
AGTAGTCCTAGCCGTAAACGATGGATACTAGGTGTAGCTT	NF_A-2	20	hbr-miR6173	miR6173	100	20	0	0	10	29	1	20	0.000003	40.1
CGTAAACGATGGATACTAGCTGTTCGGAGCAATCTGAGTGGCTAAGCGAAAG	NF_A-2	13	hbr-miR6173	miR6173	100	17	0	0	1	17	4	20	0.0003	34.2
TGCCCTTCTTCTCCACCA	NF_B-1	10	bdi-miR164a-3p	miR164a	100	17	0	0	1	17	5	21	0.00006	34.2
GGGACCTTAGCTCAGTTGG	NF_B-1	19	ptc-miR6478	miR6478	100	17	0	0	3	19	3	19	0.00007	34.2
GCCGTAAACGATGGATACTAG	NF_B-1	11	hbr-miR6173	miR6173	100	19	0	0	1	19	2	20	0.000005	38.2
CGATTCACGTCGGGTTCACCA	NF_B-1	11	ppt-miR894	miR894	100	17	0	0	4	20	4	20	0.00008	34.2
TTCGTTTCACGTCGGGTTCACCA	NF_B-1	16	ppt-miR894	miR894	100	20	0	0	3	22	1	20	0.000002	40.1
GTTGTTTTACCTATTCCGTGATG	NF_B-1	15	gso-miR1510a	miR1510a	100	17	0	0	1	17	2	18	0.0001	34.2
GTTGTTTTACCTATTCCGTGATG	NF_B-1	15	gso-miR1510b	miR1510b	100	17	0	0	1	17	2	18	0.0001	34.2
GTTGTTTTACCTATTCCGTGATG	NF_B-1	15	gma-miR1510b-3p	miR1510b	100	17	0	0	1	17	2	18	0.0001	34.2
GTTGTTTTACCTATTCCGTGATG	NF_B-1	15	gma-miR1510a-3p	miR1510a	100	17	0	0	1	17	3	19	0.0001	34.2
CTGGCCGTAAACGATGGATACTA	NF_B-1	15	hbr-miR6173	miR6173	100	19	0	0	4	22	2	20	0.000006	38.2
ACGCCGTAAACGATGGATACTAGC	NF_B-1	23	hbr-miR6173	miR6173	100	19	0	0	3	21	2	20	0.000007	38.2
GTTCGTTTCACGTCGGGTTCACCA	NF_B-1	16	ppt-miR894	miR894	100	20	0	0	4	23	1	20	0.000002	40.1
GGGACCTTAGCTCAGTTGGTAGAGC	NF_B-1	18	ptc-miR6478	miR6478	100	18	0	0	3	20	3	20	0.00003	36.2
GTCGTTGTAGTATAGTGGTAAGTATTCC	NF_B-1	11	gma-miR6300	miR6300	100	18	0	0	1	18	1	18	0.00003	36.2
ATATCTGTTGTGGGAATCTCTCTGAGCCCT	NF_B-1	22	han-miR3630-3p	miR3630	100	17	0	0	9	25	1	17	0.0001	34.2
GGGACCTTAGCTCAGTTGGTAGAGCAGCAC	NF_B-1	21	ptc-miR6478	miR6478	100	18	0	0	3	20	3	20	0.00003	36.2
GCCGTAAACGATGGATACTAGGCGTTGCTC	NF_B-1	13	hbr-miR6173	miR6173	100	19	0	0	1	19	2	20	0.000008	38.2
TTTGTCGACGGCATGGGCGGGATCATGTCGG	NF_B-1	16	atr-miR8558b	miR8558b	100	17	0	0	8	24	22	6	0.0001	34.2
GTCGTTGTAGTATAGTGGTAAGTATTCCCGC	NF_B-1	16	gma-miR6300	miR6300	100	18	0	0	1	18	1	18	0.00004	36.2
GTCGTTGTAGTATAGTGGTAAGTATTCCCGCC	NF_B-1	21	gma-miR6300	miR6300	100	18	0	0	1	18	1	18	0.00004	36.2
CGCCGTAAACGATGGATACTAGGTGTGGGAGG	NF_B-1	11	hbr-miR6173	miR6173	100	19	0	0	2	20	2	20	0.000009	38.2
AGCCGTAAACGATGGATACTAGGTGTAGCTTGT	NF_B-1	16	hbr-miR6173	miR6173	100	20	0	0	1	20	1	20	0.000002	40.1
GTCGTTGTAGTATAGTGGTGAGTATTCCCGCCTG	NF_B-1	14	gma-miR6300	miR6300	100	18	0	0	1	18	1	18	0.00004	36.2
AGCCGTAAACGATGGATACTAGGTGTTGTCTGTA	NF_B-1	17	hbr-miR6173	miR6173	100	20	0	0	1	20	1	20	0.000003	40.1
TTAGATACCCTGGTAGTCCACGCCGTAAACGATGGATA	NF_B-1	11	hbr-miR6173	miR6173	100	17	0	0	22	38	2	18	0.0002	34.2
CTGTAGTCCTAGCCGTAAACGATGGATACTAAGTGCTGTGC	NF_B-1	18	hbr-miR6173	miR6173	100	20	0	0	11	30	1	20	0.000003	40.1
ACCAGGCTCTGATACCA	NF_B-2	91	lja-miR1511-3p	miR1511	100	17	0	0	1	17	2	18	0.00005	34.2
ACCAGGCTCTGATACCA	NF_B-2	91	gma-miR1511	miR1511	100	17	0	0	1	17	2	18	0.00005	34.2
CCCCGGCAACGGCGCCA	NF_B-2	16	ath-miR8175	miR8175	100	17	0	0	1	17	4	20	0.00005	34.2
CCCTCCTTCTAGCGCCA	NF_B-2	21	pab-miR3711	miR3711	100	17	0	0	1	17	17	1	0.00005	34.2
AACCAGGCTCTGATACCA	NF_B-2	58	lja-miR1511-3p	miR1511	100	18	0	0	1	18	1	18	0.00002	36.2
AACCAGGCTCTGATACCA	NF_B-2	58	gma-miR1511	miR1511	100	18	0	0	1	18	1	18	0.00002	36.2
GTCGTTGTAGTATAGTGG	NF_B-2	21	gma-miR6300	miR6300	100	18	0	0	1	18	1	18	0.00002	36.2
TCCCCGGCAACGGCGCCA	NF_B-2	15	ath-miR8175	miR8175	100	18	0	0	1	18	3	20	0.00002	36.2
CCCCTCCTTCTAGCGCCA	NF_B-2	120	pab-miR3711	miR3711	100	17	0	0	2	18	17	1	0.00006	34.2
TTCACGTCGGGTTCACCA	NF_B-2	22	ppt-miR894	miR894	100	17	0	0	1	17	4	20	0.00006	34.2
GGGACAGTCTCAGGTAGA	NF_B-2	11	gma-miR5368	miR5368	100	17	0	0	2	18	1	17	0.00006	34.2
TGACAGAAGAGAGTGAGCA	NF_B-2	13	aof-miR156a	miR156a	100	19	0	0	1	19	1	19	0.000004	38.2
TGACAGAAGAGAGTGAGCA	NF_B-2	13	csi-miR156c-5p	miR156c	100	19	0	0	1	19	1	19	0.000004	38.2
TGACAGAAGAGAGTGAGCA	NF_B-2	13	csi-miR156b-5p	miR156b	100	19	0	0	1	19	1	19	0.000004	38.2
TGACAGAAGAGAGTGAGCA	NF_B-2	13	cas-miR156k-5p	miR156k	100	19	0	0	1	19	1	19	0.000004	38.2
TGACAGAAGAGAGTGAGCA	NF_B-2	13	cas-miR156f-5p	miR156f	100	19	0	0	1	19	1	19	0.000004	38.2
TGACAGAAGAGAGTGAGCA	NF_B-2	13	cas-miR156e-5p	miR156e	100	19	0	0	1	19	1	19	0.000004	38.2
TGACAGAAGAGAGTGAGCA	NF_B-2	13	cas-miR156d-5p	miR156d	100	19	0	0	1	19	1	19	0.000004	38.2
TGACAGAAGAGAGTGAGCA	NF_B-2	13	cas-miR156c-5p	miR156c	100	19	0	0	1	19	1	19	0.000004	38.2
TGACAGAAGAGAGTGAGCA	NF_B-2	13	cas-miR156b-5p	miR156b	100	19	0	0	1	19	1	19	0.000004	38.2
TGACAGAAGAGAGTGAGCA	NF_B-2	13	cas-miR156a	miR156a	100	19	0	0	1	19	1	19	0.000004	38.2
TGACAGAAGAGAGTGAGCA	NF_B-2	13	pab-miR156l	miR156l	100	19	0	0	1	19	1	19	0.000004	38.2
TGACAGAAGAGAGTGAGCA	NF_B-2	13	pab-miR156a	miR156a	100	19	0	0	1	19	1	19	0.000004	38.2
TGACAGAAGAGAGTGAGCA	NF_B-2	13	fve-miR156d	miR156d	100	19	0	0	1	19	1	19	0.000004	38.2
TGACAGAAGAGAGTGAGCA	NF_B-2	13	fve-miR156e	miR156e	100	19	0	0	1	19	2	20	0.000004	38.2
TGACAGAAGAGAGTGAGCA	NF_B-2	13	fve-miR156c	miR156c	100	19	0	0	1	19	2	20	0.000004	38.2
TGACAGAAGAGAGTGAGCA	NF_B-2	13	fve-miR156a	miR156a	100	19	0	0	1	19	2	20	0.000004	38.2
TGACAGAAGAGAGTGAGCA	NF_B-2	13	fve-miR156b	miR156b	100	19	0	0	1	19	2	20	0.000004	38.2
TGACAGAAGAGAGTGAGCA	NF_B-2	13	vca-miR156a-5p	miR156a	100	19	0	0	1	19	1	19	0.000004	38.2
TGACAGAAGAGAGTGAGCA	NF_B-2	13	ata-miR156e-5p	miR156e	100	19	0	0	1	19	1	19	0.000004	38.2
TGACAGAAGAGAGTGAGCA	NF_B-2	13	ata-miR156b-5p	miR156b	100	19	0	0	1	19	1	19	0.000004	38.2
TGACAGAAGAGAGTGAGCA	NF_B-2	13	ata-miR156a-5p	miR156a	100	19	0	0	1	19	1	19	0.000004	38.2
TGACAGAAGAGAGTGAGCA	NF_B-2	13	ata-miR156c-5p	miR156c	100	19	0	0	1	19	1	19	0.000004	38.2
TGACAGAAGAGAGTGAGCA	NF_B-2	13	ata-miR156d-5p	miR156d	100	19	0	0	1	19	1	19	0.000004	38.2
TGACAGAAGAGAGTGAGCA	NF_B-2	13	bra-miR156g-5p	miR156g	100	19	0	0	1	19	1	19	0.000004	38.2
TGACAGAAGAGAGTGAGCA	NF_B-2	13	bra-miR156f-5p	miR156f	100	19	0	0	1	19	1	19	0.000004	38.2
TGACAGAAGAGAGTGAGCA	NF_B-2	13	bra-miR156e-5p	miR156e	100	19	0	0	1	19	1	19	0.000004	38.2
TGACAGAAGAGAGTGAGCA	NF_B-2	13	bra-miR156d-5p	miR156d	100	19	0	0	1	19	1	19	0.000004	38.2
TGACAGAAGAGAGTGAGCA	NF_B-2	13	bra-miR156c-5p	miR156c	100	19	0	0	1	19	1	19	0.000004	38.2
TGACAGAAGAGAGTGAGCA	NF_B-2	13	bra-miR156b-5p	miR156b	100	19	0	0	1	19	1	19	0.000004	38.2
TGACAGAAGAGAGTGAGCA	NF_B-2	13	bra-miR156a-5p	miR156a	100	19	0	0	1	19	1	19	0.000004	38.2
TGACAGAAGAGAGTGAGCA	NF_B-2	13	hvu-miR156b	miR156b	100	19	0	0	1	19	1	19	0.000004	38.2
TGACAGAAGAGAGTGAGCA	NF_B-2	13	sly-miR156d-5p	miR156d	100	19	0	0	1	19	1	19	0.000004	38.2
TGACAGAAGAGAGTGAGCA	NF_B-2	13	atr-miR156d	miR156d	100	19	0	0	1	19	1	19	0.000004	38.2
TGACAGAAGAGAGTGAGCA	NF_B-2	13	atr-miR156b	miR156b	100	19	0	0	1	19	1	19	0.000004	38.2
TGACAGAAGAGAGTGAGCA	NF_B-2	13	cpa-miR156d	miR156d	100	19	0	0	1	19	1	19	0.000004	38.2
TGACAGAAGAGAGTGAGCA	NF_B-2	13	cpa-miR156c	miR156c	100	19	0	0	1	19	1	19	0.000004	38.2
TGACAGAAGAGAGTGAGCA	NF_B-2	13	cpa-miR156b	miR156b	100	19	0	0	1	19	1	19	0.000004	38.2
TGACAGAAGAGAGTGAGCA	NF_B-2	13	cpa-miR156a	miR156a	100	19	0	0	1	19	1	19	0.000004	38.2
TGACAGAAGAGAGTGAGCA	NF_B-2	13	ppe-miR156e	miR156e	100	19	0	0	1	19	1	19	0.000004	38.2
TGACAGAAGAGAGTGAGCA	NF_B-2	13	ppe-miR156d	miR156d	100	19	0	0	1	19	1	19	0.000004	38.2
TGACAGAAGAGAGTGAGCA	NF_B-2	13	ppe-miR156c	miR156c	100	19	0	0	1	19	1	19	0.000004	38.2
TGACAGAAGAGAGTGAGCA	NF_B-2	13	stu-miR156k-5p	miR156k	100	19	0	0	1	19	1	19	0.000004	38.2
TGACAGAAGAGAGTGAGCA	NF_B-2	13	stu-miR156j-5p	miR156j	100	19	0	0	1	19	1	19	0.000004	38.2
TGACAGAAGAGAGTGAGCA	NF_B-2	13	stu-miR156i-5p	miR156i	100	19	0	0	1	19	1	19	0.000004	38.2
TGACAGAAGAGAGTGAGCA	NF_B-2	13	stu-miR156h-5p	miR156h	100	19	0	0	1	19	1	19	0.000004	38.2
TGACAGAAGAGAGTGAGCA	NF_B-2	13	stu-miR156g-5p	miR156g	100	19	0	0	1	19	1	19	0.000004	38.2
TGACAGAAGAGAGTGAGCA	NF_B-2	13	stu-miR156f-5p	miR156f	100	19	0	0	1	19	2	20	0.000004	38.2
TGACAGAAGAGAGTGAGCA	NF_B-2	13	stu-miR156e	miR156e	100	19	0	0	1	19	1	19	0.000004	38.2
TGACAGAAGAGAGTGAGCA	NF_B-2	13	bdi-miR156i-5p	miR156i	100	19	0	0	1	19	1	19	0.000004	38.2
TGACAGAAGAGAGTGAGCA	NF_B-2	13	bdi-miR156h-5p	miR156h	100	19	0	0	1	19	1	19	0.000004	38.2
TGACAGAAGAGAGTGAGCA	NF_B-2	13	bdi-miR156g-5p	miR156g	100	19	0	0	1	19	1	19	0.000004	38.2
TGACAGAAGAGAGTGAGCA	NF_B-2	13	bdi-miR156f-5p	miR156f	100	19	0	0	1	19	1	19	0.000004	38.2
TGACAGAAGAGAGTGAGCA	NF_B-2	13	bdi-miR156e-5p	miR156e	100	19	0	0	1	19	1	19	0.000004	38.2
TGACAGAAGAGAGTGAGCA	NF_B-2	13	ama-miR156	miR156	100	19	0	0	1	19	2	20	0.000004	38.2
TGACAGAAGAGAGTGAGCA	NF_B-2	13	mes-miR156g	miR156g	100	19	0	0	1	19	1	19	0.000004	38.2
TGACAGAAGAGAGTGAGCA	NF_B-2	13	mes-miR156f	miR156f	100	19	0	0	1	19	1	19	0.000004	38.2
TGACAGAAGAGAGTGAGCA	NF_B-2	13	mes-miR156e	miR156e	100	19	0	0	1	19	1	19	0.000004	38.2
TGACAGAAGAGAGTGAGCA	NF_B-2	13	mes-miR156d	miR156d	100	19	0	0	1	19	1	19	0.000004	38.2
TGACAGAAGAGAGTGAGCA	NF_B-2	13	mes-miR156c	miR156c	100	19	0	0	1	19	1	19	0.000004	38.2
TGACAGAAGAGAGTGAGCA	NF_B-2	13	mes-miR156b	miR156b	100	19	0	0	1	19	1	19	0.000004	38.2
TGACAGAAGAGAGTGAGCA	NF_B-2	13	mes-miR156a	miR156a	100	19	0	0	1	19	1	19	0.000004	38.2
TGACAGAAGAGAGTGAGCA	NF_B-2	13	cme-miR156j	miR156j	100	19	0	0	1	19	3	21	0.000004	38.2
TGACAGAAGAGAGTGAGCA	NF_B-2	13	cme-miR156c	miR156c	100	19	0	0	1	19	1	19	0.000004	38.2
TGACAGAAGAGAGTGAGCA	NF_B-2	13	cme-miR156d	miR156d	100	19	0	0	1	19	1	19	0.000004	38.2
TGACAGAAGAGAGTGAGCA	NF_B-2	13	cme-miR156i	miR156i	100	19	0	0	1	19	1	19	0.000004	38.2
TGACAGAAGAGAGTGAGCA	NF_B-2	13	cme-miR156a	miR156a	100	19	0	0	1	19	1	19	0.000004	38.2
TGACAGAAGAGAGTGAGCA	NF_B-2	13	mdm-miR156o	miR156o	100	19	0	0	1	19	1	19	0.000004	38.2
TGACAGAAGAGAGTGAGCA	NF_B-2	13	mdm-miR156n	miR156n	100	19	0	0	1	19	1	19	0.000004	38.2
TGACAGAAGAGAGTGAGCA	NF_B-2	13	mdm-miR156m	miR156m	100	19	0	0	1	19	1	19	0.000004	38.2
TGACAGAAGAGAGTGAGCA	NF_B-2	13	mdm-miR156l	miR156l	100	19	0	0	1	19	1	19	0.000004	38.2
TGACAGAAGAGAGTGAGCA	NF_B-2	13	mdm-miR156k	miR156k	100	19	0	0	1	19	1	19	0.000004	38.2
TGACAGAAGAGAGTGAGCA	NF_B-2	13	mdm-miR156j	miR156j	100	19	0	0	1	19	1	19	0.000004	38.2
TGACAGAAGAGAGTGAGCA	NF_B-2	13	mdm-miR156i	miR156i	100	19	0	0	1	19	1	19	0.000004	38.2
TGACAGAAGAGAGTGAGCA	NF_B-2	13	mdm-miR156h	miR156h	100	19	0	0	1	19	1	19	0.000004	38.2
TGACAGAAGAGAGTGAGCA	NF_B-2	13	mdm-miR156g	miR156g	100	19	0	0	1	19	1	19	0.000004	38.2
TGACAGAAGAGAGTGAGCA	NF_B-2	13	mdm-miR156f	miR156f	100	19	0	0	1	19	1	19	0.000004	38.2
TGACAGAAGAGAGTGAGCA	NF_B-2	13	mdm-miR156e	miR156e	100	19	0	0	1	19	1	19	0.000004	38.2
TGACAGAAGAGAGTGAGCA	NF_B-2	13	mdm-miR156d	miR156d	100	19	0	0	1	19	1	19	0.000004	38.2
TGACAGAAGAGAGTGAGCA	NF_B-2	13	mdm-miR156c	miR156c	100	19	0	0	1	19	1	19	0.000004	38.2
TGACAGAAGAGAGTGAGCA	NF_B-2	13	mdm-miR156b	miR156b	100	19	0	0	1	19	1	19	0.000004	38.2
TGACAGAAGAGAGTGAGCA	NF_B-2	13	mdm-miR156a	miR156a	100	19	0	0	1	19	1	19	0.000004	38.2
TGACAGAAGAGAGTGAGCA	NF_B-2	13	har-miR156a	miR156a	100	19	0	0	1	19	1	19	0.000004	38.2
TGACAGAAGAGAGTGAGCA	NF_B-2	13	htu-miR156a	miR156a	100	19	0	0	1	19	1	19	0.000004	38.2
TGACAGAAGAGAGTGAGCA	NF_B-2	13	han-miR156b	miR156b	100	19	0	0	1	19	1	19	0.000004	38.2
TGACAGAAGAGAGTGAGCA	NF_B-2	13	han-miR156a	miR156a	100	19	0	0	1	19	1	19	0.000004	38.2
TGACAGAAGAGAGTGAGCA	NF_B-2	13	gma-miR156y	miR156y	100	19	0	0	1	19	1	19	0.000004	38.2
TGACAGAAGAGAGTGAGCA	NF_B-2	13	gma-miR156x	miR156x	100	19	0	0	1	19	1	19	0.000004	38.2
TGACAGAAGAGAGTGAGCA	NF_B-2	13	gma-miR156w	miR156w	100	19	0	0	1	19	1	19	0.000004	38.2
TGACAGAAGAGAGTGAGCA	NF_B-2	13	gma-miR156v	miR156v	100	19	0	0	1	19	1	19	0.000004	38.2
TGACAGAAGAGAGTGAGCA	NF_B-2	13	gma-miR156u	miR156u	100	19	0	0	1	19	1	19	0.000004	38.2
TGACAGAAGAGAGTGAGCA	NF_B-2	13	nta-miR156e	miR156e	100	19	0	0	1	19	1	19	0.000004	38.2
TGACAGAAGAGAGTGAGCA	NF_B-2	13	nta-miR156d	miR156d	100	19	0	0	1	19	1	19	0.000004	38.2
TGACAGAAGAGAGTGAGCA	NF_B-2	13	nta-miR156c	miR156c	100	19	0	0	1	19	1	19	0.000004	38.2
TGACAGAAGAGAGTGAGCA	NF_B-2	13	nta-miR156b	miR156b	100	19	0	0	1	19	1	19	0.000004	38.2
TGACAGAAGAGAGTGAGCA	NF_B-2	13	nta-miR156a	miR156a	100	19	0	0	1	19	1	19	0.000004	38.2
TGACAGAAGAGAGTGAGCA	NF_B-2	13	lus-miR156a	miR156a	100	19	0	0	1	19	1	19	0.000004	38.2
TGACAGAAGAGAGTGAGCA	NF_B-2	13	lus-miR156g	miR156g	100	19	0	0	1	19	1	19	0.000004	38.2
TGACAGAAGAGAGTGAGCA	NF_B-2	13	cca-miR156b	miR156b	100	19	0	0	1	19	1	19	0.000004	38.2
TGACAGAAGAGAGTGAGCA	NF_B-2	13	cca-miR156a	miR156a	100	19	0	0	1	19	1	19	0.000004	38.2
TGACAGAAGAGAGTGAGCA	NF_B-2	13	bna-miR156f	miR156f	100	19	0	0	1	19	1	19	0.000004	38.2
TGACAGAAGAGAGTGAGCA	NF_B-2	13	bna-miR156e	miR156e	100	19	0	0	1	19	1	19	0.000004	38.2
TGACAGAAGAGAGTGAGCA	NF_B-2	13	bna-miR156d	miR156d	100	19	0	0	1	19	1	19	0.000004	38.2
TGACAGAAGAGAGTGAGCA	NF_B-2	13	dpr-miR156b	miR156b	100	19	0	0	1	19	1	19	0.000004	38.2
TGACAGAAGAGAGTGAGCA	NF_B-2	13	gma-miR156s	miR156s	100	19	0	0	1	19	1	19	0.000004	38.2
TGACAGAAGAGAGTGAGCA	NF_B-2	13	gma-miR156q	miR156q	100	19	0	0	1	19	1	19	0.000004	38.2
TGACAGAAGAGAGTGAGCA	NF_B-2	13	vun-miR156a	miR156a	100	19	0	0	1	19	1	19	0.000004	38.2
TGACAGAAGAGAGTGAGCA	NF_B-2	13	ssl-miR156	miR156	100	19	0	0	1	19	1	19	0.000004	38.2
TGACAGAAGAGAGTGAGCA	NF_B-2	13	gma-miR156o	miR156o	100	19	0	0	1	19	2	20	0.000004	38.2
TGACAGAAGAGAGTGAGCA	NF_B-2	13	gma-miR156n	miR156n	100	19	0	0	1	19	2	20	0.000004	38.2
TGACAGAAGAGAGTGAGCA	NF_B-2	13	gma-miR156k	miR156k	100	19	0	0	1	19	2	20	0.000004	38.2
TGACAGAAGAGAGTGAGCA	NF_B-2	13	ssp-miR156	miR156	100	19	0	0	1	19	1	19	0.000004	38.2
TGACAGAAGAGAGTGAGCA	NF_B-2	13	bdi-miR156d-5p	miR156d	100	19	0	0	1	19	1	19	0.000004	38.2
TGACAGAAGAGAGTGAGCA	NF_B-2	13	bdi-miR156c	miR156c	100	19	0	0	1	19	1	19	0.000004	38.2
TGACAGAAGAGAGTGAGCA	NF_B-2	13	bdi-miR156b-5p	miR156b	100	19	0	0	1	19	1	19	0.000004	38.2
TGACAGAAGAGAGTGAGCA	NF_B-2	13	gma-miR156h	miR156h	100	19	0	0	1	19	1	19	0.000004	38.2
TGACAGAAGAGAGTGAGCA	NF_B-2	13	tcc-miR156g	miR156g	100	19	0	0	1	19	1	19	0.000004	38.2
TGACAGAAGAGAGTGAGCA	NF_B-2	13	tcc-miR156d	miR156d	100	19	0	0	1	19	1	19	0.000004	38.2
TGACAGAAGAGAGTGAGCA	NF_B-2	13	tcc-miR156c	miR156c	100	19	0	0	1	19	1	19	0.000004	38.2
TGACAGAAGAGAGTGAGCA	NF_B-2	13	tcc-miR156b	miR156b	100	19	0	0	1	19	1	19	0.000004	38.2
TGACAGAAGAGAGTGAGCA	NF_B-2	13	csi-miR156a-5p	miR156a	100	19	0	0	1	19	1	19	0.000004	38.2
TGACAGAAGAGAGTGAGCA	NF_B-2	13	tae-miR156	miR156	100	19	0	0	1	19	1	19	0.000004	38.2
TGACAGAAGAGAGTGAGCA	NF_B-2	13	hvu-miR156a	miR156a	100	19	0	0	1	19	1	19	0.000004	38.2
TGACAGAAGAGAGTGAGCA	NF_B-2	13	aly-miR156f-5p	miR156f	100	19	0	0	1	19	1	19	0.000004	38.2
TGACAGAAGAGAGTGAGCA	NF_B-2	13	aly-miR156e-5p	miR156e	100	19	0	0	1	19	1	19	0.000004	38.2
TGACAGAAGAGAGTGAGCA	NF_B-2	13	aly-miR156d-5p	miR156d	100	19	0	0	1	19	1	19	0.000004	38.2
TGACAGAAGAGAGTGAGCA	NF_B-2	13	aly-miR156c-5p	miR156c	100	19	0	0	1	19	1	19	0.000004	38.2
TGACAGAAGAGAGTGAGCA	NF_B-2	13	aly-miR156b-5p	miR156b	100	19	0	0	1	19	1	19	0.000004	38.2
TGACAGAAGAGAGTGAGCA	NF_B-2	13	aly-miR156a-5p	miR156a	100	19	0	0	1	19	1	19	0.000004	38.2
TGACAGAAGAGAGTGAGCA	NF_B-2	13	rco-miR156d	miR156d	100	19	0	0	1	19	1	19	0.000004	38.2
TGACAGAAGAGAGTGAGCA	NF_B-2	13	rco-miR156c	miR156c	100	19	0	0	1	19	1	19	0.000004	38.2
TGACAGAAGAGAGTGAGCA	NF_B-2	13	rco-miR156b	miR156b	100	19	0	0	1	19	1	19	0.000004	38.2
TGACAGAAGAGAGTGAGCA	NF_B-2	13	rco-miR156a	miR156a	100	19	0	0	1	19	1	19	0.000004	38.2
TGACAGAAGAGAGTGAGCA	NF_B-2	13	ctr-miR156	miR156	100	19	0	0	1	19	1	19	0.000004	38.2
TGACAGAAGAGAGTGAGCA	NF_B-2	13	zma-miR156l-5p	miR156l	100	19	0	0	1	19	1	19	0.000004	38.2
TGACAGAAGAGAGTGAGCA	NF_B-2	13	sbi-miR156i	miR156i	100	19	0	0	1	19	1	19	0.000004	38.2
TGACAGAAGAGAGTGAGCA	NF_B-2	13	sbi-miR156h	miR156h	100	19	0	0	1	19	1	19	0.000004	38.2
TGACAGAAGAGAGTGAGCA	NF_B-2	13	sbi-miR156g	miR156g	100	19	0	0	1	19	1	19	0.000004	38.2
TGACAGAAGAGAGTGAGCA	NF_B-2	13	sbi-miR156f	miR156f	100	19	0	0	1	19	1	19	0.000004	38.2
TGACAGAAGAGAGTGAGCA	NF_B-2	13	vvi-miR156d	miR156d	100	19	0	0	1	19	1	19	0.000004	38.2
TGACAGAAGAGAGTGAGCA	NF_B-2	13	vvi-miR156c	miR156c	100	19	0	0	1	19	1	19	0.000004	38.2
TGACAGAAGAGAGTGAGCA	NF_B-2	13	vvi-miR156b	miR156b	100	19	0	0	1	19	1	19	0.000004	38.2
TGACAGAAGAGAGTGAGCA	NF_B-2	13	bna-miR156a	miR156a	100	19	0	0	1	19	1	19	0.000004	38.2
TGACAGAAGAGAGTGAGCA	NF_B-2	13	ppt-miR156b	miR156b	100	19	0	0	1	19	1	19	0.000004	38.2
TGACAGAAGAGAGTGAGCA	NF_B-2	13	ppt-miR156c	miR156c	100	19	0	0	1	19	1	19	0.000004	38.2
TGACAGAAGAGAGTGAGCA	NF_B-2	13	ghr-miR156d	miR156d	100	19	0	0	1	19	1	19	0.000004	38.2
TGACAGAAGAGAGTGAGCA	NF_B-2	13	ghr-miR156b	miR156b	100	19	0	0	1	19	1	19	0.000004	38.2
TGACAGAAGAGAGTGAGCA	NF_B-2	13	ghr-miR156a	miR156a	100	19	0	0	1	19	1	19	0.000004	38.2
TGACAGAAGAGAGTGAGCA	NF_B-2	13	mtr-miR156i-5p	miR156i	100	19	0	0	1	19	1	19	0.000004	38.2
TGACAGAAGAGAGTGAGCA	NF_B-2	13	mtr-miR156d-5p	miR156d	100	19	0	0	1	19	1	19	0.000004	38.2
TGACAGAAGAGAGTGAGCA	NF_B-2	13	mtr-miR156c-5p	miR156c	100	19	0	0	1	19	1	19	0.000004	38.2
TGACAGAAGAGAGTGAGCA	NF_B-2	13	mtr-miR156b-5p	miR156b	100	19	0	0	1	19	1	19	0.000004	38.2
TGACAGAAGAGAGTGAGCA	NF_B-2	13	ppt-miR156a	miR156a	100	19	0	0	1	19	1	19	0.000004	38.2
TGACAGAAGAGAGTGAGCA	NF_B-2	13	ptc-miR156f	miR156f	100	19	0	0	1	19	1	19	0.000004	38.2
TGACAGAAGAGAGTGAGCA	NF_B-2	13	ptc-miR156e	miR156e	100	19	0	0	1	19	1	19	0.000004	38.2
TGACAGAAGAGAGTGAGCA	NF_B-2	13	ptc-miR156d	miR156d	100	19	0	0	1	19	1	19	0.000004	38.2
TGACAGAAGAGAGTGAGCA	NF_B-2	13	ptc-miR156c	miR156c	100	19	0	0	1	19	1	19	0.000004	38.2
TGACAGAAGAGAGTGAGCA	NF_B-2	13	ptc-miR156b	miR156b	100	19	0	0	1	19	1	19	0.000004	38.2
TGACAGAAGAGAGTGAGCA	NF_B-2	13	ptc-miR156a	miR156a	100	19	0	0	1	19	1	19	0.000004	38.2
TGACAGAAGAGAGTGAGCA	NF_B-2	13	gma-miR156a	miR156a	100	19	0	0	1	19	1	19	0.000004	38.2
TGACAGAAGAGAGTGAGCA	NF_B-2	13	sof-miR156	miR156	100	19	0	0	1	19	1	19	0.000004	38.2
TGACAGAAGAGAGTGAGCA	NF_B-2	13	sbi-miR156b	miR156b	100	19	0	0	1	19	1	19	0.000004	38.2
TGACAGAAGAGAGTGAGCA	NF_B-2	13	sbi-miR156c	miR156c	100	19	0	0	1	19	1	19	0.000004	38.2
TGACAGAAGAGAGTGAGCA	NF_B-2	13	sbi-miR156a	miR156a	100	19	0	0	1	19	1	19	0.000004	38.2
TGACAGAAGAGAGTGAGCA	NF_B-2	13	zma-miR156i-5p	miR156i	100	19	0	0	1	19	1	19	0.000004	38.2
TGACAGAAGAGAGTGAGCA	NF_B-2	13	zma-miR156h-5p	miR156h	100	19	0	0	1	19	1	19	0.000004	38.2
TGACAGAAGAGAGTGAGCA	NF_B-2	13	zma-miR156a-5p	miR156a	100	19	0	0	1	19	1	19	0.000004	38.2
TGACAGAAGAGAGTGAGCA	NF_B-2	13	zma-miR156e-5p	miR156e	100	19	0	0	1	19	1	19	0.000004	38.2
TGACAGAAGAGAGTGAGCA	NF_B-2	13	zma-miR156c	miR156c	100	19	0	0	1	19	1	19	0.000004	38.2
TGACAGAAGAGAGTGAGCA	NF_B-2	13	zma-miR156b-5p	miR156b	100	19	0	0	1	19	1	19	0.000004	38.2
TGACAGAAGAGAGTGAGCA	NF_B-2	13	zma-miR156g-5p	miR156g	100	19	0	0	1	19	1	19	0.000004	38.2
TGACAGAAGAGAGTGAGCA	NF_B-2	13	zma-miR156f-5p	miR156f	100	19	0	0	1	19	1	19	0.000004	38.2
TGACAGAAGAGAGTGAGCA	NF_B-2	13	zma-miR156d-5p	miR156d	100	19	0	0	1	19	1	19	0.000004	38.2
TGACAGAAGAGAGTGAGCA	NF_B-2	13	osa-miR156j-5p	miR156j	100	19	0	0	1	19	1	19	0.000004	38.2
TGACAGAAGAGAGTGAGCA	NF_B-2	13	osa-miR156i	miR156i	100	19	0	0	1	19	1	19	0.000004	38.2
TGACAGAAGAGAGTGAGCA	NF_B-2	13	osa-miR156h-5p	miR156h	100	19	0	0	1	19	1	19	0.000004	38.2
TGACAGAAGAGAGTGAGCA	NF_B-2	13	osa-miR156g-5p	miR156g	100	19	0	0	1	19	1	19	0.000004	38.2
TGACAGAAGAGAGTGAGCA	NF_B-2	13	osa-miR156f-5p	miR156f	100	19	0	0	1	19	1	19	0.000004	38.2
TGACAGAAGAGAGTGAGCA	NF_B-2	13	osa-miR156e	miR156e	100	19	0	0	1	19	1	19	0.000004	38.2
TGACAGAAGAGAGTGAGCA	NF_B-2	13	osa-miR156d	miR156d	100	19	0	0	1	19	1	19	0.000004	38.2
TGACAGAAGAGAGTGAGCA	NF_B-2	13	osa-miR156c-5p	miR156c	100	19	0	0	1	19	1	19	0.000004	38.2
TGACAGAAGAGAGTGAGCA	NF_B-2	13	osa-miR156b-5p	miR156b	100	19	0	0	1	19	1	19	0.000004	38.2
TGACAGAAGAGAGTGAGCA	NF_B-2	13	osa-miR156a	miR156a	100	19	0	0	1	19	1	19	0.000004	38.2
TGACAGAAGAGAGTGAGCA	NF_B-2	13	ath-miR156f-5p	miR156f	100	19	0	0	1	19	1	19	0.000004	38.2
TGACAGAAGAGAGTGAGCA	NF_B-2	13	ath-miR156e	miR156e	100	19	0	0	1	19	1	19	0.000004	38.2
TGACAGAAGAGAGTGAGCA	NF_B-2	13	ath-miR156d-5p	miR156d	100	19	0	0	1	19	1	19	0.000004	38.2
TGACAGAAGAGAGTGAGCA	NF_B-2	13	ath-miR156c-5p	miR156c	100	19	0	0	1	19	1	19	0.000004	38.2
TGACAGAAGAGAGTGAGCA	NF_B-2	13	ath-miR156b-5p	miR156b	100	19	0	0	1	19	1	19	0.000004	38.2
TGACAGAAGAGAGTGAGCA	NF_B-2	13	ath-miR156a-5p	miR156a	100	19	0	0	1	19	1	19	0.000004	38.2
TGACAGAAGAGAGTGAGCA	NF_B-2	13	cas-miR156g	miR156g	100	18	0	0	2	19	1	18	0.00002	36.2
TGACAGAAGAGAGTGAGCA	NF_B-2	13	fve-miR156h	miR156h	100	18	0	0	1	18	1	18	0.00002	36.2
TGACAGAAGAGAGTGAGCA	NF_B-2	13	aly-miR156g-5p	miR156g	100	18	0	0	2	19	2	19	0.00002	36.2
TGACAGAAGAGAGTGAGCA	NF_B-2	13	smo-miR156a	miR156a	100	18	0	0	2	19	2	19	0.00002	36.2
TGACAGAAGAGAGTGAGCA	NF_B-2	13	osa-miR156l-5p	miR156l	100	18	0	0	2	19	2	19	0.00002	36.2
TGACAGAAGAGAGTGAGCA	NF_B-2	13	ath-miR156g	miR156g	100	18	0	0	2	19	2	19	0.00002	36.2
TGACAGAAGAGAGTGAGCA	NF_B-2	13	hci-miR156a	miR156a	100	17	0	0	1	17	1	17	0.00007	34.2
ACCCCTCCTTCTAGCGCCA	NF_B-2	17	pab-miR3711	miR3711	100	17	0	0	3	19	17	1	0.00007	34.2
TTGGATTGAAGGGAGCTCT	NF_B-2	14	aof-miR159	miR159	100	19	0	0	1	19	2	20	0.000004	38.2
TTGGATTGAAGGGAGCTCT	NF_B-2	14	cas-miR159b-3p	miR159b	100	19	0	0	1	19	2	20	0.000004	38.2
TTGGATTGAAGGGAGCTCT	NF_B-2	14	cas-miR159c-3p	miR159c	100	19	0	0	1	19	2	20	0.000004	38.2
TTGGATTGAAGGGAGCTCT	NF_B-2	14	fve-miR159b	miR159b	100	19	0	0	1	19	2	20	0.000004	38.2
TTGGATTGAAGGGAGCTCT	NF_B-2	14	fve-miR159a-3p	miR159a	100	19	0	0	1	19	2	20	0.000004	38.2
TTGGATTGAAGGGAGCTCT	NF_B-2	14	mdm-miR159f	miR159f	100	19	0	0	1	19	2	20	0.000004	38.2
TTGGATTGAAGGGAGCTCT	NF_B-2	14	mdm-miR159e	miR159e	100	19	0	0	1	19	2	20	0.000004	38.2
TTGGATTGAAGGGAGCTCT	NF_B-2	14	mdm-miR159d	miR159d	100	19	0	0	1	19	2	20	0.000004	38.2
TTGGATTGAAGGGAGCTCT	NF_B-2	14	vca-miR159-3p	miR159	100	19	0	0	1	19	2	20	0.000004	38.2
TTGGATTGAAGGGAGCTCT	NF_B-2	14	atr-miR159	miR159	100	19	0	0	1	19	2	20	0.000004	38.2
TTGGATTGAAGGGAGCTCT	NF_B-2	14	cpa-miR159a	miR159a	100	19	0	0	1	19	2	20	0.000004	38.2
TTGGATTGAAGGGAGCTCT	NF_B-2	14	ppe-miR159	miR159	100	19	0	0	1	19	2	20	0.000004	38.2
TTGGATTGAAGGGAGCTCT	NF_B-2	14	bdi-miR159b-3p.1	miR159b	100	19	0	0	1	19	2	20	0.000004	38.2
TTGGATTGAAGGGAGCTCT	NF_B-2	14	mes-miR159b	miR159b	100	19	0	0	1	19	2	20	0.000004	38.2
TTGGATTGAAGGGAGCTCT	NF_B-2	14	cme-miR159a	miR159a	100	19	0	0	1	19	2	20	0.000004	38.2
TTGGATTGAAGGGAGCTCT	NF_B-2	14	htu-miR159a	miR159a	100	19	0	0	1	19	2	20	0.000004	38.2
TTGGATTGAAGGGAGCTCT	NF_B-2	14	hbr-miR159a	miR159a	100	19	0	0	1	19	2	20	0.000004	38.2
TTGGATTGAAGGGAGCTCT	NF_B-2	14	nta-miR159	miR159	100	19	0	0	1	19	2	20	0.000004	38.2
TTGGATTGAAGGGAGCTCT	NF_B-2	14	lus-miR159c	miR159c	100	19	0	0	1	19	2	20	0.000004	38.2
TTGGATTGAAGGGAGCTCT	NF_B-2	14	lus-miR159b	miR159b	100	19	0	0	1	19	2	20	0.000004	38.2
TTGGATTGAAGGGAGCTCT	NF_B-2	14	mes-miR159a-3p	miR159a	100	19	0	0	1	19	2	20	0.000004	38.2
TTGGATTGAAGGGAGCTCT	NF_B-2	14	gma-miR159e-3p	miR159e	100	19	0	0	1	19	2	20	0.000004	38.2
TTGGATTGAAGGGAGCTCT	NF_B-2	14	ssp-miR159a	miR159a	100	19	0	0	1	19	2	20	0.000004	38.2
TTGGATTGAAGGGAGCTCT	NF_B-2	14	bdi-miR159a-3p	miR159a	100	19	0	0	1	19	2	20	0.000004	38.2
TTGGATTGAAGGGAGCTCT	NF_B-2	14	csi-miR159a-3p	miR159a	100	19	0	0	1	19	2	20	0.000004	38.2
TTGGATTGAAGGGAGCTCT	NF_B-2	14	far-miR159	miR159	100	19	0	0	1	19	2	20	0.000004	38.2
TTGGATTGAAGGGAGCTCT	NF_B-2	14	hvu-miR159a	miR159a	100	19	0	0	1	19	2	20	0.000004	38.2
TTGGATTGAAGGGAGCTCT	NF_B-2	14	hvu-miR159b	miR159b	100	19	0	0	1	19	2	20	0.000004	38.2
TTGGATTGAAGGGAGCTCT	NF_B-2	14	ahy-miR159	miR159	100	19	0	0	1	19	2	20	0.000004	38.2
TTGGATTGAAGGGAGCTCT	NF_B-2	14	aly-miR159b-3p	miR159b	100	19	0	0	1	19	2	20	0.000004	38.2
TTGGATTGAAGGGAGCTCT	NF_B-2	14	aly-miR159a-3p	miR159a	100	19	0	0	1	19	2	20	0.000004	38.2
TTGGATTGAAGGGAGCTCT	NF_B-2	14	rco-miR159	miR159	100	19	0	0	1	19	2	20	0.000004	38.2
TTGGATTGAAGGGAGCTCT	NF_B-2	14	zma-miR159k-3p	miR159k	100	19	0	0	1	19	2	20	0.000004	38.2
TTGGATTGAAGGGAGCTCT	NF_B-2	14	zma-miR159j-3p	miR159j	100	19	0	0	1	19	2	20	0.000004	38.2
TTGGATTGAAGGGAGCTCT	NF_B-2	14	zma-miR159f-3p	miR159f	100	19	0	0	1	19	2	20	0.000004	38.2
TTGGATTGAAGGGAGCTCT	NF_B-2	14	pvu-miR159a.1	miR159a.1	100	19	0	0	1	19	2	20	0.000004	38.2
TTGGATTGAAGGGAGCTCT	NF_B-2	14	mtr-miR159a	miR159a	100	19	0	0	1	19	2	20	0.000004	38.2
TTGGATTGAAGGGAGCTCT	NF_B-2	14	bra-miR159a	miR159a	100	19	0	0	1	19	2	20	0.000004	38.2
TTGGATTGAAGGGAGCTCT	NF_B-2	14	sly-miR159	miR159	100	19	0	0	1	19	2	20	0.000004	38.2
TTGGATTGAAGGGAGCTCT	NF_B-2	14	vvi-miR159c	miR159c	100	19	0	0	1	19	2	20	0.000004	38.2
TTGGATTGAAGGGAGCTCT	NF_B-2	14	bna-miR159	miR159	100	19	0	0	1	19	2	20	0.000004	38.2
TTGGATTGAAGGGAGCTCT	NF_B-2	14	tae-miR159b	miR159b	100	19	0	0	1	19	2	20	0.000004	38.2
TTGGATTGAAGGGAGCTCT	NF_B-2	14	tae-miR159a	miR159a	100	19	0	0	1	19	2	20	0.000004	38.2
TTGGATTGAAGGGAGCTCT	NF_B-2	14	ptc-miR159b	miR159b	100	19	0	0	1	19	2	20	0.000004	38.2
TTGGATTGAAGGGAGCTCT	NF_B-2	14	ptc-miR159a	miR159a	100	19	0	0	1	19	2	20	0.000004	38.2
TTGGATTGAAGGGAGCTCT	NF_B-2	14	zma-miR159b-3p	miR159b	100	19	0	0	1	19	2	20	0.000004	38.2
TTGGATTGAAGGGAGCTCT	NF_B-2	14	zma-miR159a-3p	miR159a	100	19	0	0	1	19	2	20	0.000004	38.2
TTGGATTGAAGGGAGCTCT	NF_B-2	14	gma-miR159a-3p	miR159a	100	19	0	0	1	19	2	20	0.000004	38.2
TTGGATTGAAGGGAGCTCT	NF_B-2	14	sof-miR159d	miR159d	100	19	0	0	1	19	2	20	0.000004	38.2
TTGGATTGAAGGGAGCTCT	NF_B-2	14	sof-miR159b	miR159b	100	19	0	0	1	19	2	20	0.000004	38.2
TTGGATTGAAGGGAGCTCT	NF_B-2	14	sof-miR159a	miR159a	100	19	0	0	1	19	2	20	0.000004	38.2
TTGGATTGAAGGGAGCTCT	NF_B-2	14	sbi-miR159a	miR159a	100	19	0	0	1	19	2	20	0.000004	38.2
TTGGATTGAAGGGAGCTCT	NF_B-2	14	osa-miR159f	miR159f	100	19	0	0	1	19	2	20	0.000004	38.2
TTGGATTGAAGGGAGCTCT	NF_B-2	14	osa-miR159b	miR159b	100	19	0	0	1	19	2	20	0.000004	38.2
TTGGATTGAAGGGAGCTCT	NF_B-2	14	osa-miR159a.1	miR159a.1	100	19	0	0	1	19	2	20	0.000004	38.2
TTGGATTGAAGGGAGCTCT	NF_B-2	14	ath-miR159b-3p	miR159b	100	19	0	0	1	19	2	20	0.000004	38.2
TTGGATTGAAGGGAGCTCT	NF_B-2	14	ath-miR159a	miR159a	100	19	0	0	1	19	2	20	0.000004	38.2
TTGGATTGAAGGGAGCTCT	NF_B-2	14	cas-miR159a	miR159a	100	18	0	0	1	18	2	19	0.00002	36.2
TTGGATTGAAGGGAGCTCT	NF_B-2	14	pab-miR159c	miR159c	100	18	0	0	1	18	2	19	0.00002	36.2
TTGGATTGAAGGGAGCTCT	NF_B-2	14	pab-miR159b	miR159b	100	18	0	0	1	18	2	19	0.00002	36.2
TTGGATTGAAGGGAGCTCT	NF_B-2	14	fve-miR159c	miR159c	100	18	0	0	1	18	2	19	0.00002	36.2
TTGGATTGAAGGGAGCTCT	NF_B-2	14	cpa-miR159b	miR159b	100	18	0	0	1	18	2	19	0.00002	36.2
TTGGATTGAAGGGAGCTCT	NF_B-2	14	cme-miR159b	miR159b	100	18	0	0	1	18	2	19	0.00002	36.2
TTGGATTGAAGGGAGCTCT	NF_B-2	14	mdm-miR159b	miR159b	100	18	0	0	1	18	2	19	0.00002	36.2
TTGGATTGAAGGGAGCTCT	NF_B-2	14	mdm-miR159a	miR159a	100	18	0	0	1	18	2	19	0.00002	36.2
TTGGATTGAAGGGAGCTCT	NF_B-2	14	aly-miR159c-3p	miR159c	100	18	0	0	1	18	2	19	0.00002	36.2
TTGGATTGAAGGGAGCTCT	NF_B-2	14	smo-miR159	miR159	100	18	0	0	1	18	2	19	0.00002	36.2
TTGGATTGAAGGGAGCTCT	NF_B-2	14	pta-miR159c	miR159c	100	18	0	0	1	18	2	19	0.00002	36.2
TTGGATTGAAGGGAGCTCT	NF_B-2	14	pta-miR159a	miR159a	100	18	0	0	1	18	1	18	0.00002	36.2
TTGGATTGAAGGGAGCTCT	NF_B-2	14	ptc-miR159d	miR159d	100	18	0	0	1	18	2	19	0.00002	36.2
TTGGATTGAAGGGAGCTCT	NF_B-2	14	sbi-miR159b	miR159b	100	18	0	0	1	18	2	19	0.00002	36.2
TTGGATTGAAGGGAGCTCT	NF_B-2	14	zma-miR159d-3p	miR159d	100	18	0	0	1	18	2	19	0.00002	36.2
TTGGATTGAAGGGAGCTCT	NF_B-2	14	zma-miR159c-3p	miR159c	100	18	0	0	1	18	2	19	0.00002	36.2
TTGGATTGAAGGGAGCTCT	NF_B-2	14	sof-miR159c	miR159c	100	18	0	0	1	18	2	19	0.00002	36.2
TTGGATTGAAGGGAGCTCT	NF_B-2	14	osa-miR159e	miR159e	100	18	0	0	1	18	2	19	0.00002	36.2
TTGGATTGAAGGGAGCTCT	NF_B-2	14	osa-miR159d	miR159d	100	18	0	0	1	18	2	19	0.00002	36.2
TTGGATTGAAGGGAGCTCT	NF_B-2	14	osa-miR159c	miR159c	100	18	0	0	1	18	2	19	0.00002	36.2
TTGGATTGAAGGGAGCTCT	NF_B-2	14	ath-miR159c	miR159c	100	18	0	0	1	18	2	19	0.00002	36.2
CCGACCTTAGCTCAGTTGG	NF_B-2	24	ptc-miR6478	miR6478	100	19	0	0	1	19	1	19	0.000004	38.2
TCGTTGTAGTATAGTGGTA	NF_B-2	120	gma-miR6300	miR6300	100	17	0	0	1	17	2	18	0.00007	34.2
TTTCACGTCGGGTTCACCA	NF_B-2	10	ppt-miR894	miR894	100	18	0	0	1	18	3	20	0.00002	36.2
GTCGTTGTAGTATAGTGGT	NF_B-2	13	gma-miR6300	miR6300	100	18	0	0	1	18	1	18	0.00002	36.2
CCCCCTCCTTCTAGCGCCA	NF_B-2	40	pab-miR3711	miR3711	100	17	0	0	3	19	17	1	0.00007	34.2
TTTGGATTGAAGGGAGCTCT	NF_B-2	202	aof-miR159	miR159	100	20	0	0	1	20	1	20	0.000001	40.1
TTTGGATTGAAGGGAGCTCT	NF_B-2	202	cas-miR159b-3p	miR159b	100	20	0	0	1	20	1	20	0.000001	40.1
TTTGGATTGAAGGGAGCTCT	NF_B-2	202	cas-miR159c-3p	miR159c	100	20	0	0	1	20	1	20	0.000001	40.1
TTTGGATTGAAGGGAGCTCT	NF_B-2	202	fve-miR159a-3p	miR159a	100	20	0	0	1	20	1	20	0.000001	40.1
TTTGGATTGAAGGGAGCTCT	NF_B-2	202	mdm-miR159f	miR159f	100	20	0	0	1	20	1	20	0.000001	40.1
TTTGGATTGAAGGGAGCTCT	NF_B-2	202	mdm-miR159e	miR159e	100	20	0	0	1	20	1	20	0.000001	40.1
TTTGGATTGAAGGGAGCTCT	NF_B-2	202	mdm-miR159d	miR159d	100	20	0	0	1	20	1	20	0.000001	40.1
TTTGGATTGAAGGGAGCTCT	NF_B-2	202	vca-miR159-3p	miR159	100	20	0	0	1	20	1	20	0.000001	40.1
TTTGGATTGAAGGGAGCTCT	NF_B-2	202	atr-miR159	miR159	100	20	0	0	1	20	1	20	0.000001	40.1
TTTGGATTGAAGGGAGCTCT	NF_B-2	202	cpa-miR159a	miR159a	100	20	0	0	1	20	1	20	0.000001	40.1
TTTGGATTGAAGGGAGCTCT	NF_B-2	202	ppe-miR159	miR159	100	20	0	0	1	20	1	20	0.000001	40.1
TTTGGATTGAAGGGAGCTCT	NF_B-2	202	bdi-miR159b-3p.1	miR159b	100	20	0	0	1	20	1	20	0.000001	40.1
TTTGGATTGAAGGGAGCTCT	NF_B-2	202	mes-miR159b	miR159b	100	20	0	0	1	20	1	20	0.000001	40.1
TTTGGATTGAAGGGAGCTCT	NF_B-2	202	cme-miR159a	miR159a	100	20	0	0	1	20	1	20	0.000001	40.1
TTTGGATTGAAGGGAGCTCT	NF_B-2	202	htu-miR159a	miR159a	100	20	0	0	1	20	1	20	0.000001	40.1
TTTGGATTGAAGGGAGCTCT	NF_B-2	202	hbr-miR159a	miR159a	100	20	0	0	1	20	1	20	0.000001	40.1
TTTGGATTGAAGGGAGCTCT	NF_B-2	202	nta-miR159	miR159	100	20	0	0	1	20	1	20	0.000001	40.1
TTTGGATTGAAGGGAGCTCT	NF_B-2	202	lus-miR159c	miR159c	100	20	0	0	1	20	1	20	0.000001	40.1
TTTGGATTGAAGGGAGCTCT	NF_B-2	202	lus-miR159b	miR159b	100	20	0	0	1	20	1	20	0.000001	40.1
TTTGGATTGAAGGGAGCTCT	NF_B-2	202	mes-miR159a-3p	miR159a	100	20	0	0	1	20	1	20	0.000001	40.1
TTTGGATTGAAGGGAGCTCT	NF_B-2	202	gma-miR159e-3p	miR159e	100	20	0	0	1	20	1	20	0.000001	40.1
TTTGGATTGAAGGGAGCTCT	NF_B-2	202	ssp-miR159a	miR159a	100	20	0	0	1	20	1	20	0.000001	40.1
TTTGGATTGAAGGGAGCTCT	NF_B-2	202	csi-miR159a-3p	miR159a	100	20	0	0	1	20	1	20	0.000001	40.1
TTTGGATTGAAGGGAGCTCT	NF_B-2	202	far-miR159	miR159	100	20	0	0	1	20	1	20	0.000001	40.1
TTTGGATTGAAGGGAGCTCT	NF_B-2	202	hvu-miR159a	miR159a	100	20	0	0	1	20	1	20	0.000001	40.1
TTTGGATTGAAGGGAGCTCT	NF_B-2	202	hvu-miR159b	miR159b	100	20	0	0	1	20	1	20	0.000001	40.1
TTTGGATTGAAGGGAGCTCT	NF_B-2	202	ahy-miR159	miR159	100	20	0	0	1	20	1	20	0.000001	40.1
TTTGGATTGAAGGGAGCTCT	NF_B-2	202	aly-miR159b-3p	miR159b	100	20	0	0	1	20	1	20	0.000001	40.1
TTTGGATTGAAGGGAGCTCT	NF_B-2	202	aly-miR159a-3p	miR159a	100	20	0	0	1	20	1	20	0.000001	40.1
TTTGGATTGAAGGGAGCTCT	NF_B-2	202	rco-miR159	miR159	100	20	0	0	1	20	1	20	0.000001	40.1
TTTGGATTGAAGGGAGCTCT	NF_B-2	202	zma-miR159k-3p	miR159k	100	20	0	0	1	20	1	20	0.000001	40.1
TTTGGATTGAAGGGAGCTCT	NF_B-2	202	zma-miR159j-3p	miR159j	100	20	0	0	1	20	1	20	0.000001	40.1
TTTGGATTGAAGGGAGCTCT	NF_B-2	202	zma-miR159f-3p	miR159f	100	20	0	0	1	20	1	20	0.000001	40.1
TTTGGATTGAAGGGAGCTCT	NF_B-2	202	pvu-miR159a.1	miR159a.1	100	20	0	0	1	20	1	20	0.000001	40.1
TTTGGATTGAAGGGAGCTCT	NF_B-2	202	mtr-miR159a	miR159a	100	20	0	0	1	20	1	20	0.000001	40.1
TTTGGATTGAAGGGAGCTCT	NF_B-2	202	bra-miR159a	miR159a	100	20	0	0	1	20	1	20	0.000001	40.1
TTTGGATTGAAGGGAGCTCT	NF_B-2	202	sly-miR159	miR159	100	20	0	0	1	20	1	20	0.000001	40.1
TTTGGATTGAAGGGAGCTCT	NF_B-2	202	vvi-miR159c	miR159c	100	20	0	0	1	20	1	20	0.000001	40.1
TTTGGATTGAAGGGAGCTCT	NF_B-2	202	bna-miR159	miR159	100	20	0	0	1	20	1	20	0.000001	40.1
TTTGGATTGAAGGGAGCTCT	NF_B-2	202	tae-miR159b	miR159b	100	20	0	0	1	20	1	20	0.000001	40.1
TTTGGATTGAAGGGAGCTCT	NF_B-2	202	tae-miR159a	miR159a	100	20	0	0	1	20	1	20	0.000001	40.1
TTTGGATTGAAGGGAGCTCT	NF_B-2	202	ptc-miR159b	miR159b	100	20	0	0	1	20	1	20	0.000001	40.1
TTTGGATTGAAGGGAGCTCT	NF_B-2	202	ptc-miR159a	miR159a	100	20	0	0	1	20	1	20	0.000001	40.1
TTTGGATTGAAGGGAGCTCT	NF_B-2	202	zma-miR159b-3p	miR159b	100	20	0	0	1	20	1	20	0.000001	40.1
TTTGGATTGAAGGGAGCTCT	NF_B-2	202	zma-miR159a-3p	miR159a	100	20	0	0	1	20	1	20	0.000001	40.1
TTTGGATTGAAGGGAGCTCT	NF_B-2	202	gma-miR159a-3p	miR159a	100	20	0	0	1	20	1	20	0.000001	40.1
TTTGGATTGAAGGGAGCTCT	NF_B-2	202	sof-miR159d	miR159d	100	20	0	0	1	20	1	20	0.000001	40.1
TTTGGATTGAAGGGAGCTCT	NF_B-2	202	sof-miR159b	miR159b	100	20	0	0	1	20	1	20	0.000001	40.1
TTTGGATTGAAGGGAGCTCT	NF_B-2	202	sof-miR159a	miR159a	100	20	0	0	1	20	1	20	0.000001	40.1
TTTGGATTGAAGGGAGCTCT	NF_B-2	202	sbi-miR159a	miR159a	100	20	0	0	1	20	1	20	0.000001	40.1
TTTGGATTGAAGGGAGCTCT	NF_B-2	202	osa-miR159b	miR159b	100	20	0	0	1	20	1	20	0.000001	40.1
TTTGGATTGAAGGGAGCTCT	NF_B-2	202	osa-miR159a.1	miR159a.1	100	20	0	0	1	20	1	20	0.000001	40.1
TTTGGATTGAAGGGAGCTCT	NF_B-2	202	ath-miR159b-3p	miR159b	100	20	0	0	1	20	1	20	0.000001	40.1
TTTGGATTGAAGGGAGCTCT	NF_B-2	202	ath-miR159a	miR159a	100	20	0	0	1	20	1	20	0.000001	40.1
TTTGGATTGAAGGGAGCTCT	NF_B-2	202	cas-miR159a	miR159a	100	19	0	0	1	19	1	19	0.000005	38.2
TTTGGATTGAAGGGAGCTCT	NF_B-2	202	fve-miR159b	miR159b	100	19	0	0	2	20	2	20	0.000005	38.2
TTTGGATTGAAGGGAGCTCT	NF_B-2	202	bdi-miR159a-3p	miR159a	100	19	0	0	2	20	2	20	0.000005	38.2
TTTGGATTGAAGGGAGCTCT	NF_B-2	202	aly-miR159c-3p	miR159c	100	19	0	0	1	19	1	19	0.000005	38.2
TTTGGATTGAAGGGAGCTCT	NF_B-2	202	osa-miR159f	miR159f	100	19	0	0	2	20	2	20	0.000005	38.2
TTTGGATTGAAGGGAGCTCT	NF_B-2	202	ath-miR159c	miR159c	100	19	0	0	1	19	1	19	0.000005	38.2
TTTGGATTGAAGGGAGCTCT	NF_B-2	202	pab-miR159c	miR159c	100	18	0	0	2	19	2	19	0.00002	36.2
TTTGGATTGAAGGGAGCTCT	NF_B-2	202	pab-miR159b	miR159b	100	18	0	0	2	19	2	19	0.00002	36.2
TTTGGATTGAAGGGAGCTCT	NF_B-2	202	fve-miR159c	miR159c	100	18	0	0	2	19	2	19	0.00002	36.2
TTTGGATTGAAGGGAGCTCT	NF_B-2	202	cpa-miR159b	miR159b	100	18	0	0	2	19	2	19	0.00002	36.2
TTTGGATTGAAGGGAGCTCT	NF_B-2	202	cme-miR159b	miR159b	100	18	0	0	2	19	2	19	0.00002	36.2
TTTGGATTGAAGGGAGCTCT	NF_B-2	202	mdm-miR159b	miR159b	100	18	0	0	2	19	2	19	0.00002	36.2
TTTGGATTGAAGGGAGCTCT	NF_B-2	202	mdm-miR159a	miR159a	100	18	0	0	2	19	2	19	0.00002	36.2
TTTGGATTGAAGGGAGCTCT	NF_B-2	202	smo-miR159	miR159	100	18	0	0	2	19	2	19	0.00002	36.2
TTTGGATTGAAGGGAGCTCT	NF_B-2	202	pta-miR159c	miR159c	100	18	0	0	2	19	2	19	0.00002	36.2
TTTGGATTGAAGGGAGCTCT	NF_B-2	202	pta-miR159a	miR159a	100	18	0	0	2	19	1	18	0.00002	36.2
TTTGGATTGAAGGGAGCTCT	NF_B-2	202	ptc-miR159d	miR159d	100	18	0	0	2	19	2	19	0.00002	36.2
TTTGGATTGAAGGGAGCTCT	NF_B-2	202	sbi-miR159b	miR159b	100	18	0	0	2	19	2	19	0.00002	36.2
TTTGGATTGAAGGGAGCTCT	NF_B-2	202	zma-miR159d-3p	miR159d	100	18	0	0	2	19	2	19	0.00002	36.2
TTTGGATTGAAGGGAGCTCT	NF_B-2	202	zma-miR159c-3p	miR159c	100	18	0	0	2	19	2	19	0.00002	36.2
TTTGGATTGAAGGGAGCTCT	NF_B-2	202	sof-miR159c	miR159c	100	18	0	0	2	19	2	19	0.00002	36.2
TTTGGATTGAAGGGAGCTCT	NF_B-2	202	osa-miR159e	miR159e	100	18	0	0	2	19	2	19	0.00002	36.2
TTTGGATTGAAGGGAGCTCT	NF_B-2	202	osa-miR159d	miR159d	100	18	0	0	2	19	2	19	0.00002	36.2
TTTGGATTGAAGGGAGCTCT	NF_B-2	202	osa-miR159c	miR159c	100	18	0	0	2	19	2	19	0.00002	36.2
TGACAGAAGAGAGTGAGCAC	NF_B-2	39	aof-miR156a	miR156a	100	20	0	0	1	20	1	20	0.000001	40.1
TGACAGAAGAGAGTGAGCAC	NF_B-2	39	csi-miR156c-5p	miR156c	100	20	0	0	1	20	1	20	0.000001	40.1
TGACAGAAGAGAGTGAGCAC	NF_B-2	39	csi-miR156b-5p	miR156b	100	20	0	0	1	20	1	20	0.000001	40.1
TGACAGAAGAGAGTGAGCAC	NF_B-2	39	cas-miR156k-5p	miR156k	100	20	0	0	1	20	1	20	0.000001	40.1
TGACAGAAGAGAGTGAGCAC	NF_B-2	39	cas-miR156f-5p	miR156f	100	20	0	0	1	20	1	20	0.000001	40.1
TGACAGAAGAGAGTGAGCAC	NF_B-2	39	cas-miR156e-5p	miR156e	100	20	0	0	1	20	1	20	0.000001	40.1
TGACAGAAGAGAGTGAGCAC	NF_B-2	39	cas-miR156d-5p	miR156d	100	20	0	0	1	20	1	20	0.000001	40.1
TGACAGAAGAGAGTGAGCAC	NF_B-2	39	cas-miR156c-5p	miR156c	100	20	0	0	1	20	1	20	0.000001	40.1
TGACAGAAGAGAGTGAGCAC	NF_B-2	39	cas-miR156b-5p	miR156b	100	20	0	0	1	20	1	20	0.000001	40.1
TGACAGAAGAGAGTGAGCAC	NF_B-2	39	cas-miR156a	miR156a	100	20	0	0	1	20	1	20	0.000001	40.1
TGACAGAAGAGAGTGAGCAC	NF_B-2	39	pab-miR156l	miR156l	100	20	0	0	1	20	1	20	0.000001	40.1
TGACAGAAGAGAGTGAGCAC	NF_B-2	39	pab-miR156a	miR156a	100	20	0	0	1	20	1	20	0.000001	40.1
TGACAGAAGAGAGTGAGCAC	NF_B-2	39	fve-miR156d	miR156d	100	20	0	0	1	20	1	20	0.000001	40.1
TGACAGAAGAGAGTGAGCAC	NF_B-2	39	fve-miR156e	miR156e	100	20	0	0	1	20	2	21	0.000001	40.1
TGACAGAAGAGAGTGAGCAC	NF_B-2	39	fve-miR156c	miR156c	100	20	0	0	1	20	2	21	0.000001	40.1
TGACAGAAGAGAGTGAGCAC	NF_B-2	39	fve-miR156a	miR156a	100	20	0	0	1	20	2	21	0.000001	40.1
TGACAGAAGAGAGTGAGCAC	NF_B-2	39	fve-miR156b	miR156b	100	20	0	0	1	20	2	21	0.000001	40.1
TGACAGAAGAGAGTGAGCAC	NF_B-2	39	vca-miR156a-5p	miR156a	100	20	0	0	1	20	1	20	0.000001	40.1
TGACAGAAGAGAGTGAGCAC	NF_B-2	39	ata-miR156e-5p	miR156e	100	20	0	0	1	20	1	20	0.000001	40.1
TGACAGAAGAGAGTGAGCAC	NF_B-2	39	ata-miR156b-5p	miR156b	100	20	0	0	1	20	1	20	0.000001	40.1
TGACAGAAGAGAGTGAGCAC	NF_B-2	39	ata-miR156a-5p	miR156a	100	20	0	0	1	20	1	20	0.000001	40.1
TGACAGAAGAGAGTGAGCAC	NF_B-2	39	ata-miR156c-5p	miR156c	100	20	0	0	1	20	1	20	0.000001	40.1
TGACAGAAGAGAGTGAGCAC	NF_B-2	39	ata-miR156d-5p	miR156d	100	20	0	0	1	20	1	20	0.000001	40.1
TGACAGAAGAGAGTGAGCAC	NF_B-2	39	bra-miR156g-5p	miR156g	100	20	0	0	1	20	1	20	0.000001	40.1
TGACAGAAGAGAGTGAGCAC	NF_B-2	39	bra-miR156f-5p	miR156f	100	20	0	0	1	20	1	20	0.000001	40.1
TGACAGAAGAGAGTGAGCAC	NF_B-2	39	bra-miR156e-5p	miR156e	100	20	0	0	1	20	1	20	0.000001	40.1
TGACAGAAGAGAGTGAGCAC	NF_B-2	39	bra-miR156d-5p	miR156d	100	20	0	0	1	20	1	20	0.000001	40.1
TGACAGAAGAGAGTGAGCAC	NF_B-2	39	bra-miR156c-5p	miR156c	100	20	0	0	1	20	1	20	0.000001	40.1
TGACAGAAGAGAGTGAGCAC	NF_B-2	39	bra-miR156b-5p	miR156b	100	20	0	0	1	20	1	20	0.000001	40.1
TGACAGAAGAGAGTGAGCAC	NF_B-2	39	bra-miR156a-5p	miR156a	100	20	0	0	1	20	1	20	0.000001	40.1
TGACAGAAGAGAGTGAGCAC	NF_B-2	39	hvu-miR156b	miR156b	100	20	0	0	1	20	1	20	0.000001	40.1
TGACAGAAGAGAGTGAGCAC	NF_B-2	39	sly-miR156d-5p	miR156d	100	20	0	0	1	20	1	20	0.000001	40.1
TGACAGAAGAGAGTGAGCAC	NF_B-2	39	atr-miR156d	miR156d	100	20	0	0	1	20	1	20	0.000001	40.1
TGACAGAAGAGAGTGAGCAC	NF_B-2	39	atr-miR156b	miR156b	100	20	0	0	1	20	1	20	0.000001	40.1
TGACAGAAGAGAGTGAGCAC	NF_B-2	39	cpa-miR156d	miR156d	100	20	0	0	1	20	1	20	0.000001	40.1
TGACAGAAGAGAGTGAGCAC	NF_B-2	39	cpa-miR156c	miR156c	100	20	0	0	1	20	1	20	0.000001	40.1
TGACAGAAGAGAGTGAGCAC	NF_B-2	39	cpa-miR156b	miR156b	100	20	0	0	1	20	1	20	0.000001	40.1
TGACAGAAGAGAGTGAGCAC	NF_B-2	39	cpa-miR156a	miR156a	100	20	0	0	1	20	1	20	0.000001	40.1
TGACAGAAGAGAGTGAGCAC	NF_B-2	39	ppe-miR156e	miR156e	100	20	0	0	1	20	1	20	0.000001	40.1
TGACAGAAGAGAGTGAGCAC	NF_B-2	39	ppe-miR156d	miR156d	100	20	0	0	1	20	1	20	0.000001	40.1
TGACAGAAGAGAGTGAGCAC	NF_B-2	39	ppe-miR156c	miR156c	100	20	0	0	1	20	1	20	0.000001	40.1
TGACAGAAGAGAGTGAGCAC	NF_B-2	39	stu-miR156k-5p	miR156k	100	20	0	0	1	20	1	20	0.000001	40.1
TGACAGAAGAGAGTGAGCAC	NF_B-2	39	stu-miR156j-5p	miR156j	100	20	0	0	1	20	1	20	0.000001	40.1
TGACAGAAGAGAGTGAGCAC	NF_B-2	39	stu-miR156i-5p	miR156i	100	20	0	0	1	20	1	20	0.000001	40.1
TGACAGAAGAGAGTGAGCAC	NF_B-2	39	stu-miR156h-5p	miR156h	100	20	0	0	1	20	1	20	0.000001	40.1
TGACAGAAGAGAGTGAGCAC	NF_B-2	39	stu-miR156g-5p	miR156g	100	20	0	0	1	20	1	20	0.000001	40.1
TGACAGAAGAGAGTGAGCAC	NF_B-2	39	stu-miR156e	miR156e	100	20	0	0	1	20	1	20	0.000001	40.1
TGACAGAAGAGAGTGAGCAC	NF_B-2	39	bdi-miR156i-5p	miR156i	100	20	0	0	1	20	1	20	0.000001	40.1
TGACAGAAGAGAGTGAGCAC	NF_B-2	39	bdi-miR156h-5p	miR156h	100	20	0	0	1	20	1	20	0.000001	40.1
TGACAGAAGAGAGTGAGCAC	NF_B-2	39	bdi-miR156g-5p	miR156g	100	20	0	0	1	20	1	20	0.000001	40.1
TGACAGAAGAGAGTGAGCAC	NF_B-2	39	bdi-miR156f-5p	miR156f	100	20	0	0	1	20	1	20	0.000001	40.1
TGACAGAAGAGAGTGAGCAC	NF_B-2	39	bdi-miR156e-5p	miR156e	100	20	0	0	1	20	1	20	0.000001	40.1
TGACAGAAGAGAGTGAGCAC	NF_B-2	39	ama-miR156	miR156	100	20	0	0	1	20	2	21	0.000001	40.1
TGACAGAAGAGAGTGAGCAC	NF_B-2	39	mes-miR156g	miR156g	100	20	0	0	1	20	1	20	0.000001	40.1
TGACAGAAGAGAGTGAGCAC	NF_B-2	39	mes-miR156f	miR156f	100	20	0	0	1	20	1	20	0.000001	40.1
TGACAGAAGAGAGTGAGCAC	NF_B-2	39	mes-miR156e	miR156e	100	20	0	0	1	20	1	20	0.000001	40.1
TGACAGAAGAGAGTGAGCAC	NF_B-2	39	mes-miR156d	miR156d	100	20	0	0	1	20	1	20	0.000001	40.1
TGACAGAAGAGAGTGAGCAC	NF_B-2	39	mes-miR156c	miR156c	100	20	0	0	1	20	1	20	0.000001	40.1
TGACAGAAGAGAGTGAGCAC	NF_B-2	39	mes-miR156b	miR156b	100	20	0	0	1	20	1	20	0.000001	40.1
TGACAGAAGAGAGTGAGCAC	NF_B-2	39	mes-miR156a	miR156a	100	20	0	0	1	20	1	20	0.000001	40.1
TGACAGAAGAGAGTGAGCAC	NF_B-2	39	cme-miR156j	miR156j	100	20	0	0	1	20	3	22	0.000001	40.1
TGACAGAAGAGAGTGAGCAC	NF_B-2	39	cme-miR156c	miR156c	100	20	0	0	1	20	1	20	0.000001	40.1
TGACAGAAGAGAGTGAGCAC	NF_B-2	39	cme-miR156d	miR156d	100	20	0	0	1	20	1	20	0.000001	40.1
TGACAGAAGAGAGTGAGCAC	NF_B-2	39	cme-miR156i	miR156i	100	20	0	0	1	20	1	20	0.000001	40.1
TGACAGAAGAGAGTGAGCAC	NF_B-2	39	cme-miR156a	miR156a	100	20	0	0	1	20	1	20	0.000001	40.1
TGACAGAAGAGAGTGAGCAC	NF_B-2	39	mdm-miR156o	miR156o	100	20	0	0	1	20	1	20	0.000001	40.1
TGACAGAAGAGAGTGAGCAC	NF_B-2	39	mdm-miR156n	miR156n	100	20	0	0	1	20	1	20	0.000001	40.1
TGACAGAAGAGAGTGAGCAC	NF_B-2	39	mdm-miR156m	miR156m	100	20	0	0	1	20	1	20	0.000001	40.1
TGACAGAAGAGAGTGAGCAC	NF_B-2	39	mdm-miR156l	miR156l	100	20	0	0	1	20	1	20	0.000001	40.1
TGACAGAAGAGAGTGAGCAC	NF_B-2	39	mdm-miR156k	miR156k	100	20	0	0	1	20	1	20	0.000001	40.1
TGACAGAAGAGAGTGAGCAC	NF_B-2	39	mdm-miR156j	miR156j	100	20	0	0	1	20	1	20	0.000001	40.1
TGACAGAAGAGAGTGAGCAC	NF_B-2	39	mdm-miR156i	miR156i	100	20	0	0	1	20	1	20	0.000001	40.1
TGACAGAAGAGAGTGAGCAC	NF_B-2	39	mdm-miR156h	miR156h	100	20	0	0	1	20	1	20	0.000001	40.1
TGACAGAAGAGAGTGAGCAC	NF_B-2	39	mdm-miR156g	miR156g	100	20	0	0	1	20	1	20	0.000001	40.1
TGACAGAAGAGAGTGAGCAC	NF_B-2	39	mdm-miR156f	miR156f	100	20	0	0	1	20	1	20	0.000001	40.1
TGACAGAAGAGAGTGAGCAC	NF_B-2	39	mdm-miR156e	miR156e	100	20	0	0	1	20	1	20	0.000001	40.1
TGACAGAAGAGAGTGAGCAC	NF_B-2	39	mdm-miR156d	miR156d	100	20	0	0	1	20	1	20	0.000001	40.1
TGACAGAAGAGAGTGAGCAC	NF_B-2	39	mdm-miR156c	miR156c	100	20	0	0	1	20	1	20	0.000001	40.1
TGACAGAAGAGAGTGAGCAC	NF_B-2	39	mdm-miR156b	miR156b	100	20	0	0	1	20	1	20	0.000001	40.1
TGACAGAAGAGAGTGAGCAC	NF_B-2	39	mdm-miR156a	miR156a	100	20	0	0	1	20	1	20	0.000001	40.1
TGACAGAAGAGAGTGAGCAC	NF_B-2	39	har-miR156a	miR156a	100	20	0	0	1	20	1	20	0.000001	40.1
TGACAGAAGAGAGTGAGCAC	NF_B-2	39	htu-miR156a	miR156a	100	20	0	0	1	20	1	20	0.000001	40.1
TGACAGAAGAGAGTGAGCAC	NF_B-2	39	han-miR156b	miR156b	100	20	0	0	1	20	1	20	0.000001	40.1
TGACAGAAGAGAGTGAGCAC	NF_B-2	39	han-miR156a	miR156a	100	20	0	0	1	20	1	20	0.000001	40.1
TGACAGAAGAGAGTGAGCAC	NF_B-2	39	gma-miR156y	miR156y	100	20	0	0	1	20	1	20	0.000001	40.1
TGACAGAAGAGAGTGAGCAC	NF_B-2	39	gma-miR156x	miR156x	100	20	0	0	1	20	1	20	0.000001	40.1
TGACAGAAGAGAGTGAGCAC	NF_B-2	39	gma-miR156w	miR156w	100	20	0	0	1	20	1	20	0.000001	40.1
TGACAGAAGAGAGTGAGCAC	NF_B-2	39	gma-miR156v	miR156v	100	20	0	0	1	20	1	20	0.000001	40.1
TGACAGAAGAGAGTGAGCAC	NF_B-2	39	gma-miR156u	miR156u	100	20	0	0	1	20	1	20	0.000001	40.1
TGACAGAAGAGAGTGAGCAC	NF_B-2	39	nta-miR156e	miR156e	100	20	0	0	1	20	1	20	0.000001	40.1
TGACAGAAGAGAGTGAGCAC	NF_B-2	39	nta-miR156d	miR156d	100	20	0	0	1	20	1	20	0.000001	40.1
TGACAGAAGAGAGTGAGCAC	NF_B-2	39	nta-miR156c	miR156c	100	20	0	0	1	20	1	20	0.000001	40.1
TGACAGAAGAGAGTGAGCAC	NF_B-2	39	nta-miR156b	miR156b	100	20	0	0	1	20	1	20	0.000001	40.1
TGACAGAAGAGAGTGAGCAC	NF_B-2	39	nta-miR156a	miR156a	100	20	0	0	1	20	1	20	0.000001	40.1
TGACAGAAGAGAGTGAGCAC	NF_B-2	39	lus-miR156a	miR156a	100	20	0	0	1	20	1	20	0.000001	40.1
TGACAGAAGAGAGTGAGCAC	NF_B-2	39	lus-miR156g	miR156g	100	20	0	0	1	20	1	20	0.000001	40.1
TGACAGAAGAGAGTGAGCAC	NF_B-2	39	cca-miR156a	miR156a	100	20	0	0	1	20	1	20	0.000001	40.1
TGACAGAAGAGAGTGAGCAC	NF_B-2	39	bna-miR156f	miR156f	100	20	0	0	1	20	1	20	0.000001	40.1
TGACAGAAGAGAGTGAGCAC	NF_B-2	39	bna-miR156e	miR156e	100	20	0	0	1	20	1	20	0.000001	40.1
TGACAGAAGAGAGTGAGCAC	NF_B-2	39	bna-miR156d	miR156d	100	20	0	0	1	20	1	20	0.000001	40.1
TGACAGAAGAGAGTGAGCAC	NF_B-2	39	dpr-miR156b	miR156b	100	20	0	0	1	20	1	20	0.000001	40.1
TGACAGAAGAGAGTGAGCAC	NF_B-2	39	gma-miR156s	miR156s	100	20	0	0	1	20	1	20	0.000001	40.1
TGACAGAAGAGAGTGAGCAC	NF_B-2	39	gma-miR156q	miR156q	100	20	0	0	1	20	1	20	0.000001	40.1
TGACAGAAGAGAGTGAGCAC	NF_B-2	39	vun-miR156a	miR156a	100	20	0	0	1	20	1	20	0.000001	40.1
TGACAGAAGAGAGTGAGCAC	NF_B-2	39	ssl-miR156	miR156	100	20	0	0	1	20	1	20	0.000001	40.1
TGACAGAAGAGAGTGAGCAC	NF_B-2	39	gma-miR156o	miR156o	100	20	0	0	1	20	2	21	0.000001	40.1
TGACAGAAGAGAGTGAGCAC	NF_B-2	39	gma-miR156n	miR156n	100	20	0	0	1	20	2	21	0.000001	40.1
TGACAGAAGAGAGTGAGCAC	NF_B-2	39	gma-miR156k	miR156k	100	20	0	0	1	20	2	21	0.000001	40.1
TGACAGAAGAGAGTGAGCAC	NF_B-2	39	ssp-miR156	miR156	100	20	0	0	1	20	1	20	0.000001	40.1
TGACAGAAGAGAGTGAGCAC	NF_B-2	39	bdi-miR156d-5p	miR156d	100	20	0	0	1	20	1	20	0.000001	40.1
TGACAGAAGAGAGTGAGCAC	NF_B-2	39	bdi-miR156c	miR156c	100	20	0	0	1	20	1	20	0.000001	40.1
TGACAGAAGAGAGTGAGCAC	NF_B-2	39	bdi-miR156b-5p	miR156b	100	20	0	0	1	20	1	20	0.000001	40.1
TGACAGAAGAGAGTGAGCAC	NF_B-2	39	gma-miR156h	miR156h	100	20	0	0	1	20	1	20	0.000001	40.1
TGACAGAAGAGAGTGAGCAC	NF_B-2	39	tcc-miR156g	miR156g	100	20	0	0	1	20	1	20	0.000001	40.1
TGACAGAAGAGAGTGAGCAC	NF_B-2	39	tcc-miR156d	miR156d	100	20	0	0	1	20	1	20	0.000001	40.1
TGACAGAAGAGAGTGAGCAC	NF_B-2	39	tcc-miR156c	miR156c	100	20	0	0	1	20	1	20	0.000001	40.1
TGACAGAAGAGAGTGAGCAC	NF_B-2	39	tcc-miR156b	miR156b	100	20	0	0	1	20	1	20	0.000001	40.1
TGACAGAAGAGAGTGAGCAC	NF_B-2	39	csi-miR156a-5p	miR156a	100	20	0	0	1	20	1	20	0.000001	40.1
TGACAGAAGAGAGTGAGCAC	NF_B-2	39	tae-miR156	miR156	100	20	0	0	1	20	1	20	0.000001	40.1
TGACAGAAGAGAGTGAGCAC	NF_B-2	39	hvu-miR156a	miR156a	100	20	0	0	1	20	1	20	0.000001	40.1
TGACAGAAGAGAGTGAGCAC	NF_B-2	39	aly-miR156f-5p	miR156f	100	20	0	0	1	20	1	20	0.000001	40.1
TGACAGAAGAGAGTGAGCAC	NF_B-2	39	aly-miR156e-5p	miR156e	100	20	0	0	1	20	1	20	0.000001	40.1
TGACAGAAGAGAGTGAGCAC	NF_B-2	39	aly-miR156d-5p	miR156d	100	20	0	0	1	20	1	20	0.000001	40.1
TGACAGAAGAGAGTGAGCAC	NF_B-2	39	aly-miR156c-5p	miR156c	100	20	0	0	1	20	1	20	0.000001	40.1
TGACAGAAGAGAGTGAGCAC	NF_B-2	39	aly-miR156b-5p	miR156b	100	20	0	0	1	20	1	20	0.000001	40.1
TGACAGAAGAGAGTGAGCAC	NF_B-2	39	aly-miR156a-5p	miR156a	100	20	0	0	1	20	1	20	0.000001	40.1
TGACAGAAGAGAGTGAGCAC	NF_B-2	39	rco-miR156d	miR156d	100	20	0	0	1	20	1	20	0.000001	40.1
TGACAGAAGAGAGTGAGCAC	NF_B-2	39	rco-miR156c	miR156c	100	20	0	0	1	20	1	20	0.000001	40.1
TGACAGAAGAGAGTGAGCAC	NF_B-2	39	rco-miR156b	miR156b	100	20	0	0	1	20	1	20	0.000001	40.1
TGACAGAAGAGAGTGAGCAC	NF_B-2	39	rco-miR156a	miR156a	100	20	0	0	1	20	1	20	0.000001	40.1
TGACAGAAGAGAGTGAGCAC	NF_B-2	39	ctr-miR156	miR156	100	20	0	0	1	20	1	20	0.000001	40.1
TGACAGAAGAGAGTGAGCAC	NF_B-2	39	zma-miR156l-5p	miR156l	100	20	0	0	1	20	1	20	0.000001	40.1
TGACAGAAGAGAGTGAGCAC	NF_B-2	39	sbi-miR156i	miR156i	100	20	0	0	1	20	1	20	0.000001	40.1
TGACAGAAGAGAGTGAGCAC	NF_B-2	39	sbi-miR156h	miR156h	100	20	0	0	1	20	1	20	0.000001	40.1
TGACAGAAGAGAGTGAGCAC	NF_B-2	39	sbi-miR156g	miR156g	100	20	0	0	1	20	1	20	0.000001	40.1
TGACAGAAGAGAGTGAGCAC	NF_B-2	39	sbi-miR156f	miR156f	100	20	0	0	1	20	1	20	0.000001	40.1
TGACAGAAGAGAGTGAGCAC	NF_B-2	39	vvi-miR156d	miR156d	100	20	0	0	1	20	1	20	0.000001	40.1
TGACAGAAGAGAGTGAGCAC	NF_B-2	39	vvi-miR156c	miR156c	100	20	0	0	1	20	1	20	0.000001	40.1
TGACAGAAGAGAGTGAGCAC	NF_B-2	39	vvi-miR156b	miR156b	100	20	0	0	1	20	1	20	0.000001	40.1
TGACAGAAGAGAGTGAGCAC	NF_B-2	39	bna-miR156a	miR156a	100	20	0	0	1	20	1	20	0.000001	40.1
TGACAGAAGAGAGTGAGCAC	NF_B-2	39	ppt-miR156b	miR156b	100	20	0	0	1	20	1	20	0.000001	40.1
TGACAGAAGAGAGTGAGCAC	NF_B-2	39	ppt-miR156c	miR156c	100	20	0	0	1	20	1	20	0.000001	40.1
TGACAGAAGAGAGTGAGCAC	NF_B-2	39	ghr-miR156d	miR156d	100	20	0	0	1	20	1	20	0.000001	40.1
TGACAGAAGAGAGTGAGCAC	NF_B-2	39	ghr-miR156b	miR156b	100	20	0	0	1	20	1	20	0.000001	40.1
TGACAGAAGAGAGTGAGCAC	NF_B-2	39	ghr-miR156a	miR156a	100	20	0	0	1	20	1	20	0.000001	40.1
TGACAGAAGAGAGTGAGCAC	NF_B-2	39	mtr-miR156i-5p	miR156i	100	20	0	0	1	20	1	20	0.000001	40.1
TGACAGAAGAGAGTGAGCAC	NF_B-2	39	mtr-miR156d-5p	miR156d	100	20	0	0	1	20	1	20	0.000001	40.1
TGACAGAAGAGAGTGAGCAC	NF_B-2	39	mtr-miR156c-5p	miR156c	100	20	0	0	1	20	1	20	0.000001	40.1
TGACAGAAGAGAGTGAGCAC	NF_B-2	39	mtr-miR156b-5p	miR156b	100	20	0	0	1	20	1	20	0.000001	40.1
TGACAGAAGAGAGTGAGCAC	NF_B-2	39	ppt-miR156a	miR156a	100	20	0	0	1	20	1	20	0.000001	40.1
TGACAGAAGAGAGTGAGCAC	NF_B-2	39	ptc-miR156f	miR156f	100	20	0	0	1	20	1	20	0.000001	40.1
TGACAGAAGAGAGTGAGCAC	NF_B-2	39	ptc-miR156e	miR156e	100	20	0	0	1	20	1	20	0.000001	40.1
TGACAGAAGAGAGTGAGCAC	NF_B-2	39	ptc-miR156d	miR156d	100	20	0	0	1	20	1	20	0.000001	40.1
TGACAGAAGAGAGTGAGCAC	NF_B-2	39	ptc-miR156c	miR156c	100	20	0	0	1	20	1	20	0.000001	40.1
TGACAGAAGAGAGTGAGCAC	NF_B-2	39	ptc-miR156b	miR156b	100	20	0	0	1	20	1	20	0.000001	40.1
TGACAGAAGAGAGTGAGCAC	NF_B-2	39	ptc-miR156a	miR156a	100	20	0	0	1	20	1	20	0.000001	40.1
TGACAGAAGAGAGTGAGCAC	NF_B-2	39	gma-miR156a	miR156a	100	20	0	0	1	20	1	20	0.000001	40.1
TGACAGAAGAGAGTGAGCAC	NF_B-2	39	sof-miR156	miR156	100	20	0	0	1	20	1	20	0.000001	40.1
TGACAGAAGAGAGTGAGCAC	NF_B-2	39	sbi-miR156b	miR156b	100	20	0	0	1	20	1	20	0.000001	40.1
TGACAGAAGAGAGTGAGCAC	NF_B-2	39	sbi-miR156c	miR156c	100	20	0	0	1	20	1	20	0.000001	40.1
TGACAGAAGAGAGTGAGCAC	NF_B-2	39	sbi-miR156a	miR156a	100	20	0	0	1	20	1	20	0.000001	40.1
TGACAGAAGAGAGTGAGCAC	NF_B-2	39	zma-miR156i-5p	miR156i	100	20	0	0	1	20	1	20	0.000001	40.1
TGACAGAAGAGAGTGAGCAC	NF_B-2	39	zma-miR156h-5p	miR156h	100	20	0	0	1	20	1	20	0.000001	40.1
TGACAGAAGAGAGTGAGCAC	NF_B-2	39	zma-miR156a-5p	miR156a	100	20	0	0	1	20	1	20	0.000001	40.1
TGACAGAAGAGAGTGAGCAC	NF_B-2	39	zma-miR156e-5p	miR156e	100	20	0	0	1	20	1	20	0.000001	40.1
TGACAGAAGAGAGTGAGCAC	NF_B-2	39	zma-miR156c	miR156c	100	20	0	0	1	20	1	20	0.000001	40.1
TGACAGAAGAGAGTGAGCAC	NF_B-2	39	zma-miR156b-5p	miR156b	100	20	0	0	1	20	1	20	0.000001	40.1
TGACAGAAGAGAGTGAGCAC	NF_B-2	39	zma-miR156g-5p	miR156g	100	20	0	0	1	20	1	20	0.000001	40.1
TGACAGAAGAGAGTGAGCAC	NF_B-2	39	zma-miR156f-5p	miR156f	100	20	0	0	1	20	1	20	0.000001	40.1
TGACAGAAGAGAGTGAGCAC	NF_B-2	39	zma-miR156d-5p	miR156d	100	20	0	0	1	20	1	20	0.000001	40.1
TGACAGAAGAGAGTGAGCAC	NF_B-2	39	osa-miR156j-5p	miR156j	100	20	0	0	1	20	1	20	0.000001	40.1
TGACAGAAGAGAGTGAGCAC	NF_B-2	39	osa-miR156i	miR156i	100	20	0	0	1	20	1	20	0.000001	40.1
TGACAGAAGAGAGTGAGCAC	NF_B-2	39	osa-miR156h-5p	miR156h	100	20	0	0	1	20	1	20	0.000001	40.1
TGACAGAAGAGAGTGAGCAC	NF_B-2	39	osa-miR156g-5p	miR156g	100	20	0	0	1	20	1	20	0.000001	40.1
TGACAGAAGAGAGTGAGCAC	NF_B-2	39	osa-miR156f-5p	miR156f	100	20	0	0	1	20	1	20	0.000001	40.1
TGACAGAAGAGAGTGAGCAC	NF_B-2	39	osa-miR156e	miR156e	100	20	0	0	1	20	1	20	0.000001	40.1
TGACAGAAGAGAGTGAGCAC	NF_B-2	39	osa-miR156d	miR156d	100	20	0	0	1	20	1	20	0.000001	40.1
TGACAGAAGAGAGTGAGCAC	NF_B-2	39	osa-miR156c-5p	miR156c	100	20	0	0	1	20	1	20	0.000001	40.1
TGACAGAAGAGAGTGAGCAC	NF_B-2	39	osa-miR156b-5p	miR156b	100	20	0	0	1	20	1	20	0.000001	40.1
TGACAGAAGAGAGTGAGCAC	NF_B-2	39	osa-miR156a	miR156a	100	20	0	0	1	20	1	20	0.000001	40.1
TGACAGAAGAGAGTGAGCAC	NF_B-2	39	ath-miR156f-5p	miR156f	100	20	0	0	1	20	1	20	0.000001	40.1
TGACAGAAGAGAGTGAGCAC	NF_B-2	39	ath-miR156e	miR156e	100	20	0	0	1	20	1	20	0.000001	40.1
TGACAGAAGAGAGTGAGCAC	NF_B-2	39	ath-miR156d-5p	miR156d	100	20	0	0	1	20	1	20	0.000001	40.1
TGACAGAAGAGAGTGAGCAC	NF_B-2	39	ath-miR156c-5p	miR156c	100	20	0	0	1	20	1	20	0.000001	40.1
TGACAGAAGAGAGTGAGCAC	NF_B-2	39	ath-miR156b-5p	miR156b	100	20	0	0	1	20	1	20	0.000001	40.1
TGACAGAAGAGAGTGAGCAC	NF_B-2	39	ath-miR156a-5p	miR156a	100	20	0	0	1	20	1	20	0.000001	40.1
TGACAGAAGAGAGTGAGCAC	NF_B-2	39	cas-miR156g	miR156g	100	19	0	0	2	20	1	19	0.000005	38.2
TGACAGAAGAGAGTGAGCAC	NF_B-2	39	stu-miR156f-5p	miR156f	100	19	0	0	1	19	2	20	0.000005	38.2
TGACAGAAGAGAGTGAGCAC	NF_B-2	39	cca-miR156b	miR156b	100	19	0	0	1	19	1	19	0.000005	38.2
TGACAGAAGAGAGTGAGCAC	NF_B-2	39	aly-miR156g-5p	miR156g	100	19	0	0	2	20	2	20	0.000005	38.2
TGACAGAAGAGAGTGAGCAC	NF_B-2	39	smo-miR156a	miR156a	100	19	0	0	2	20	2	20	0.000005	38.2
TGACAGAAGAGAGTGAGCAC	NF_B-2	39	ath-miR156g	miR156g	100	19	0	0	2	20	2	20	0.000005	38.2
TGACAGAAGAGAGTGAGCAC	NF_B-2	39	fve-miR156h	miR156h	100	18	0	0	1	18	1	18	0.00002	36.2
TGACAGAAGAGAGTGAGCAC	NF_B-2	39	osa-miR156l-5p	miR156l	100	18	0	0	2	19	2	19	0.00002	36.2
TGACAGAAGAGAGTGAGCAC	NF_B-2	39	hci-miR156a	miR156a	100	17	0	0	1	17	1	17	0.00008	34.2
TGACAGAAGAGAGTGAGCAC	NF_B-2	39	ghr-miR156c	miR156c	100	17	0	0	4	20	4	20	0.00008	34.2
GGGACCTTAGCTCAGTTGGT	NF_B-2	11	ptc-miR6478	miR6478	100	18	0	0	3	20	3	20	0.00002	36.2
TCGTTGTAGTATAGTGGTAA	NF_B-2	45	gma-miR6300	miR6300	100	17	0	0	1	17	2	18	0.00008	34.2
CGTAAACGATGGATACTAGC	NF_B-2	14	hbr-miR6173	miR6173	100	17	0	0	1	17	4	20	0.00008	34.2
GTCGTTGTAGTATAGTGGTA	NF_B-2	323	gma-miR6300	miR6300	100	18	0	0	1	18	1	18	0.00002	36.2
GTCGTTGTAGTATAGTGGTAA	NF_B-2	299	gma-miR6300	miR6300	100	18	0	0	1	18	1	18	0.00002	36.2
TTCCACAGCTTTCTTGAACTT	NF_B-2	30	csi-miR396f-5p	miR396f	100	21	0	0	1	21	1	21	0.0000003	42.1
TTCCACAGCTTTCTTGAACTT	NF_B-2	30	cas-miR396b	miR396b	100	21	0	0	1	21	1	21	0.0000003	42.1
TTCCACAGCTTTCTTGAACTT	NF_B-2	30	pab-miR396h	miR396h	100	21	0	0	1	21	1	21	0.0000003	42.1
TTCCACAGCTTTCTTGAACTT	NF_B-2	30	pab-miR396g	miR396g	100	21	0	0	1	21	1	21	0.0000003	42.1
TTCCACAGCTTTCTTGAACTT	NF_B-2	30	fve-miR396b-5p	miR396b	100	21	0	0	1	21	1	21	0.0000003	42.1
TTCCACAGCTTTCTTGAACTT	NF_B-2	30	ata-miR396c-5p	miR396c	100	21	0	0	1	21	1	21	0.0000003	42.1
TTCCACAGCTTTCTTGAACTT	NF_B-2	30	bra-miR396-5p	miR396	100	21	0	0	1	21	1	21	0.0000003	42.1
TTCCACAGCTTTCTTGAACTT	NF_B-2	30	sly-miR396b	miR396b	100	21	0	0	1	21	1	21	0.0000003	42.1
TTCCACAGCTTTCTTGAACTT	NF_B-2	30	atr-miR396e	miR396e	100	21	0	0	1	21	1	21	0.0000003	42.1
TTCCACAGCTTTCTTGAACTT	NF_B-2	30	atr-miR396c	miR396c	100	21	0	0	1	21	1	21	0.0000003	42.1
TTCCACAGCTTTCTTGAACTT	NF_B-2	30	atr-miR396b	miR396b	100	21	0	0	1	21	1	21	0.0000003	42.1
TTCCACAGCTTTCTTGAACTT	NF_B-2	30	lus-miR396e	miR396e	100	21	0	0	1	21	1	21	0.0000003	42.1
TTCCACAGCTTTCTTGAACTT	NF_B-2	30	ppe-miR396b	miR396b	100	21	0	0	1	21	1	21	0.0000003	42.1
TTCCACAGCTTTCTTGAACTT	NF_B-2	30	stu-miR396-5p	miR396	100	21	0	0	1	21	1	21	0.0000003	42.1
TTCCACAGCTTTCTTGAACTT	NF_B-2	30	ama-miR396-5p	miR396	100	21	0	0	1	21	1	21	0.0000003	42.1
TTCCACAGCTTTCTTGAACTT	NF_B-2	30	mes-miR396f	miR396f	100	21	0	0	1	21	1	21	0.0000003	42.1
TTCCACAGCTTTCTTGAACTT	NF_B-2	30	mes-miR396e	miR396e	100	21	0	0	1	21	1	21	0.0000003	42.1
TTCCACAGCTTTCTTGAACTT	NF_B-2	30	mes-miR396d	miR396d	100	21	0	0	1	21	1	21	0.0000003	42.1
TTCCACAGCTTTCTTGAACTT	NF_B-2	30	mes-miR396c	miR396c	100	21	0	0	1	21	1	21	0.0000003	42.1
TTCCACAGCTTTCTTGAACTT	NF_B-2	30	cme-miR396d	miR396d	100	21	0	0	1	21	1	21	0.0000003	42.1
TTCCACAGCTTTCTTGAACTT	NF_B-2	30	cme-miR396c	miR396c	100	21	0	0	1	21	1	21	0.0000003	42.1
TTCCACAGCTTTCTTGAACTT	NF_B-2	30	cme-miR396a	miR396a	100	21	0	0	1	21	1	21	0.0000003	42.1
TTCCACAGCTTTCTTGAACTT	NF_B-2	30	mdm-miR396e	miR396e	100	21	0	0	1	21	1	21	0.0000003	42.1
TTCCACAGCTTTCTTGAACTT	NF_B-2	30	mdm-miR396d	miR396d	100	21	0	0	1	21	1	21	0.0000003	42.1
TTCCACAGCTTTCTTGAACTT	NF_B-2	30	mdm-miR396c	miR396c	100	21	0	0	1	21	1	21	0.0000003	42.1
TTCCACAGCTTTCTTGAACTT	NF_B-2	30	nta-miR396c	miR396c	100	21	0	0	1	21	1	21	0.0000003	42.1
TTCCACAGCTTTCTTGAACTT	NF_B-2	30	nta-miR396b	miR396b	100	21	0	0	1	21	1	21	0.0000003	42.1
TTCCACAGCTTTCTTGAACTT	NF_B-2	30	lus-miR396b	miR396b	100	21	0	0	1	21	1	21	0.0000003	42.1
TTCCACAGCTTTCTTGAACTT	NF_B-2	30	cca-miR396a-5p	miR396a	100	21	0	0	1	21	1	21	0.0000003	42.1
TTCCACAGCTTTCTTGAACTT	NF_B-2	30	gma-miR396k-5p	miR396k	100	21	0	0	1	21	1	21	0.0000003	42.1
TTCCACAGCTTTCTTGAACTT	NF_B-2	30	bdi-miR396e-5p	miR396e	100	21	0	0	1	21	1	21	0.0000003	42.1
TTCCACAGCTTTCTTGAACTT	NF_B-2	30	tcc-miR396e	miR396e	100	21	0	0	1	21	1	21	0.0000003	42.1
TTCCACAGCTTTCTTGAACTT	NF_B-2	30	tcc-miR396c	miR396c	100	21	0	0	1	21	1	21	0.0000003	42.1
TTCCACAGCTTTCTTGAACTT	NF_B-2	30	bcy-miR396b	miR396b	100	21	0	0	1	21	1	21	0.0000003	42.1
TTCCACAGCTTTCTTGAACTT	NF_B-2	30	bgy-miR396b	miR396b	100	21	0	0	1	21	1	21	0.0000003	42.1
TTCCACAGCTTTCTTGAACTT	NF_B-2	30	aly-miR396b-5p	miR396b	100	21	0	0	1	21	1	21	0.0000003	42.1
TTCCACAGCTTTCTTGAACTT	NF_B-2	30	rco-miR396	miR396	100	21	0	0	1	21	1	21	0.0000003	42.1
TTCCACAGCTTTCTTGAACTT	NF_B-2	30	ccl-miR396	miR396	100	21	0	0	1	21	1	21	0.0000003	42.1
TTCCACAGCTTTCTTGAACTT	NF_B-2	30	zma-miR396f-5p	miR396f	100	21	0	0	1	21	1	21	0.0000003	42.1
TTCCACAGCTTTCTTGAACTT	NF_B-2	30	zma-miR396e-5p	miR396e	100	21	0	0	1	21	1	21	0.0000003	42.1
TTCCACAGCTTTCTTGAACTT	NF_B-2	30	aqc-miR396b	miR396b	100	21	0	0	1	21	1	21	0.0000003	42.1
TTCCACAGCTTTCTTGAACTT	NF_B-2	30	gma-miR396c	miR396c	100	21	0	0	1	21	1	21	0.0000003	42.1
TTCCACAGCTTTCTTGAACTT	NF_B-2	30	pta-miR396	miR396	100	21	0	0	1	21	1	21	0.0000003	42.1
TTCCACAGCTTTCTTGAACTT	NF_B-2	30	bna-miR396a	miR396a	100	21	0	0	1	21	1	21	0.0000003	42.1
TTCCACAGCTTTCTTGAACTT	NF_B-2	30	mtr-miR396a-5p	miR396a	100	21	0	0	1	21	1	21	0.0000003	42.1
TTCCACAGCTTTCTTGAACTT	NF_B-2	30	ptc-miR396e-5p	miR396e	100	21	0	0	1	21	1	21	0.0000003	42.1
TTCCACAGCTTTCTTGAACTT	NF_B-2	30	ptc-miR396d	miR396d	100	21	0	0	1	21	1	21	0.0000003	42.1
TTCCACAGCTTTCTTGAACTT	NF_B-2	30	ptc-miR396c	miR396c	100	21	0	0	1	21	1	21	0.0000003	42.1
TTCCACAGCTTTCTTGAACTT	NF_B-2	30	gma-miR396b-5p	miR396b	100	21	0	0	1	21	1	21	0.0000003	42.1
TTCCACAGCTTTCTTGAACTT	NF_B-2	30	sbi-miR396c	miR396c	100	21	0	0	1	21	1	21	0.0000003	42.1
TTCCACAGCTTTCTTGAACTT	NF_B-2	30	osa-miR396c-5p	miR396c	100	21	0	0	1	21	1	21	0.0000003	42.1
TTCCACAGCTTTCTTGAACTT	NF_B-2	30	ath-miR396b-5p	miR396b	100	21	0	0	1	21	1	21	0.0000003	42.1
TTCCACAGCTTTCTTGAACTT	NF_B-2	30	aof-miR396b	miR396b	100	20	0	0	1	20	1	20	0.000001	40.1
TTCCACAGCTTTCTTGAACTT	NF_B-2	30	cas-miR396a	miR396a	100	20	0	0	1	20	1	20	0.000001	40.1
TTCCACAGCTTTCTTGAACTT	NF_B-2	30	fve-miR396d	miR396d	100	20	0	0	1	20	1	20	0.000001	40.1
TTCCACAGCTTTCTTGAACTT	NF_B-2	30	fve-miR396c-5p	miR396c	100	20	0	0	1	20	1	20	0.000001	40.1
TTCCACAGCTTTCTTGAACTT	NF_B-2	30	fve-miR396a-5p	miR396a	100	20	0	0	1	20	1	20	0.000001	40.1
TTCCACAGCTTTCTTGAACTT	NF_B-2	30	eun-miR396b-5p	miR396b	100	20	0	0	1	20	1	20	0.000001	40.1
TTCCACAGCTTTCTTGAACTT	NF_B-2	30	vca-miR396-5p	miR396	100	20	0	0	1	20	1	20	0.000001	40.1
TTCCACAGCTTTCTTGAACTT	NF_B-2	30	ata-miR396e-5p	miR396e	100	20	0	0	1	20	1	20	0.000001	40.1
TTCCACAGCTTTCTTGAACTT	NF_B-2	30	sly-miR396a-5p	miR396a	100	20	0	0	1	20	1	20	0.000001	40.1
TTCCACAGCTTTCTTGAACTT	NF_B-2	30	cpa-miR396	miR396	100	20	0	0	1	20	1	20	0.000001	40.1
TTCCACAGCTTTCTTGAACTT	NF_B-2	30	mes-miR396b	miR396b	100	20	0	0	1	20	1	20	0.000001	40.1
TTCCACAGCTTTCTTGAACTT	NF_B-2	30	mes-miR396a	miR396a	100	20	0	0	1	20	1	20	0.000001	40.1
TTCCACAGCTTTCTTGAACTT	NF_B-2	30	cme-miR396b	miR396b	100	20	0	0	1	20	1	20	0.000001	40.1
TTCCACAGCTTTCTTGAACTT	NF_B-2	30	mdm-miR396b	miR396b	100	20	0	0	1	20	1	20	0.000001	40.1
TTCCACAGCTTTCTTGAACTT	NF_B-2	30	hbr-miR396b	miR396b	100	20	0	0	1	20	1	20	0.000001	40.1
TTCCACAGCTTTCTTGAACTT	NF_B-2	30	nta-miR396a	miR396a	100	20	0	0	1	20	1	20	0.000001	40.1
TTCCACAGCTTTCTTGAACTT	NF_B-2	30	lus-miR396c	miR396c	100	20	0	0	1	20	1	20	0.000001	40.1
TTCCACAGCTTTCTTGAACTT	NF_B-2	30	lus-miR396a	miR396a	100	20	0	0	1	20	1	20	0.000001	40.1
TTCCACAGCTTTCTTGAACTT	NF_B-2	30	dpr-miR396	miR396	100	20	0	0	1	20	1	20	0.000001	40.1
TTCCACAGCTTTCTTGAACTT	NF_B-2	30	ssl-miR396	miR396	100	20	0	0	1	20	1	20	0.000001	40.1
TTCCACAGCTTTCTTGAACTT	NF_B-2	30	amg-miR396	miR396	100	20	0	0	1	20	1	20	0.000001	40.1
TTCCACAGCTTTCTTGAACTT	NF_B-2	30	aau-miR396	miR396	100	20	0	0	1	20	1	20	0.000001	40.1
TTCCACAGCTTTCTTGAACTT	NF_B-2	30	gma-miR396i-5p	miR396i	100	20	0	0	1	20	1	20	0.000001	40.1
TTCCACAGCTTTCTTGAACTT	NF_B-2	30	ssp-miR396	miR396	100	20	0	0	1	20	1	20	0.000001	40.1
TTCCACAGCTTTCTTGAACTT	NF_B-2	30	bdi-miR396c-5p	miR396c	100	20	0	0	1	20	1	20	0.000001	40.1
TTCCACAGCTTTCTTGAACTT	NF_B-2	30	bdi-miR396d-5p	miR396d	100	20	0	0	1	20	1	20	0.000001	40.1
TTCCACAGCTTTCTTGAACTT	NF_B-2	30	tcc-miR396b	miR396b	100	20	0	0	1	20	1	20	0.000001	40.1
TTCCACAGCTTTCTTGAACTT	NF_B-2	30	tcc-miR396a	miR396a	100	20	0	0	1	20	1	20	0.000001	40.1
TTCCACAGCTTTCTTGAACTT	NF_B-2	30	bcy-miR396a	miR396a	100	20	0	0	1	20	1	20	0.000001	40.1
TTCCACAGCTTTCTTGAACTT	NF_B-2	30	bgy-miR396a	miR396a	100	20	0	0	1	20	1	20	0.000001	40.1
TTCCACAGCTTTCTTGAACTT	NF_B-2	30	csi-miR396b-5p	miR396b	100	20	0	0	1	20	1	20	0.000001	40.1
TTCCACAGCTTTCTTGAACTT	NF_B-2	30	csi-miR396a-5p	miR396a	100	20	0	0	1	20	1	20	0.000001	40.1
TTCCACAGCTTTCTTGAACTT	NF_B-2	30	gma-miR396e	miR396e	100	20	0	0	1	20	1	20	0.000001	40.1
TTCCACAGCTTTCTTGAACTT	NF_B-2	30	pab-miR396a-5p	miR396a	100	20	0	0	1	20	1	20	0.000001	40.1
TTCCACAGCTTTCTTGAACTT	NF_B-2	30	aly-miR396a-5p	miR396a	100	20	0	0	1	20	1	20	0.000001	40.1
TTCCACAGCTTTCTTGAACTT	NF_B-2	30	aqc-miR396a	miR396a	100	20	0	0	1	20	1	20	0.000001	40.1
TTCCACAGCTTTCTTGAACTT	NF_B-2	30	lja-miR396	miR396	100	20	0	0	1	20	1	20	0.000001	40.1
TTCCACAGCTTTCTTGAACTT	NF_B-2	30	vvi-miR396c	miR396c	100	20	0	0	1	20	1	20	0.000001	40.1
TTCCACAGCTTTCTTGAACTT	NF_B-2	30	vvi-miR396d	miR396d	100	20	0	0	1	20	1	20	0.000001	40.1
TTCCACAGCTTTCTTGAACTT	NF_B-2	30	vvi-miR396b	miR396b	100	20	0	0	1	20	1	20	0.000001	40.1
TTCCACAGCTTTCTTGAACTT	NF_B-2	30	vvi-miR396a	miR396a	100	20	0	0	1	20	1	20	0.000001	40.1
TTCCACAGCTTTCTTGAACTT	NF_B-2	30	ghr-miR396b	miR396b	100	20	0	0	1	20	1	20	0.000001	40.1
TTCCACAGCTTTCTTGAACTT	NF_B-2	30	ghr-miR396a	miR396a	100	20	0	0	1	20	1	20	0.000001	40.1
TTCCACAGCTTTCTTGAACTT	NF_B-2	30	mtr-miR396b-5p	miR396b	100	20	0	0	1	20	1	20	0.000001	40.1
TTCCACAGCTTTCTTGAACTT	NF_B-2	30	ptc-miR396b	miR396b	100	20	0	0	1	20	1	20	0.000001	40.1
TTCCACAGCTTTCTTGAACTT	NF_B-2	30	ptc-miR396a	miR396a	100	20	0	0	1	20	1	20	0.000001	40.1
TTCCACAGCTTTCTTGAACTT	NF_B-2	30	zma-miR396a-5p	miR396a	100	20	0	0	1	20	1	20	0.000001	40.1
TTCCACAGCTTTCTTGAACTT	NF_B-2	30	zma-miR396b-5p	miR396b	100	20	0	0	1	20	1	20	0.000001	40.1
TTCCACAGCTTTCTTGAACTT	NF_B-2	30	gma-miR396a-5p	miR396a	100	20	0	0	1	20	1	20	0.000001	40.1
TTCCACAGCTTTCTTGAACTT	NF_B-2	30	sof-miR396	miR396	100	20	0	0	1	20	1	20	0.000001	40.1
TTCCACAGCTTTCTTGAACTT	NF_B-2	30	sbi-miR396a	miR396a	100	20	0	0	1	20	1	20	0.000001	40.1
TTCCACAGCTTTCTTGAACTT	NF_B-2	30	sbi-miR396b	miR396b	100	20	0	0	1	20	1	20	0.000001	40.1
TTCCACAGCTTTCTTGAACTT	NF_B-2	30	osa-miR396b-5p	miR396b	100	20	0	0	1	20	1	20	0.000001	40.1
TTCCACAGCTTTCTTGAACTT	NF_B-2	30	osa-miR396a-5p	miR396a	100	20	0	0	1	20	1	20	0.000001	40.1
TTCCACAGCTTTCTTGAACTT	NF_B-2	30	ath-miR396a-5p	miR396a	100	20	0	0	1	20	1	20	0.000001	40.1
TTCCACAGCTTTCTTGAACTT	NF_B-2	30	ppe-miR396a	miR396a	100	19	0	0	1	19	1	19	0.000005	38.2
TTCCACAGCTTTCTTGAACTT	NF_B-2	30	mdm-miR396a	miR396a	100	19	0	0	1	19	1	19	0.000005	38.2
TTCCACAGCTTTCTTGAACTT	NF_B-2	30	gma-miR396h	miR396h	100	19	0	0	2	20	1	19	0.000005	38.2
TTCCACAGCTTTCTTGAACTT	NF_B-2	30	zma-miR396g-3p	miR396g	100	19	0	0	1	19	19	1	0.000005	38.2
TTCCACAGCTTTCTTGAACTT	NF_B-2	30	hbr-miR396a	miR396a	100	18	0	0	4	21	1	18	0.00002	36.2
TTCCACAGCTTTCTTGAACTT	NF_B-2	30	csi-miR396a-3p	miR396a	100	18	0	0	1	18	19	2	0.00002	36.2
TTCCACAGCTTTCTTGAACTT	NF_B-2	30	cca-miR396a-3p	miR396a	100	17	0	0	3	19	17	1	0.00008	34.2
TCGCTTGGTGCAGGTCGGGAA	NF_B-2	12	aof-miR168a	miR168a	100	21	0	0	1	21	1	21	0.0000003	42.1
TCGCTTGGTGCAGGTCGGGAA	NF_B-2	12	csi-miR168-5p	miR168	100	21	0	0	1	21	1	21	0.0000003	42.1
TCGCTTGGTGCAGGTCGGGAA	NF_B-2	12	pab-miR168a	miR168a	100	21	0	0	1	21	1	21	0.0000003	42.1
TCGCTTGGTGCAGGTCGGGAA	NF_B-2	12	fve-miR168-5p	miR168	100	21	0	0	1	21	1	21	0.0000003	42.1
TCGCTTGGTGCAGGTCGGGAA	NF_B-2	12	lja-miR168-5p	miR168	100	21	0	0	1	21	1	21	0.0000003	42.1
TCGCTTGGTGCAGGTCGGGAA	NF_B-2	12	vca-miR168b-5p	miR168b	100	21	0	0	1	21	1	21	0.0000003	42.1
TCGCTTGGTGCAGGTCGGGAA	NF_B-2	12	vca-miR168a-5p	miR168a	100	21	0	0	1	21	1	21	0.0000003	42.1
TCGCTTGGTGCAGGTCGGGAA	NF_B-2	12	bra-miR168a-5p	miR168a	100	21	0	0	1	21	1	21	0.0000003	42.1
TCGCTTGGTGCAGGTCGGGAA	NF_B-2	12	atr-miR168	miR168	100	21	0	0	1	21	1	21	0.0000003	42.1
TCGCTTGGTGCAGGTCGGGAA	NF_B-2	12	ppe-miR168	miR168	100	21	0	0	1	21	1	21	0.0000003	42.1
TCGCTTGGTGCAGGTCGGGAA	NF_B-2	12	mdm-miR168b	miR168b	100	21	0	0	1	21	1	21	0.0000003	42.1
TCGCTTGGTGCAGGTCGGGAA	NF_B-2	12	mdm-miR168a	miR168a	100	21	0	0	1	21	1	21	0.0000003	42.1
TCGCTTGGTGCAGGTCGGGAA	NF_B-2	12	nta-miR168e	miR168e	100	21	0	0	1	21	1	21	0.0000003	42.1
TCGCTTGGTGCAGGTCGGGAA	NF_B-2	12	nta-miR168d	miR168d	100	21	0	0	1	21	1	21	0.0000003	42.1
TCGCTTGGTGCAGGTCGGGAA	NF_B-2	12	lus-miR168b	miR168b	100	21	0	0	1	21	1	21	0.0000003	42.1
TCGCTTGGTGCAGGTCGGGAA	NF_B-2	12	lus-miR168a	miR168a	100	21	0	0	1	21	1	21	0.0000003	42.1
TCGCTTGGTGCAGGTCGGGAA	NF_B-2	12	cca-miR168a	miR168a	100	21	0	0	1	21	1	21	0.0000003	42.1
TCGCTTGGTGCAGGTCGGGAA	NF_B-2	12	mes-miR168a	miR168a	100	21	0	0	1	21	1	21	0.0000003	42.1
TCGCTTGGTGCAGGTCGGGAA	NF_B-2	12	vun-miR168	miR168	100	21	0	0	1	21	1	21	0.0000003	42.1
TCGCTTGGTGCAGGTCGGGAA	NF_B-2	12	mtr-miR168c-5p	miR168c	100	21	0	0	1	21	1	21	0.0000003	42.1
TCGCTTGGTGCAGGTCGGGAA	NF_B-2	12	mtr-miR168b	miR168b	100	21	0	0	1	21	1	21	0.0000003	42.1
TCGCTTGGTGCAGGTCGGGAA	NF_B-2	12	tcc-miR168	miR168	100	21	0	0	1	21	1	21	0.0000003	42.1
TCGCTTGGTGCAGGTCGGGAA	NF_B-2	12	aly-miR168b-5p	miR168b	100	21	0	0	1	21	1	21	0.0000003	42.1
TCGCTTGGTGCAGGTCGGGAA	NF_B-2	12	aly-miR168a-5p	miR168a	100	21	0	0	1	21	1	21	0.0000003	42.1
TCGCTTGGTGCAGGTCGGGAA	NF_B-2	12	rco-miR168	miR168	100	21	0	0	1	21	1	21	0.0000003	42.1
TCGCTTGGTGCAGGTCGGGAA	NF_B-2	12	crt-miR168	miR168	100	21	0	0	1	21	1	21	0.0000003	42.1
TCGCTTGGTGCAGGTCGGGAA	NF_B-2	12	ccl-miR168	miR168	100	21	0	0	1	21	1	21	0.0000003	42.1
TCGCTTGGTGCAGGTCGGGAA	NF_B-2	12	vvi-miR168	miR168	100	21	0	0	1	21	1	21	0.0000003	42.1
TCGCTTGGTGCAGGTCGGGAA	NF_B-2	12	bna-miR168a	miR168a	100	21	0	0	1	21	1	21	0.0000003	42.1
TCGCTTGGTGCAGGTCGGGAA	NF_B-2	12	ptc-miR168b-5p	miR168b	100	21	0	0	1	21	1	21	0.0000003	42.1
TCGCTTGGTGCAGGTCGGGAA	NF_B-2	12	ptc-miR168a-5p	miR168a	100	21	0	0	1	21	1	21	0.0000003	42.1
TCGCTTGGTGCAGGTCGGGAA	NF_B-2	12	gma-miR168a	miR168a	100	21	0	0	1	21	1	21	0.0000003	42.1
TCGCTTGGTGCAGGTCGGGAA	NF_B-2	12	ath-miR168b-5p	miR168b	100	21	0	0	1	21	1	21	0.0000003	42.1
TCGCTTGGTGCAGGTCGGGAA	NF_B-2	12	ath-miR168a-5p	miR168a	100	21	0	0	1	21	1	21	0.0000003	42.1
TCGCTTGGTGCAGGTCGGGAA	NF_B-2	12	bra-miR168c-5p	miR168c	100	20	0	0	1	20	1	20	0.000001	40.1
TCGCTTGGTGCAGGTCGGGAA	NF_B-2	12	bra-miR168b-5p	miR168b	100	20	0	0	1	20	1	20	0.000001	40.1
TCGCTTGGTGCAGGTCGGGAA	NF_B-2	12	sly-miR168b-5p	miR168b	100	20	0	0	1	20	1	20	0.000001	40.1
TCGCTTGGTGCAGGTCGGGAA	NF_B-2	12	sly-miR168a-5p	miR168a	100	20	0	0	1	20	1	20	0.000001	40.1
TCGCTTGGTGCAGGTCGGGAA	NF_B-2	12	nta-miR168c	miR168c	100	20	0	0	1	20	1	20	0.000001	40.1
TCGCTTGGTGCAGGTCGGGAA	NF_B-2	12	nta-miR168b	miR168b	100	20	0	0	1	20	1	20	0.000001	40.1
TCGCTTGGTGCAGGTCGGGAA	NF_B-2	12	nta-miR168a	miR168a	100	20	0	0	1	20	1	20	0.000001	40.1
TCGCTTGGTGCAGGTCGGGAA	NF_B-2	12	cme-miR168	miR168	100	20	0	0	1	20	1	20	0.000001	40.1
TCGCTTGGTGCAGGTCGGGAA	NF_B-2	12	aof-miR168b	miR168b	100	19	0	0	1	19	1	19	0.000005	38.2
TCGCTTGGTGCAGGTCGGGAA	NF_B-2	12	gma-miR168b	miR168b	100	19	0	0	1	19	1	19	0.000005	38.2
TCGCTTGGTGCAGGTCGGGAA	NF_B-2	12	bna-miR168b	miR168b	100	17	0	0	1	17	1	17	0.00008	34.2
TTCCACAGCTTTCTTGAACTG	NF_B-2	12	aof-miR396b	miR396b	100	21	0	0	1	21	1	21	0.0000003	42.1
TTCCACAGCTTTCTTGAACTG	NF_B-2	12	cas-miR396a	miR396a	100	21	0	0	1	21	1	21	0.0000003	42.1
TTCCACAGCTTTCTTGAACTG	NF_B-2	12	fve-miR396d	miR396d	100	21	0	0	1	21	1	21	0.0000003	42.1
TTCCACAGCTTTCTTGAACTG	NF_B-2	12	fve-miR396c-5p	miR396c	100	21	0	0	1	21	1	21	0.0000003	42.1
TTCCACAGCTTTCTTGAACTG	NF_B-2	12	fve-miR396a-5p	miR396a	100	21	0	0	1	21	1	21	0.0000003	42.1
TTCCACAGCTTTCTTGAACTG	NF_B-2	12	eun-miR396b-5p	miR396b	100	21	0	0	1	21	1	21	0.0000003	42.1
TTCCACAGCTTTCTTGAACTG	NF_B-2	12	ata-miR396e-5p	miR396e	100	21	0	0	1	21	1	21	0.0000003	42.1
TTCCACAGCTTTCTTGAACTG	NF_B-2	12	sly-miR396a-5p	miR396a	100	21	0	0	1	21	1	21	0.0000003	42.1
TTCCACAGCTTTCTTGAACTG	NF_B-2	12	cpa-miR396	miR396	100	21	0	0	1	21	1	21	0.0000003	42.1
TTCCACAGCTTTCTTGAACTG	NF_B-2	12	mes-miR396b	miR396b	100	21	0	0	1	21	1	21	0.0000003	42.1
TTCCACAGCTTTCTTGAACTG	NF_B-2	12	mes-miR396a	miR396a	100	21	0	0	1	21	1	21	0.0000003	42.1
TTCCACAGCTTTCTTGAACTG	NF_B-2	12	cme-miR396b	miR396b	100	21	0	0	1	21	1	21	0.0000003	42.1
TTCCACAGCTTTCTTGAACTG	NF_B-2	12	mdm-miR396b	miR396b	100	21	0	0	1	21	1	21	0.0000003	42.1
TTCCACAGCTTTCTTGAACTG	NF_B-2	12	hbr-miR396b	miR396b	100	21	0	0	1	21	1	21	0.0000003	42.1
TTCCACAGCTTTCTTGAACTG	NF_B-2	12	nta-miR396a	miR396a	100	21	0	0	1	21	1	21	0.0000003	42.1
TTCCACAGCTTTCTTGAACTG	NF_B-2	12	lus-miR396c	miR396c	100	21	0	0	1	21	1	21	0.0000003	42.1
TTCCACAGCTTTCTTGAACTG	NF_B-2	12	lus-miR396a	miR396a	100	21	0	0	1	21	1	21	0.0000003	42.1
TTCCACAGCTTTCTTGAACTG	NF_B-2	12	dpr-miR396	miR396	100	21	0	0	1	21	1	21	0.0000003	42.1
TTCCACAGCTTTCTTGAACTG	NF_B-2	12	ssl-miR396	miR396	100	21	0	0	1	21	1	21	0.0000003	42.1
TTCCACAGCTTTCTTGAACTG	NF_B-2	12	amg-miR396	miR396	100	21	0	0	1	21	1	21	0.0000003	42.1
TTCCACAGCTTTCTTGAACTG	NF_B-2	12	aau-miR396	miR396	100	21	0	0	1	21	1	21	0.0000003	42.1
TTCCACAGCTTTCTTGAACTG	NF_B-2	12	gma-miR396i-5p	miR396i	100	21	0	0	1	21	1	21	0.0000003	42.1
TTCCACAGCTTTCTTGAACTG	NF_B-2	12	ssp-miR396	miR396	100	21	0	0	1	21	1	21	0.0000003	42.1
TTCCACAGCTTTCTTGAACTG	NF_B-2	12	bdi-miR396c-5p	miR396c	100	21	0	0	1	21	1	21	0.0000003	42.1
TTCCACAGCTTTCTTGAACTG	NF_B-2	12	bdi-miR396d-5p	miR396d	100	21	0	0	1	21	1	21	0.0000003	42.1
TTCCACAGCTTTCTTGAACTG	NF_B-2	12	tcc-miR396b	miR396b	100	21	0	0	1	21	1	21	0.0000003	42.1
TTCCACAGCTTTCTTGAACTG	NF_B-2	12	tcc-miR396a	miR396a	100	21	0	0	1	21	1	21	0.0000003	42.1
TTCCACAGCTTTCTTGAACTG	NF_B-2	12	bcy-miR396a	miR396a	100	21	0	0	1	21	1	21	0.0000003	42.1
TTCCACAGCTTTCTTGAACTG	NF_B-2	12	bgy-miR396a	miR396a	100	21	0	0	1	21	1	21	0.0000003	42.1
TTCCACAGCTTTCTTGAACTG	NF_B-2	12	csi-miR396b-5p	miR396b	100	21	0	0	1	21	1	21	0.0000003	42.1
TTCCACAGCTTTCTTGAACTG	NF_B-2	12	csi-miR396a-5p	miR396a	100	21	0	0	1	21	1	21	0.0000003	42.1
TTCCACAGCTTTCTTGAACTG	NF_B-2	12	gma-miR396e	miR396e	100	21	0	0	1	21	1	21	0.0000003	42.1
TTCCACAGCTTTCTTGAACTG	NF_B-2	12	aly-miR396a-5p	miR396a	100	21	0	0	1	21	1	21	0.0000003	42.1
TTCCACAGCTTTCTTGAACTG	NF_B-2	12	aqc-miR396a	miR396a	100	21	0	0	1	21	1	21	0.0000003	42.1
TTCCACAGCTTTCTTGAACTG	NF_B-2	12	lja-miR396	miR396	100	21	0	0	1	21	1	21	0.0000003	42.1
TTCCACAGCTTTCTTGAACTG	NF_B-2	12	vvi-miR396c	miR396c	100	21	0	0	1	21	1	21	0.0000003	42.1
TTCCACAGCTTTCTTGAACTG	NF_B-2	12	vvi-miR396d	miR396d	100	21	0	0	1	21	1	21	0.0000003	42.1
TTCCACAGCTTTCTTGAACTG	NF_B-2	12	ghr-miR396b	miR396b	100	21	0	0	1	21	1	21	0.0000003	42.1
TTCCACAGCTTTCTTGAACTG	NF_B-2	12	ghr-miR396a	miR396a	100	21	0	0	1	21	1	21	0.0000003	42.1
TTCCACAGCTTTCTTGAACTG	NF_B-2	12	mtr-miR396b-5p	miR396b	100	21	0	0	1	21	1	21	0.0000003	42.1
TTCCACAGCTTTCTTGAACTG	NF_B-2	12	ptc-miR396b	miR396b	100	21	0	0	1	21	1	21	0.0000003	42.1
TTCCACAGCTTTCTTGAACTG	NF_B-2	12	ptc-miR396a	miR396a	100	21	0	0	1	21	1	21	0.0000003	42.1
TTCCACAGCTTTCTTGAACTG	NF_B-2	12	zma-miR396a-5p	miR396a	100	21	0	0	1	21	1	21	0.0000003	42.1
TTCCACAGCTTTCTTGAACTG	NF_B-2	12	zma-miR396b-5p	miR396b	100	21	0	0	1	21	1	21	0.0000003	42.1
TTCCACAGCTTTCTTGAACTG	NF_B-2	12	gma-miR396a-5p	miR396a	100	21	0	0	1	21	1	21	0.0000003	42.1
TTCCACAGCTTTCTTGAACTG	NF_B-2	12	sof-miR396	miR396	100	21	0	0	1	21	1	21	0.0000003	42.1
TTCCACAGCTTTCTTGAACTG	NF_B-2	12	sbi-miR396a	miR396a	100	21	0	0	1	21	1	21	0.0000003	42.1
TTCCACAGCTTTCTTGAACTG	NF_B-2	12	sbi-miR396b	miR396b	100	21	0	0	1	21	1	21	0.0000003	42.1
TTCCACAGCTTTCTTGAACTG	NF_B-2	12	osa-miR396b-5p	miR396b	100	21	0	0	1	21	1	21	0.0000003	42.1
TTCCACAGCTTTCTTGAACTG	NF_B-2	12	osa-miR396a-5p	miR396a	100	21	0	0	1	21	1	21	0.0000003	42.1
TTCCACAGCTTTCTTGAACTG	NF_B-2	12	ath-miR396a-5p	miR396a	100	21	0	0	1	21	1	21	0.0000003	42.1
TTCCACAGCTTTCTTGAACTG	NF_B-2	12	csi-miR396f-5p	miR396f	100	20	0	0	1	20	1	20	0.000001	40.1
TTCCACAGCTTTCTTGAACTG	NF_B-2	12	cas-miR396b	miR396b	100	20	0	0	1	20	1	20	0.000001	40.1
TTCCACAGCTTTCTTGAACTG	NF_B-2	12	pab-miR396h	miR396h	100	20	0	0	1	20	1	20	0.000001	40.1
TTCCACAGCTTTCTTGAACTG	NF_B-2	12	pab-miR396g	miR396g	100	20	0	0	1	20	1	20	0.000001	40.1
TTCCACAGCTTTCTTGAACTG	NF_B-2	12	fve-miR396b-5p	miR396b	100	20	0	0	1	20	1	20	0.000001	40.1
TTCCACAGCTTTCTTGAACTG	NF_B-2	12	vca-miR396-5p	miR396	100	20	0	0	1	20	1	20	0.000001	40.1
TTCCACAGCTTTCTTGAACTG	NF_B-2	12	ata-miR396c-5p	miR396c	100	20	0	0	1	20	1	20	0.000001	40.1
TTCCACAGCTTTCTTGAACTG	NF_B-2	12	bra-miR396-5p	miR396	100	20	0	0	1	20	1	20	0.000001	40.1
TTCCACAGCTTTCTTGAACTG	NF_B-2	12	sly-miR396b	miR396b	100	20	0	0	1	20	1	20	0.000001	40.1
TTCCACAGCTTTCTTGAACTG	NF_B-2	12	atr-miR396e	miR396e	100	20	0	0	1	20	1	20	0.000001	40.1
TTCCACAGCTTTCTTGAACTG	NF_B-2	12	atr-miR396c	miR396c	100	20	0	0	1	20	1	20	0.000001	40.1
TTCCACAGCTTTCTTGAACTG	NF_B-2	12	atr-miR396b	miR396b	100	20	0	0	1	20	1	20	0.000001	40.1
TTCCACAGCTTTCTTGAACTG	NF_B-2	12	lus-miR396e	miR396e	100	20	0	0	1	20	1	20	0.000001	40.1
TTCCACAGCTTTCTTGAACTG	NF_B-2	12	ppe-miR396b	miR396b	100	20	0	0	1	20	1	20	0.000001	40.1
TTCCACAGCTTTCTTGAACTG	NF_B-2	12	stu-miR396-5p	miR396	100	20	0	0	1	20	1	20	0.000001	40.1
TTCCACAGCTTTCTTGAACTG	NF_B-2	12	ama-miR396-5p	miR396	100	20	0	0	1	20	1	20	0.000001	40.1
TTCCACAGCTTTCTTGAACTG	NF_B-2	12	mes-miR396f	miR396f	100	20	0	0	1	20	1	20	0.000001	40.1
TTCCACAGCTTTCTTGAACTG	NF_B-2	12	mes-miR396e	miR396e	100	20	0	0	1	20	1	20	0.000001	40.1
TTCCACAGCTTTCTTGAACTG	NF_B-2	12	mes-miR396d	miR396d	100	20	0	0	1	20	1	20	0.000001	40.1
TTCCACAGCTTTCTTGAACTG	NF_B-2	12	mes-miR396c	miR396c	100	20	0	0	1	20	1	20	0.000001	40.1
TTCCACAGCTTTCTTGAACTG	NF_B-2	12	cme-miR396d	miR396d	100	20	0	0	1	20	1	20	0.000001	40.1
TTCCACAGCTTTCTTGAACTG	NF_B-2	12	cme-miR396c	miR396c	100	20	0	0	1	20	1	20	0.000001	40.1
TTCCACAGCTTTCTTGAACTG	NF_B-2	12	cme-miR396a	miR396a	100	20	0	0	1	20	1	20	0.000001	40.1
TTCCACAGCTTTCTTGAACTG	NF_B-2	12	mdm-miR396e	miR396e	100	20	0	0	1	20	1	20	0.000001	40.1
TTCCACAGCTTTCTTGAACTG	NF_B-2	12	mdm-miR396d	miR396d	100	20	0	0	1	20	1	20	0.000001	40.1
TTCCACAGCTTTCTTGAACTG	NF_B-2	12	mdm-miR396c	miR396c	100	20	0	0	1	20	1	20	0.000001	40.1
TTCCACAGCTTTCTTGAACTG	NF_B-2	12	nta-miR396c	miR396c	100	20	0	0	1	20	1	20	0.000001	40.1
TTCCACAGCTTTCTTGAACTG	NF_B-2	12	nta-miR396b	miR396b	100	20	0	0	1	20	1	20	0.000001	40.1
TTCCACAGCTTTCTTGAACTG	NF_B-2	12	lus-miR396b	miR396b	100	20	0	0	1	20	1	20	0.000001	40.1
TTCCACAGCTTTCTTGAACTG	NF_B-2	12	cca-miR396a-5p	miR396a	100	20	0	0	1	20	1	20	0.000001	40.1
TTCCACAGCTTTCTTGAACTG	NF_B-2	12	gma-miR396k-5p	miR396k	100	20	0	0	1	20	1	20	0.000001	40.1
TTCCACAGCTTTCTTGAACTG	NF_B-2	12	gma-miR396h	miR396h	100	20	0	0	2	21	1	20	0.000001	40.1
TTCCACAGCTTTCTTGAACTG	NF_B-2	12	bdi-miR396e-5p	miR396e	100	20	0	0	1	20	1	20	0.000001	40.1
TTCCACAGCTTTCTTGAACTG	NF_B-2	12	tcc-miR396e	miR396e	100	20	0	0	1	20	1	20	0.000001	40.1
TTCCACAGCTTTCTTGAACTG	NF_B-2	12	tcc-miR396c	miR396c	100	20	0	0	1	20	1	20	0.000001	40.1
TTCCACAGCTTTCTTGAACTG	NF_B-2	12	bcy-miR396b	miR396b	100	20	0	0	1	20	1	20	0.000001	40.1
TTCCACAGCTTTCTTGAACTG	NF_B-2	12	bgy-miR396b	miR396b	100	20	0	0	1	20	1	20	0.000001	40.1
TTCCACAGCTTTCTTGAACTG	NF_B-2	12	pab-miR396a-5p	miR396a	100	20	0	0	1	20	1	20	0.000001	40.1
TTCCACAGCTTTCTTGAACTG	NF_B-2	12	aly-miR396b-5p	miR396b	100	20	0	0	1	20	1	20	0.000001	40.1
TTCCACAGCTTTCTTGAACTG	NF_B-2	12	rco-miR396	miR396	100	20	0	0	1	20	1	20	0.000001	40.1
TTCCACAGCTTTCTTGAACTG	NF_B-2	12	ccl-miR396	miR396	100	20	0	0	1	20	1	20	0.000001	40.1
TTCCACAGCTTTCTTGAACTG	NF_B-2	12	zma-miR396f-5p	miR396f	100	20	0	0	1	20	1	20	0.000001	40.1
TTCCACAGCTTTCTTGAACTG	NF_B-2	12	zma-miR396e-5p	miR396e	100	20	0	0	1	20	1	20	0.000001	40.1
TTCCACAGCTTTCTTGAACTG	NF_B-2	12	aqc-miR396b	miR396b	100	20	0	0	1	20	1	20	0.000001	40.1
TTCCACAGCTTTCTTGAACTG	NF_B-2	12	gma-miR396c	miR396c	100	20	0	0	1	20	1	20	0.000001	40.1
TTCCACAGCTTTCTTGAACTG	NF_B-2	12	vvi-miR396b	miR396b	100	20	0	0	1	20	1	20	0.000001	40.1
TTCCACAGCTTTCTTGAACTG	NF_B-2	12	vvi-miR396a	miR396a	100	20	0	0	1	20	1	20	0.000001	40.1
TTCCACAGCTTTCTTGAACTG	NF_B-2	12	pta-miR396	miR396	100	20	0	0	1	20	1	20	0.000001	40.1
TTCCACAGCTTTCTTGAACTG	NF_B-2	12	bna-miR396a	miR396a	100	20	0	0	1	20	1	20	0.000001	40.1
TTCCACAGCTTTCTTGAACTG	NF_B-2	12	mtr-miR396a-5p	miR396a	100	20	0	0	1	20	1	20	0.000001	40.1
TTCCACAGCTTTCTTGAACTG	NF_B-2	12	ptc-miR396e-5p	miR396e	100	20	0	0	1	20	1	20	0.000001	40.1
TTCCACAGCTTTCTTGAACTG	NF_B-2	12	ptc-miR396d	miR396d	100	20	0	0	1	20	1	20	0.000001	40.1
TTCCACAGCTTTCTTGAACTG	NF_B-2	12	ptc-miR396c	miR396c	100	20	0	0	1	20	1	20	0.000001	40.1
TTCCACAGCTTTCTTGAACTG	NF_B-2	12	gma-miR396b-5p	miR396b	100	20	0	0	1	20	1	20	0.000001	40.1
TTCCACAGCTTTCTTGAACTG	NF_B-2	12	sbi-miR396c	miR396c	100	20	0	0	1	20	1	20	0.000001	40.1
TTCCACAGCTTTCTTGAACTG	NF_B-2	12	osa-miR396c-5p	miR396c	100	20	0	0	1	20	1	20	0.000001	40.1
TTCCACAGCTTTCTTGAACTG	NF_B-2	12	ath-miR396b-5p	miR396b	100	20	0	0	1	20	1	20	0.000001	40.1
TTCCACAGCTTTCTTGAACTG	NF_B-2	12	ppe-miR396a	miR396a	100	19	0	0	1	19	1	19	0.000005	38.2
TTCCACAGCTTTCTTGAACTG	NF_B-2	12	mdm-miR396a	miR396a	100	19	0	0	1	19	1	19	0.000005	38.2
TTCCACAGCTTTCTTGAACTG	NF_B-2	12	zma-miR396g-3p	miR396g	100	19	0	0	1	19	19	1	0.000005	38.2
TTCCACAGCTTTCTTGAACTG	NF_B-2	12	csi-miR396a-3p	miR396a	100	18	0	0	1	18	19	2	0.00002	36.2
TTCCACAGCTTTCTTGAACTG	NF_B-2	12	hbr-miR396a	miR396a	100	17	0	0	4	20	1	17	0.00008	34.2
TTCCACAGCTTTCTTGAACTG	NF_B-2	12	cca-miR396a-3p	miR396a	100	17	0	0	3	19	17	1	0.00008	34.2
TTTGGATTGAAGGGAGCTCTA	NF_B-2	240	aof-miR159	miR159	100	21	0	0	1	21	1	21	0.0000003	42.1
TTTGGATTGAAGGGAGCTCTA	NF_B-2	240	fve-miR159a-3p	miR159a	100	21	0	0	1	21	1	21	0.0000003	42.1
TTTGGATTGAAGGGAGCTCTA	NF_B-2	240	mdm-miR159f	miR159f	100	21	0	0	1	21	1	21	0.0000003	42.1
TTTGGATTGAAGGGAGCTCTA	NF_B-2	240	mdm-miR159e	miR159e	100	21	0	0	1	21	1	21	0.0000003	42.1
TTTGGATTGAAGGGAGCTCTA	NF_B-2	240	mdm-miR159d	miR159d	100	21	0	0	1	21	1	21	0.0000003	42.1
TTTGGATTGAAGGGAGCTCTA	NF_B-2	240	vca-miR159-3p	miR159	100	21	0	0	1	21	1	21	0.0000003	42.1
TTTGGATTGAAGGGAGCTCTA	NF_B-2	240	atr-miR159	miR159	100	21	0	0	1	21	1	21	0.0000003	42.1
TTTGGATTGAAGGGAGCTCTA	NF_B-2	240	cpa-miR159a	miR159a	100	21	0	0	1	21	1	21	0.0000003	42.1
TTTGGATTGAAGGGAGCTCTA	NF_B-2	240	ppe-miR159	miR159	100	21	0	0	1	21	1	21	0.0000003	42.1
TTTGGATTGAAGGGAGCTCTA	NF_B-2	240	mes-miR159b	miR159b	100	21	0	0	1	21	1	21	0.0000003	42.1
TTTGGATTGAAGGGAGCTCTA	NF_B-2	240	cme-miR159a	miR159a	100	21	0	0	1	21	1	21	0.0000003	42.1
TTTGGATTGAAGGGAGCTCTA	NF_B-2	240	htu-miR159a	miR159a	100	21	0	0	1	21	1	21	0.0000003	42.1
TTTGGATTGAAGGGAGCTCTA	NF_B-2	240	hbr-miR159a	miR159a	100	21	0	0	1	21	1	21	0.0000003	42.1
TTTGGATTGAAGGGAGCTCTA	NF_B-2	240	nta-miR159	miR159	100	21	0	0	1	21	1	21	0.0000003	42.1
TTTGGATTGAAGGGAGCTCTA	NF_B-2	240	mes-miR159a-3p	miR159a	100	21	0	0	1	21	1	21	0.0000003	42.1
TTTGGATTGAAGGGAGCTCTA	NF_B-2	240	gma-miR159e-3p	miR159e	100	21	0	0	1	21	1	21	0.0000003	42.1
TTTGGATTGAAGGGAGCTCTA	NF_B-2	240	csi-miR159a-3p	miR159a	100	21	0	0	1	21	1	21	0.0000003	42.1
TTTGGATTGAAGGGAGCTCTA	NF_B-2	240	ahy-miR159	miR159	100	21	0	0	1	21	1	21	0.0000003	42.1
TTTGGATTGAAGGGAGCTCTA	NF_B-2	240	aly-miR159a-3p	miR159a	100	21	0	0	1	21	1	21	0.0000003	42.1
TTTGGATTGAAGGGAGCTCTA	NF_B-2	240	rco-miR159	miR159	100	21	0	0	1	21	1	21	0.0000003	42.1
TTTGGATTGAAGGGAGCTCTA	NF_B-2	240	pvu-miR159a.1	miR159a.1	100	21	0	0	1	21	1	21	0.0000003	42.1
TTTGGATTGAAGGGAGCTCTA	NF_B-2	240	mtr-miR159a	miR159a	100	21	0	0	1	21	1	21	0.0000003	42.1
TTTGGATTGAAGGGAGCTCTA	NF_B-2	240	bra-miR159a	miR159a	100	21	0	0	1	21	1	21	0.0000003	42.1
TTTGGATTGAAGGGAGCTCTA	NF_B-2	240	sly-miR159	miR159	100	21	0	0	1	21	1	21	0.0000003	42.1
TTTGGATTGAAGGGAGCTCTA	NF_B-2	240	vvi-miR159c	miR159c	100	21	0	0	1	21	1	21	0.0000003	42.1
TTTGGATTGAAGGGAGCTCTA	NF_B-2	240	bna-miR159	miR159	100	21	0	0	1	21	1	21	0.0000003	42.1
TTTGGATTGAAGGGAGCTCTA	NF_B-2	240	ptc-miR159b	miR159b	100	21	0	0	1	21	1	21	0.0000003	42.1
TTTGGATTGAAGGGAGCTCTA	NF_B-2	240	ptc-miR159a	miR159a	100	21	0	0	1	21	1	21	0.0000003	42.1
TTTGGATTGAAGGGAGCTCTA	NF_B-2	240	gma-miR159a-3p	miR159a	100	21	0	0	1	21	1	21	0.0000003	42.1
TTTGGATTGAAGGGAGCTCTA	NF_B-2	240	ath-miR159a	miR159a	100	21	0	0	1	21	1	21	0.0000003	42.1
TTTGGATTGAAGGGAGCTCTA	NF_B-2	240	cas-miR159b-3p	miR159b	100	20	0	0	1	20	1	20	0.000001	40.1
TTTGGATTGAAGGGAGCTCTA	NF_B-2	240	cas-miR159c-3p	miR159c	100	20	0	0	1	20	1	20	0.000001	40.1
TTTGGATTGAAGGGAGCTCTA	NF_B-2	240	bdi-miR159b-3p.1	miR159b	100	20	0	0	1	20	1	20	0.000001	40.1
TTTGGATTGAAGGGAGCTCTA	NF_B-2	240	lus-miR159c	miR159c	100	20	0	0	1	20	1	20	0.000001	40.1
TTTGGATTGAAGGGAGCTCTA	NF_B-2	240	lus-miR159b	miR159b	100	20	0	0	1	20	1	20	0.000001	40.1
TTTGGATTGAAGGGAGCTCTA	NF_B-2	240	ssp-miR159a	miR159a	100	20	0	0	1	20	1	20	0.000001	40.1
TTTGGATTGAAGGGAGCTCTA	NF_B-2	240	far-miR159	miR159	100	20	0	0	1	20	1	20	0.000001	40.1
TTTGGATTGAAGGGAGCTCTA	NF_B-2	240	hvu-miR159a	miR159a	100	20	0	0	1	20	1	20	0.000001	40.1
TTTGGATTGAAGGGAGCTCTA	NF_B-2	240	hvu-miR159b	miR159b	100	20	0	0	1	20	1	20	0.000001	40.1
TTTGGATTGAAGGGAGCTCTA	NF_B-2	240	aly-miR159b-3p	miR159b	100	20	0	0	1	20	1	20	0.000001	40.1
TTTGGATTGAAGGGAGCTCTA	NF_B-2	240	zma-miR159k-3p	miR159k	100	20	0	0	1	20	1	20	0.000001	40.1
TTTGGATTGAAGGGAGCTCTA	NF_B-2	240	zma-miR159j-3p	miR159j	100	20	0	0	1	20	1	20	0.000001	40.1
TTTGGATTGAAGGGAGCTCTA	NF_B-2	240	zma-miR159f-3p	miR159f	100	20	0	0	1	20	1	20	0.000001	40.1
TTTGGATTGAAGGGAGCTCTA	NF_B-2	240	tae-miR159b	miR159b	100	20	0	0	1	20	1	20	0.000001	40.1
TTTGGATTGAAGGGAGCTCTA	NF_B-2	240	tae-miR159a	miR159a	100	20	0	0	1	20	1	20	0.000001	40.1
TTTGGATTGAAGGGAGCTCTA	NF_B-2	240	zma-miR159b-3p	miR159b	100	20	0	0	1	20	1	20	0.000001	40.1
TTTGGATTGAAGGGAGCTCTA	NF_B-2	240	zma-miR159a-3p	miR159a	100	20	0	0	1	20	1	20	0.000001	40.1
TTTGGATTGAAGGGAGCTCTA	NF_B-2	240	sof-miR159d	miR159d	100	20	0	0	1	20	1	20	0.000001	40.1
TTTGGATTGAAGGGAGCTCTA	NF_B-2	240	sof-miR159b	miR159b	100	20	0	0	1	20	1	20	0.000001	40.1
TTTGGATTGAAGGGAGCTCTA	NF_B-2	240	sof-miR159a	miR159a	100	20	0	0	1	20	1	20	0.000001	40.1
TTTGGATTGAAGGGAGCTCTA	NF_B-2	240	sbi-miR159a	miR159a	100	20	0	0	1	20	1	20	0.000001	40.1
TTTGGATTGAAGGGAGCTCTA	NF_B-2	240	osa-miR159f	miR159f	100	20	0	0	2	21	2	21	0.000001	40.1
TTTGGATTGAAGGGAGCTCTA	NF_B-2	240	osa-miR159b	miR159b	100	20	0	0	1	20	1	20	0.000001	40.1
TTTGGATTGAAGGGAGCTCTA	NF_B-2	240	osa-miR159a.1	miR159a.1	100	20	0	0	1	20	1	20	0.000001	40.1
[truncated: 3,827 more rows]
