# Supplementary material for: A comparison of RNA extraction and sequencing protocols for detection of small RNAs in plasma
Source: BMC Genomics. 2019 Jun 3;20:446. doi: 10.1186/s12864-019-5826-7 (PMC6547578; doi:10.1186/s12864-019-5826-7)
Supplement: Supplementary file 4 — All differentially detected miRNAs. a. Differentially detected miRNAs between library preparations (NEXTflex and QIAseq) in MagnaZol and miRNeasy extractions. Positive fold change indicates a higher detection in QIAseq and negative fold-change indicates higher detection in NEXTflex. b. Differentially detected miRNAs between RNA extractions (MagnaZol and miRNeasy) in NEXTflex and QIAseq library preparations. Positive fold change indicates higher detection in MagnaZol, negative fold change indicates higher detection in miRNeasy. (XLSX 29 kb) [file 12864_2019_5826_MOESM4_ESM.xlsx]

## Sheet: a.
miRNA	Baggerley's Fold Change	Bonferroni Corrected p-Value	RNA extraction
mir-190a-5p	65.3829	1.20491e-06	miRNeasy
mir-142-3p	40.1809	3.53294e-06	miRNeasy
mir-20b-5p	19.7945	0	miRNeasy
mir-126-5p	16.8749	0	miRNeasy
mir-16-1-5p	13.1559	0	miRNeasy
mir-16-2-5p	13.1304	0	miRNeasy
mir-29c-3p	12.3396	0	miRNeasy
mir-1307-3p	12.2237	8.03048e-05	miRNeasy
mir-20a-5p	11.7245	1.3191e-07	miRNeasy
mir-532-3p	11.2056	4.83631e-06	miRNeasy
mir-196b-5p	10.908	4.83169e-13	miRNeasy
mir-4306-3p	10.2418	8.93976e-08	miRNeasy
mir-660-5p	9.01101	0	miRNeasy
mir-671-5p	7.38721	2.10607e-07	miRNeasy
mir-194-1-5p	7.31081	5.31438e-09	miRNeasy
mir-4454-5p	7.28947	0.00164655	miRNeasy
mir-126-3p	7.14333	0	miRNeasy
mir-369-5p	6.99498	4.53639e-05	miRNeasy
mir-19b-1-3p	6.65632	5.57724e-05	miRNeasy
mir-431-5p	6.49636	0.013157	miRNeasy
mir-19b-2-3p	6.39787	3.43853e-05	miRNeasy
mir-636-3p	6.31941	0.000140061	miRNeasy
mir-17-3p	6.0474	0.00812304	miRNeasy
mir-29b-2-3p	5.79485	9.27722e-07	miRNeasy
mir-874-3p	5.75262	0.00289197	miRNeasy
let-7i-3p	5.65329	0.001849	miRNeasy
mir-221-3p	5.38617	0.000434665	miRNeasy
mir-93-3p	5.16661	0	miRNeasy
mir-29b-1-3p	5.16478	1.2358e-05	miRNeasy
mir-101-1-3p	5.05348	0	miRNeasy
mir-101-2-3p	5.02981	0	miRNeasy
mir-194-2-5p	4.88619	7.26428e-08	miRNeasy
mir-152-3p	4.80795	0.017931	miRNeasy
mir-324-5p	4.74327	6.01946e-05	miRNeasy
mir-576-5p	4.73444	0	miRNeasy
mir-3615-3p	4.67055	0	miRNeasy
mir-210-3p	4.61784	0.000449967	miRNeasy
mir-142-5p	4.57877	8.3925e-06	miRNeasy
mir-130a-3p	4.47113	0.00474416	miRNeasy
mir-223-3p	4.43981	5.61438e-08	miRNeasy
mir-93-5p	4.28503	0	miRNeasy
mir-342-3p	4.27044	7.00595e-12	miRNeasy
mir-1290-3p	4.11993	0.000509249	miRNeasy
mir-4508-5p	4.11383	0.00310155	miRNeasy
mir-185-3p	4.11208	1.93268e-12	miRNeasy
mir-199a-1-3p	3.97755	0.000434907	miRNeasy
mir-199b-3p	3.93824	0.000393865	miRNeasy
mir-199a-2-3p	3.9328	0.000384189	miRNeasy
mir-361-5p	3.87359	3.47959e-08	miRNeasy
mir-378a-3p	3.81328	0	miRNeasy
mir-374a-5p	3.4448	6.36998e-06	miRNeasy
mir-328-3p	3.40059	0.004212	miRNeasy
mir-107-3p	3.35529	0.00175414	miRNeasy
mir-454-3p	3.3449	0.0011911	miRNeasy
mir-19a-3p	3.24661	0.00425853	miRNeasy
mir-425-5p	3.24531	2.44035e-06	miRNeasy
mir-15a-5p	3.07884	0.0358579	miRNeasy
mir-185-5p	3.05176	1.48558e-07	miRNeasy
mir-941-2-3p	3.04636	0.00139661	miRNeasy
mir-941-1-3p	3.00054	0.0060636	miRNeasy
mir-941-4-3p	2.88584	0.048537	miRNeasy
mir-941-3-3p	2.80564	0.0212839	miRNeasy
mir-425-3p	2.73745	0.00833011	miRNeasy
mir-192-5p	2.69475	8.93863e-12	miRNeasy
mir-148b-3p	2.67322	5.46329e-08	miRNeasy
mir-103a-2-3p	2.56069	0.000570629	miRNeasy
mir-103a-1-3p	2.54362	0.000686302	miRNeasy
mir-484-5p	2.54281	0.000549029	miRNeasy
mir-223-5p	2.52668	0.0320131	miRNeasy
mir-26b-5p	2.50421	0	miRNeasy
mir-125b-1-5p	2.3763	0.0062608	miRNeasy
mir-125b-2-5p	2.35677	0.00328283	miRNeasy
mir-25-3p	2.22645	0	miRNeasy
mir-532-5p	2.07167	9.53752e-09	miRNeasy
mir-320b-2-3p	-2.14657	0.00795334	miRNeasy
mir-320b-1-3p	-2.20035	0.00413195	miRNeasy
mir-500a-3p	-2.28242	1.768e-09	miRNeasy
mir-502-3p	-2.39158	4.5832e-05	miRNeasy
mir-10a-5p	-2.53136	7.98638e-08	miRNeasy
mir-22-3p	-2.8681	2.57735e-06	miRNeasy
let-7g-5p	-2.95962	8.65914e-25	miRNeasy
mir-3960-3p	-3.1855	4.89133e-07	miRNeasy
let-7b-3p	-3.27941	0.00024238	miRNeasy
mir-423-5p	-3.69457	2.95989e-10	miRNeasy
let-7d-3p	-3.83473	1.63773e-11	miRNeasy
mir-98-5p	-3.95448	1.53612e-10	miRNeasy
mir-10b-5p	-3.96468	4.24491e-07	miRNeasy
mir-106b-5p	-4.14021	0.0369705	miRNeasy
mir-6511a-1-3p	-4.45673	0.00184108	miRNeasy
mir-451a-5p	-4.76934	4.40816e-12	miRNeasy
mir-6511a-2-3p	-5.14889	0.00255985	miRNeasy
mir-487b-3p	-5.61779	0.0277881	miRNeasy
mir-486-1-3p	-5.75435	3.22666e-26	miRNeasy
mir-130b-5p	-6.25488	6.82765e-10	miRNeasy
mir-6511a-4-3p	-6.32701	0.000254668	miRNeasy
mir-486-2-3p	-6.41177	2.404e-35	miRNeasy
mir-505-3p	-6.713	1.90143e-22	miRNeasy
mir-1260a-5p	-6.90354	0.00466931	miRNeasy
mir-139-5p	-7.33941	1.6853e-09	miRNeasy
mir-330-3p	-7.3933	0.00991612	miRNeasy
mir-5010-5p	-8.26436	0.016381	miRNeasy
mir-1260b-5p	-8.45714	0.00285474	miRNeasy
mir-6803-3p	-8.60734	1.23264e-85	miRNeasy
mir-885-5p	-9.15625	0.00229128	miRNeasy
mir-6511a-3-3p	-9.58971	4.73362e-05	miRNeasy
mir-28-5p	-13.916	1.77766e-06	miRNeasy
mir-543-3p	-14.6367	0.000283959	miRNeasy
mir-4446-3p	-15.0036	0.0361663	miRNeasy
mir-342-5p	-15.6431	6.15542e-09	miRNeasy
mir-151a-5p	-16.1097	1.23743e-07	miRNeasy
mir-652-3p	-17.8043	1.96733e-05	miRNeasy
mir-433-3p	-29.858	0.00502604	miRNeasy
mir-340-3p	-30.1939	0.000219484	miRNeasy
mir-16-2-3p	-39.7717	2.97255e-52	miRNeasy
mir-495-3p	-44.2658	1.29172e-06	miRNeasy
mir-338-5p	-98.0722	0.00349601	miRNeasy
mir-141-3p	414.381	0.00457035	MagnaZol
mir-296-5p	95.4862	0	MagnaZol
mir-142-3p	71.7283	0	MagnaZol
mir-17-3p	66.6977	2.89416e-05	MagnaZol
mir-190b-5p	60.2259	0	MagnaZol
mir-33a-5p	46.4769	0.000829411	MagnaZol
mir-301a-3p	32.1452	0	MagnaZol
mir-101-1-5p	28.7426	0.000127644	MagnaZol
mir-20a-5p	20.1714	3.89486e-09	MagnaZol
mir-19b-1-3p	19.9141	2.8653e-08	MagnaZol
mir-20b-5p	19.4775	1.77878e-10	MagnaZol
mir-19b-2-3p	19.2941	1.97528e-08	MagnaZol
mir-505-5p	18.7187	1.10161e-08	MagnaZol
let-7i-3p	18.1156	4.66777e-08	MagnaZol
mir-195-5p	16.9076	3.61443e-09	MagnaZol
mir-16-2-5p	15.073	0	MagnaZol
mir-16-1-5p	15.0721	0	MagnaZol
mir-29b-1-3p	15.0358	2.19602e-13	MagnaZol
mir-338-3p	14.8715	9.86772e-07	MagnaZol
mir-29b-2-3p	14.6765	6.58806e-13	MagnaZol
mir-381-3p	13.1456	0.014345	MagnaZol
mir-19a-3p	13.129	1.55709e-08	MagnaZol
mir-548j-5p	12.7426	0.00357319	MagnaZol
mir-142-5p	11.5068	0.000896024	MagnaZol
mir-1307-5p	11.4713	0.00475986	MagnaZol
mir-29c-3p	11.0263	2.28386e-11	MagnaZol
mir-744-5p	10.8546	0.00227223	MagnaZol
mir-194-1-5p	9.65991	2.94486e-10	MagnaZol
mir-126-5p	9.63236	5.66376e-09	MagnaZol
mir-1287-5p	9.35848	0.00260919	MagnaZol
mir-424-5p	9.26874	0.000570103	MagnaZol
mir-194-2-5p	8.72525	2.5957e-10	MagnaZol
mir-152-3p	6.38962	9.84904e-06	MagnaZol
mir-548ad-5p	6.13834	3.0923e-05	MagnaZol
mir-326-3p	6.0726	0.0135935	MagnaZol
mir-223-3p	5.74433	0	MagnaZol
mir-185-3p	5.46406	0.00564653	MagnaZol
mir-130a-3p	4.94995	3.27172e-08	MagnaZol
mir-93-5p	4.54823	6.26029e-06	MagnaZol
mir-324-5p	4.48949	1.43823e-06	MagnaZol
mir-126-3p	4.41993	3.91594e-09	MagnaZol
mir-17-5p	4.3218	1.40545e-11	MagnaZol
mir-101-1-3p	4.29673	0	MagnaZol
mir-101-2-3p	4.27471	0	MagnaZol
mir-361-5p	3.99729	5.11447e-08	MagnaZol
mir-196b-5p	3.91273	6.58806e-12	MagnaZol
mir-192-5p	2.98303	0.000151505	MagnaZol
mir-3615-3p	2.94514	5.59271e-05	MagnaZol
mir-96-5p	2.85911	0.0183579	MagnaZol
mir-15a-5p	2.79123	0.00537955	MagnaZol
mir-148b-3p	2.73311	5.35882e-06	MagnaZol
mir-140-5p	2.55207	0.00744359	MagnaZol
mir-32-5p	2.28701	0.00738846	MagnaZol
mir-30e-5p	2.18724	0.000200636	MagnaZol
mir-26b-5p	2.10535	0.000254	MagnaZol
mir-148a-3p	2.08845	0	MagnaZol
mir-103a-1-3p	2.06471	6.69448e-05	MagnaZol
mir-103a-2-3p	2.05487	8.76992e-05	MagnaZol
let-7f-1-5p	-2.06859	0.00153243	MagnaZol
let-7f-2-5p	-2.0725	0.00506252	MagnaZol
mir-3613-5p	-2.12903	0.0151214	MagnaZol
mir-143-3p	-2.40507	1.70696e-06	MagnaZol
let-7e-5p	-2.47314	0.000183383	MagnaZol
mir-30b-5p	-2.52647	0.0339692	MagnaZol
mir-486-1-5p	-2.87794	1.36113e-17	MagnaZol
mir-486-2-5p	-2.89262	7.83706e-18	MagnaZol
mir-23a-3p	-2.8973	7.128e-05	MagnaZol
mir-423-3p	-3.07876	6.34444e-06	MagnaZol
let-7g-5p	-3.12792	2.81576e-13	MagnaZol
let-7b-5p	-3.15695	2.71804e-16	MagnaZol
mir-15b-5p	-3.20032	1.80274e-05	MagnaZol
let-7c-5p	-3.54765	6.42618e-09	MagnaZol
mir-574-5p	-3.85983	0.00337943	MagnaZol
mir-98-5p	-4.556	8.03147e-05	MagnaZol
mir-10a-5p	-4.73555	3.3784e-11	MagnaZol
mir-30c-1-5p	-4.76851	5.32869e-07	MagnaZol
mir-30c-2-5p	-4.98141	8.38834e-07	MagnaZol
mir-4433b-3p	-5.15078	0.00162951	MagnaZol
mir-92a-2-3p	-5.26382	3.32935e-64	MagnaZol
mir-92a-1-3p	-5.27922	8.48829e-72	MagnaZol
mir-10b-5p	-5.87254	1.14297e-23	MagnaZol
mir-502-3p	-6.0665	0.00800957	MagnaZol
mir-92b-3p	-6.1512	0.000728762	MagnaZol
mir-99a-5p	-6.1906	4.74177e-09	MagnaZol
mir-493-5p	-6.50378	1.1273e-07	MagnaZol
mir-451a-5p	-6.53446	5.56038e-68	MagnaZol
mir-100-5p	-6.95226	3.69816e-06	MagnaZol
mir-501-3p	-8.24766	0.0149202	MagnaZol
mir-486-2-3p	-8.71697	3.0361e-18	MagnaZol
mir-335-3p	-8.92863	1.2186e-05	MagnaZol
mir-486-1-3p	-9.24195	8.16358e-20	MagnaZol
let-7d-3p	-9.60551	8.88245e-40	MagnaZol
mir-369-3p	-11.1146	0.008686	MagnaZol
mir-130b-5p	-11.1374	0.00142374	MagnaZol
mir-151a-5p	-11.4222	2.99163e-07	MagnaZol
mir-495-3p	-13.5423	6.10746e-09	MagnaZol
mir-340-3p	-13.6989	1.48097e-06	MagnaZol
mir-652-3p	-15.0222	8.75892e-45	MagnaZol
mir-28-5p	-16.9891	5.25867e-09	MagnaZol
mir-885-5p	-20.4806	0.0421402	MagnaZol
mir-1260b-5p	-20.7939	1.46285e-08	MagnaZol
mir-877-5p	-22.2872	1.22534e-11	MagnaZol
mir-337-3p	-27.5433	0.00627568	MagnaZol
mir-543-3p	-32.4514	0.0114059	MagnaZol
mir-550a-2-5p	-36.6033	0.0265834	MagnaZol
mir-16-2-3p	-57.3267	9.56919e-28	MagnaZol

## Sheet: b.
miRNA	Baggerley's Fold Change	Bonferroni Corrected p-Value	Library prep
mir-4433b-3p	12.6172	1.23067e-05	NEXTflex
mir-574-5p	6.13402	0	NEXTflex
mir-30e-3p	5.18066	0.0157548	NEXTflex
mir-335-3p	4.65635	0.00202691	NEXTflex
mir-144-3p	4.19386	0	NEXTflex
mir-143-3p	4.15316	1.82299e-12	NEXTflex
mir-3613-5p	4.08329	6.13017e-08	NEXTflex
mir-126-3p	3.97993	0	NEXTflex
mir-101-1-3p	3.97134	2.87158e-07	NEXTflex
mir-101-2-3p	3.93802	7.51524e-07	NEXTflex
mir-877-5p	3.6093	0.00171474	NEXTflex
mir-29c-3p	3.35422	0.0332119	NEXTflex
mir-26b-5p	3.00285	0.00583639	NEXTflex
mir-27a-3p	2.96765	1.23369e-05	NEXTflex
mir-27b-3p	2.95754	0	NEXTflex
mir-363-3p	2.76531	8.73597e-07	NEXTflex
let-7e-5p	2.70447	3.74641e-05	NEXTflex
let-7b-5p	2.62425	3.64597e-13	NEXTflex
mir-340-5p	2.57992	0.0222152	NEXTflex
mir-29a-3p	2.47243	0.001273	NEXTflex
mir-148a-3p	2.45208	4.47683e-05	NEXTflex
mir-16-2-3p	2.28926	2.44235e-07	NEXTflex
mir-21-5p	2.28858	0	NEXTflex
let-7f-1-5p	2.25881	2.30914e-07	NEXTflex
let-7f-2-5p	2.25033	5.10013e-06	NEXTflex
mir-222-3p	2.21047	0.00169673	NEXTflex
mir-128-2-3p	2.20862	1.46975e-05	NEXTflex
mir-25-3p	2.11479	0	NEXTflex
mir-128-1-3p	2.0156	0.021472	NEXTflex
mir-145-5p	-3.03374	0.00628175	NEXTflex
mir-1306-5p	-3.38259	0.0335112	NEXTflex
mir-335-5p	-3.53559	4.99866e-05	NEXTflex
mir-150-5p	-3.759	0.00108219	NEXTflex
mir-6803-3p	-4.79621	1.2818e-35	NEXTflex
mir-197-3p	-5.94917	3.40739e-25	NEXTflex
mir-330-3p	-11.3071	0.00390612	NEXTflex
mir-142-3p	7.89393	0	QIAseq
mir-182-5p	5.81882	0.0331297	QIAseq
mir-374a-3p	5.69845	7.33292e-07	QIAseq
mir-190a-5p	5.48524	0	QIAseq
mir-542-3p	5.35032	0.00299019	QIAseq
mir-106b-5p	5.33682	4.06197e-08	QIAseq
mir-651-5p	5.33119	0.0151931	QIAseq
mir-424-5p	5.13129	0.00616714	QIAseq
mir-101-1-5p	5.01929	0.0353935	QIAseq
mir-3688-1-3p	4.38055	0.0100615	QIAseq
mir-17-3p	4.38024	0.0218078	QIAseq
mir-29b-2-3p	4.35175	7.97013e-08	QIAseq
mir-29b-1-3p	4.28791	7.7795e-08	QIAseq
mir-3613-5p	4.19281	7.4503e-08	QIAseq
mir-143-3p	3.96601	2.57128e-13	QIAseq
mir-196b-5p	3.96353	0	QIAseq
mir-548ae-2-5p	3.80853	9.78845e-06	QIAseq
mir-340-5p	3.64815	0.0328363	QIAseq
mir-148b-5p	3.39818	0.0278424	QIAseq
mir-101-1-3p	3.37664	0	QIAseq
let-7i-3p	3.36665	0.000621373	QIAseq
mir-101-2-3p	3.34682	0	QIAseq
mir-19a-3p	3.22494	0.00105722	QIAseq
mir-548ad-5p	3.1839	0.000314296	QIAseq
mir-199a-2-5p	3.15054	0.0242546	QIAseq
mir-21-3p	2.99983	0.00257773	QIAseq
mir-29c-3p	2.99722	3.63825e-05	QIAseq
mir-338-3p	2.99319	0.0218254	QIAseq
mir-148a-3p	2.86133	0	QIAseq
mir-27a-3p	2.78321	0.000843637	QIAseq
mir-17-5p	2.53874	7.4128e-05	QIAseq
mir-26b-5p	2.52456	5.91394e-12	QIAseq
mir-126-3p	2.46258	0.000394302	QIAseq
mir-374a-5p	2.39141	0.0288866	QIAseq
mir-27b-3p	2.35352	0	QIAseq
mir-652-3p	2.32476	1.63019e-10	QIAseq
mir-301a-3p	2.29276	0.00786331	QIAseq
mir-32-5p	2.26184	0.00508338	QIAseq
mir-140-5p	2.24827	3.39304e-06	QIAseq
mir-192-5p	2.20944	0.00422262	QIAseq
mir-24-1-3p	2.15444	1.05913e-07	QIAseq
mir-24-2-3p	2.15208	7.95646e-08	QIAseq
mir-183-5p	2.10874	3.75588e-07	QIAseq
mir-361-5p	-2.11285	0.00587024	QIAseq
mir-125a-5p	-2.13271	0.0030021	QIAseq
mir-93-3p	-2.16257	2.87484e-05	QIAseq
mir-625-3p	-2.24395	3.91252e-10	QIAseq
mir-3605-3p	-2.3437	0.015114	QIAseq
mir-18a-3p	-2.56656	0.000190457	QIAseq
mir-328-3p	-2.7914	0.0127995	QIAseq
mir-484-5p	-2.88871	0.000150553	QIAseq
mir-342-3p	-2.97413	2.00823e-07	QIAseq
mir-486-1-5p	-3.11875	7.9843e-37	QIAseq
mir-486-2-5p	-3.12653	5.06314e-37	QIAseq
mir-660-5p	-3.28729	9.97983e-13	QIAseq
mir-501-3p	-3.62498	3.05934e-47	QIAseq
mir-4685-3p	-4.02516	0.0012623	QIAseq
mir-574-3p	-4.17242	0.023058	QIAseq
mir-197-3p	-4.51921	2.25315e-12	QIAseq
mir-483-3p	-5.07773	8.35868e-31	QIAseq
mir-92a-1-3p	-5.57011	6.74256e-36	QIAseq
mir-1306-5p	-5.59532	4.08001e-11	QIAseq
mir-92a-2-3p	-5.59753	5.92208e-35	QIAseq
mir-548l-5p	-5.73843	0.0139819	QIAseq
mir-92b-3p	-6.39141	1.56741e-12	QIAseq
mir-1260a-5p	-8.87885	2.27605e-11	QIAseq
mir-4433b-5p	-9.79311	0.0244926	QIAseq
mir-6741-3p	-11.5979	0.0447055	QIAseq
mir-214-3p	-12.014	0.00279583	QIAseq
mir-1249-3p	-13.3058	0.0162668	QIAseq
