# Supplementary material for: A comparison of RNA extraction and sequencing protocols for detection of small RNAs in plasma
Source: BMC Genomics. 2019 Jun 3;20:446. doi: 10.1186/s12864-019-5826-7 (PMC6547578; doi:10.1186/s12864-019-5826-7)
Supplement: Supplementary file 6 — Lists of miRNAs detected in all libraries with 5 million raw reads, including number of reads for each miRNA. (XLSX 172 kb) [file 12864_2019_5826_MOESM6_ESM.xlsx]

## Sheet: m_NF
mNF A1		mNF A2		mNF B1		mNF B2		mNF C1		mNF C2
miRNA	Reads	miRNA	Reads	miRNA	Reads	miRNA	Reads	miRNA	Reads	miRNA	Reads
hsa-mir-486-5p	290485	hsa-mir-486-5p	351501	hsa-mir-486-5p	430736	hsa-mir-486-5p	254588	hsa-mir-486-5p	278428	hsa-mir-486-5p	466820
hsa-mir-451a-5p	135659	hsa-mir-451a-5p	171784	hsa-mir-451a-5p	177780	hsa-mir-451a-5p	109396	hsa-mir-451a-5p	242759	hsa-mir-451a-5p	163470
hsa-mir-92a-3p	126373	hsa-mir-92a-3p	129771	hsa-mir-92a-3p	166617	hsa-mir-92a-3p	96686	hsa-mir-92a-3p	123996	hsa-mir-92a-3p	144175
hsa-mir-423-5p	25507	hsa-mir-423-5p	28497	hsa-mir-423-5p	44985	hsa-mir-423-5p	20589	hsa-mir-423-5p	28316	hsa-mir-423-5p	65233
hsa-mir-16-5p	20285	hsa-let-7b-5p	23777	hsa-mir-16-5p	32271	hsa-let-7b-5p	19365	hsa-mir-16-5p	25525	hsa-let-7b-5p	47062
hsa-let-7b-5p	15770	hsa-mir-16-5p	22973	hsa-let-7b-5p	31331	hsa-mir-16-5p	15365	hsa-let-7b-5p	23668	hsa-let-7a-5p	35952
hsa-let-7a-5p	11265	hsa-let-7a-5p	15643	hsa-let-7a-5p	20835	hsa-let-7a-5p	13753	hsa-let-7a-5p	19476	hsa-mir-16-5p	20782
hsa-mir-122-5p	10993	hsa-mir-122-5p	14652	hsa-mir-122-5p	16250	hsa-mir-30d-5p	9853	hsa-mir-122-5p	14855	hsa-mir-320a-3p	20776
hsa-mir-320a-3p	10854	hsa-mir-30d-5p	9857	hsa-mir-30d-5p	15609	hsa-mir-21-5p	8198	hsa-mir-30d-5p	14528	hsa-mir-122-5p	20620
hsa-mir-30d-5p	7646	hsa-mir-320a-3p	9287	hsa-mir-320a-3p	12029	hsa-mir-122-5p	7740	hsa-mir-320a-3p	11284	hsa-mir-30d-5p	18727
hsa-mir-25-3p	7329	hsa-let-7g-5p	8943	hsa-mir-22-3p	11593	hsa-mir-320a-3p	7326	hsa-mir-21-5p	9592	hsa-mir-22-3p	14142
hsa-mir-22-3p	5988	hsa-mir-21-5p	7650	hsa-mir-21-5p	10399	hsa-let-7g-5p	6619	hsa-mir-22-3p	8017	hsa-let-7i-5p	13478
hsa-let-7f-5p	5297	hsa-mir-22-3p	6878	hsa-mir-25-3p	10117	hsa-let-7f-5p	5940	hsa-let-7g-5p	7937	hsa-let-7f-5p	13338
hsa-mir-21-5p	5283	hsa-let-7f-5p	6762	hsa-let-7g-5p	9623	hsa-mir-25-3p	5099	hsa-mir-23a-3p	6676	hsa-let-7g-5p	10020
hsa-let-7g-5p	5243	hsa-mir-25-3p	6334	hsa-let-7f-5p	8690	hsa-mir-22-3p	4154	hsa-let-7i-5p	6634	hsa-mir-21-5p	9203
hsa-let-7i-5p	3758	hsa-let-7i-5p	5565	hsa-let-7i-5p	8480	hsa-let-7i-5p	4067	hsa-let-7f-5p	6620	hsa-mir-23a-3p	9069
hsa-mir-150-5p	3238	hsa-mir-30e-5p	3237	hsa-mir-23a-3p	7544	hsa-mir-23a-3p	3539	hsa-mir-25-3p	6395	hsa-mir-423-3p	7583
hsa-mir-10b-5p	2495	hsa-mir-23a-3p	2867	hsa-mir-26a-5p	6179	hsa-mir-26a-5p	3463	hsa-mir-223-3p	5417	hsa-mir-146a-5p	7153
hsa-mir-23a-3p	2485	hsa-mir-24-3p	2611	hsa-mir-423-3p	5718	hsa-mir-30e-5p	3380	hsa-mir-26a-5p	4828	hsa-mir-26a-5p	7140
hsa-mir-26a-5p	2282	hsa-mir-26a-5p	2561	hsa-mir-150-5p	5487	hsa-mir-223-3p	3342	hsa-mir-24-3p	4234	hsa-mir-24-3p	7059
hsa-mir-30e-5p	1885	hsa-mir-93-5p	2548	hsa-mir-24-3p	5249	hsa-mir-93-5p	3205	hsa-mir-30e-5p	4209	hsa-mir-25-3p	6479
hsa-mir-24-3p	1880	hsa-mir-223-3p	2487	hsa-mir-30e-5p	4944	hsa-mir-150-5p	3122	hsa-mir-146a-5p	3592	hsa-mir-191-5p	4792
hsa-mir-223-3p	1650	hsa-mir-150-5p	2099	hsa-mir-223-3p	4043	hsa-mir-191-5p	2412	hsa-mir-191-5p	3526	hsa-mir-223-3p	4347
hsa-mir-484-5p	1520	hsa-mir-191-5p	1865	hsa-mir-191-5p	3972	hsa-mir-423-3p	2063	hsa-mir-150-5p	3496	hsa-mir-4433b-5p	4147
hsa-mir-93-5p	1473	hsa-mir-10b-5p	1848	hsa-mir-93-5p	3722	hsa-mir-24-3p	2038	hsa-let-7d-5p	2866	hsa-mir-30e-5p	3695
hsa-mir-26b-5p	1431	hsa-mir-146a-5p	1771	hsa-mir-146a-5p	3227	hsa-mir-146a-5p	1888	hsa-mir-425-5p	2858	hsa-let-7d-5p	3418
hsa-mir-423-3p	1414	hsa-mir-423-3p	1761	hsa-mir-425-5p	2970	hsa-let-7d-5p	1820	hsa-let-7d-3p	2695	hsa-mir-425-5p	2720
hsa-mir-191-5p	1356	hsa-mir-185-5p	1578	hsa-mir-10b-5p	2858	hsa-mir-484-5p	1673	hsa-mir-423-3p	2517	hsa-let-7d-3p	2581
hsa-mir-425-5p	1273	hsa-let-7d-5p	1545	hsa-mir-125a-5p	2756	hsa-mir-425-5p	1632	hsa-mir-93-5p	2443	hsa-mir-126-3p	2560
hsa-mir-10a-5p	1172	hsa-let-7d-3p	1505	hsa-let-7d-3p	2679	hsa-mir-10b-5p	1604	hsa-mir-484-5p	2405	hsa-mir-26b-5p	2492
hsa-let-7d-3p	1122	hsa-mir-425-5p	1471	hsa-mir-4433b-5p	2445	hsa-let-7d-3p	1576	hsa-mir-126-3p	2148	hsa-mir-151a-3p	2473
hsa-mir-125a-5p	1120	hsa-mir-484-5p	1310	hsa-mir-484-5p	2385	hsa-mir-103a-3p	1480	hsa-mir-26b-5p	1927	hsa-mir-150-5p	2431
hsa-mir-146a-5p	1055	hsa-mir-26b-5p	1296	hsa-mir-126-3p	2122	hsa-mir-4433b-5p	1248	hsa-mir-10b-5p	1923	hsa-mir-484-5p	2253
hsa-let-7d-5p	1022	hsa-mir-486-3p	1228	hsa-let-7d-5p	2059	hsa-mir-26b-5p	1245	hsa-mir-103a-3p	1915	hsa-mir-93-5p	2196
hsa-mir-375-3p	989	hsa-mir-103a-3p	1197	hsa-mir-26b-5p	1976	hsa-mir-185-5p	1216	hsa-mir-4433b-5p	1903	hsa-mir-652-3p	2063
hsa-mir-181a-5p	894	hsa-mir-125a-5p	1176	hsa-mir-409-3p	1730	hsa-mir-125a-5p	1104	hsa-mir-185-5p	1622	hsa-mir-409-3p	1911
hsa-mir-342-3p	886	hsa-mir-4433b-5p	1132	hsa-mir-185-5p	1671	hsa-mir-126-3p	1081	hsa-mir-125a-5p	1438	hsa-mir-143-3p	1892
hsa-mir-486-3p	838	hsa-mir-140-3p	1086	hsa-mir-486-3p	1613	hsa-mir-140-3p	1016	hsa-mir-101-3p	1425	hsa-mir-185-5p	1824
hsa-mir-140-3p	770	hsa-mir-101-3p	1049	hsa-mir-10a-5p	1597	hsa-mir-16-3p	898	hsa-mir-151a-3p	1357	hsa-mir-10b-5p	1714
hsa-mir-16-3p	763	hsa-mir-126-3p	1019	hsa-mir-16-3p	1548	hsa-mir-10a-5p	878	hsa-mir-151a-5p	1238	hsa-mir-125a-5p	1703
hsa-mir-143-3p	755	hsa-mir-16-3p	982	hsa-mir-151a-3p	1395	hsa-mir-148a-3p	856	hsa-mir-140-3p	1176	hsa-mir-103a-3p	1655
hsa-mir-151a-3p	724	hsa-mir-143-3p	924	hsa-mir-103a-3p	1385	hsa-mir-30c-5p	819	hsa-mir-186-5p	1152	hsa-mir-486-3p	1414
hsa-mir-101-3p	693	hsa-mir-10a-5p	876	hsa-mir-140-3p	1373	hsa-mir-409-3p	812	hsa-mir-203a-3p	1146	hsa-mir-151a-5p	1361
hsa-mir-185-5p	678	hsa-mir-148a-3p	830	hsa-mir-652-3p	1351	hsa-mir-342-3p	795	hsa-mir-652-3p	1069	hsa-mir-98-5p	1298
hsa-mir-183-5p	662	hsa-mir-1-3p	803	hsa-mir-186-5p	1343	hsa-mir-486-3p	783	hsa-mir-10a-5p	1033	hsa-mir-181a-5p	1246
hsa-mir-103a-3p	646	hsa-mir-652-3p	789	hsa-mir-342-3p	1337	hsa-mir-101-3p	768	hsa-mir-30c-5p	1021	hsa-mir-10a-5p	1220
hsa-mir-4433b-5p	633	hsa-mir-342-3p	779	hsa-mir-148a-3p	1225	hsa-mir-151a-5p	753	hsa-mir-16-3p	1008	hsa-mir-16-3p	1138
hsa-mir-126-3p	629	hsa-mir-151a-3p	771	hsa-mir-181a-5p	1018	hsa-mir-186-5p	753	hsa-mir-181a-5p	991	hsa-mir-186-5p	1107
hsa-mir-320b-3p	575	hsa-mir-30a-5p	756	hsa-mir-30c-5p	1008	hsa-mir-151a-3p	664	hsa-mir-143-3p	954	hsa-mir-30c-5p	1072
hsa-mir-182-5p	512	hsa-mir-181a-5p	743	hsa-mir-151a-5p	991	hsa-mir-30a-5p	626	hsa-mir-1260b-5p	865	hsa-mir-221-3p	1014
hsa-mir-27b-3p	508	hsa-mir-186-5p	685	hsa-mir-363-3p	923	hsa-mir-15b-5p	611	hsa-mir-486-3p	852	hsa-mir-342-3p	951
hsa-mir-30a-5p	504	hsa-mir-151a-5p	608	hsa-mir-143-3p	880	hsa-mir-181a-5p	560	hsa-mir-148a-3p	839	hsa-mir-1260b-5p	924
hsa-mir-363-3p	497	hsa-mir-183-5p	604	hsa-mir-15b-5p	787	hsa-mir-128-3p	535	hsa-mir-27b-3p	839	hsa-mir-140-3p	912
hsa-mir-148a-3p	495	hsa-mir-375-3p	599	hsa-mir-197-3p	777	hsa-mir-652-3p	530	hsa-mir-15b-5p	827	hsa-mir-382-5p	862
hsa-mir-98-5p	485	hsa-mir-363-3p	591	hsa-mir-101-3p	761	hsa-mir-199a-3p	463	hsa-mir-409-3p	775	hsa-mir-128-3p	747
hsa-mir-15b-5p	461	hsa-mir-7-5p	548	hsa-mir-27b-3p	723	hsa-mir-98-5p	462	hsa-mir-30a-5p	747	hsa-mir-363-3p	735
hsa-mir-92b-3p	461	hsa-mir-98-5p	515	hsa-mir-221-3p	681	hsa-mir-143-3p	442	hsa-mir-27a-3p	744	hsa-let-7c-5p	724
hsa-mir-197-3p	420	hsa-mir-197-3p	482	hsa-mir-98-5p	678	hsa-mir-146b-5p	422	hsa-mir-342-3p	690	hsa-mir-101-3p	713
hsa-mir-99b-5p	413	hsa-mir-27b-3p	481	hsa-mir-146b-5p	631	hsa-mir-363-3p	402	hsa-mir-197-3p	609	hsa-mir-197-3p	687
hsa-mir-186-5p	402	hsa-mir-15b-5p	476	hsa-mir-99b-5p	619	hsa-mir-197-3p	390	hsa-mir-15a-5p	603	hsa-mir-28-3p	609
hsa-mir-652-3p	396	hsa-let-7c-5p	475	hsa-mir-27a-3p	616	hsa-mir-221-3p	383	hsa-mir-128-3p	592	hsa-mir-199a-3p	605
hsa-mir-320c-3p	368	hsa-mir-30c-5p	467	hsa-let-7c-5p	605	hsa-mir-27b-3p	350	hsa-mir-199a-3p	592	hsa-mir-432-5p	590
hsa-mir-409-3p	361	hsa-mir-320b-3p	458	hsa-mir-128-3p	589	hsa-mir-27a-3p	325	hsa-mir-221-3p	576	hsa-mir-335-5p	569
hsa-mir-30c-5p	337	hsa-mir-182-5p	447	hsa-mir-30a-5p	575	hsa-mir-29a-3p	317	hsa-mir-29a-3p	552	hsa-mir-146b-5p	551
hsa-mir-7-5p	323	hsa-mir-501-3p	434	hsa-mir-382-5p	557	hsa-mir-99b-5p	316	hsa-mir-28-3p	490	hsa-mir-27b-3p	542
hsa-mir-4732-3p	319	hsa-mir-409-3p	425	hsa-mir-183-5p	509	hsa-mir-183-5p	302	hsa-mir-106b-3p	474	hsa-mir-148a-3p	538
hsa-mir-151a-5p	309	hsa-mir-92b-3p	421	hsa-mir-199a-3p	503	hsa-mir-106b-3p	296	hsa-mir-363-3p	466	hsa-mir-320b-3p	528
hsa-mir-1260b-5p	300	hsa-mir-27a-3p	399	hsa-mir-335-5p	498	hsa-mir-92b-3p	293	hsa-mir-125b-5p	463	hsa-mir-4732-3p	523
hsa-mir-99a-5p	291	hsa-mir-106b-3p	380	hsa-mir-7-5p	495	hsa-mir-15a-5p	292	hsa-mir-98-5p	455	hsa-mir-501-3p	521
hsa-let-7c-5p	284	hsa-mir-146b-5p	337	hsa-mir-432-5p	460	hsa-mir-1260b-5p	288	hsa-mir-146b-5p	452	hsa-mir-222-3p	514
hsa-mir-221-3p	280	hsa-mir-15a-5p	335	hsa-mir-106b-3p	459	hsa-mir-335-5p	285	hsa-mir-584-5p	442	hsa-mir-320c-3p	502
hsa-mir-27a-3p	269	hsa-mir-4732-5p	323	hsa-mir-192-5p	458	hsa-mir-501-3p	283	hsa-mir-1260a-5p	419	hsa-mir-7-5p	473
hsa-mir-584-5p	260	hsa-mir-125b-5p	311	hsa-mir-148b-3p	446	hsa-mir-182-5p	276	hsa-mir-99a-5p	417	hsa-mir-15b-5p	459
hsa-mir-501-3p	249	hsa-mir-148b-3p	306	hsa-mir-320b-3p	441	hsa-mir-432-5p	266	hsa-mir-148b-3p	416	hsa-mir-183-5p	454
hsa-mir-144-3p	240	hsa-mir-4732-3p	305	hsa-mir-1260b-5p	435	hsa-mir-106b-5p	265	hsa-mir-99b-5p	395	hsa-mir-148b-3p	450
hsa-mir-222-3p	228	hsa-mir-192-5p	290	hsa-mir-15a-5p	427	hsa-mir-148b-3p	265	hsa-mir-320b-3p	385	hsa-mir-625-3p	433
hsa-mir-29a-3p	226	hsa-mir-335-5p	290	hsa-mir-99a-5p	418	hsa-mir-320b-3p	264	hsa-mir-126-5p	361	hsa-mir-375-3p	430
hsa-mir-106b-3p	225	hsa-mir-106b-5p	284	hsa-mir-142-5p	415	hsa-mir-28-3p	261	hsa-mir-23b-3p	361	hsa-mir-23b-3p	415
hsa-mir-128-3p	224	hsa-mir-320c-3p	267	hsa-mir-501-3p	388	hsa-mir-192-5p	253	hsa-mir-182-5p	358	hsa-mir-106b-3p	411
hsa-mir-125b-5p	220	hsa-mir-144-3p	265	hsa-mir-4732-3p	369	hsa-mir-375-3p	253	hsa-mir-106b-5p	357	hsa-mir-584-5p	409
hsa-mir-3615-3p	212	hsa-mir-221-3p	263	hsa-mir-222-3p	364	hsa-mir-20a-5p	244	hsa-mir-183-5p	346	hsa-mir-2110-5p	406
hsa-mir-3613-5p	209	hsa-mir-29a-3p	259	hsa-mir-28-3p	354	hsa-mir-7-5p	241	hsa-mir-144-3p	338	hsa-mir-4732-5p	397
hsa-mir-17-5p	206	hsa-mir-99b-5p	258	hsa-mir-182-5p	343	hsa-mir-584-5p	233	hsa-mir-92b-3p	338	hsa-mir-99b-5p	391
hsa-mir-146b-5p	191	hsa-mir-128-3p	250	hsa-mir-3615-3p	343	hsa-mir-199b-3p	232	hsa-mir-3615-3p	336	hsa-mir-27a-3p	389
hsa-mir-144-5p	185	hsa-mir-28-3p	250	hsa-mir-92b-3p	342	hsa-mir-17-5p	231	hsa-mir-335-5p	334	hsa-mir-193a-5p	380
hsa-mir-15a-5p	184	hsa-mir-1260b-5p	249	hsa-mir-375-3p	332	hsa-let-7c-5p	229	hsa-let-7c-5p	320	hsa-mir-629-5p	373
hsa-mir-4732-5p	182	hsa-mir-19b-3p	242	hsa-mir-23b-3p	304	hsa-mir-382-5p	228	hsa-mir-144-5p	318	hsa-mir-3615-3p	369
hsa-mir-28-3p	180	hsa-mir-144-5p	239	hsa-mir-125b-5p	303	hsa-mir-144-5p	204	hsa-mir-7-5p	312	hsa-mir-182-5p	364
hsa-mir-100-5p	167	hsa-mir-222-3p	230	hsa-mir-144-3p	302	hsa-mir-23b-3p	197	hsa-mir-375-3p	302	hsa-mir-30a-5p	362
hsa-mir-532-5p	165	hsa-mir-199a-3p	217	hsa-mir-106b-5p	301	hsa-mir-543-3p	195	hsa-mir-199b-3p	293	hsa-mir-1260a-5p	317
hsa-mir-106b-5p	159	hsa-mir-629-5p	211	hsa-mir-487b-3p	301	hsa-mir-485-3p	193	hsa-mir-100-5p	284	hsa-mir-15a-5p	309
hsa-mir-6803-3p	159	hsa-mir-625-3p	209	hsa-let-7e-5p	299	hsa-mir-6803-3p	192	hsa-mir-320c-3p	274	hsa-mir-199b-3p	309
hsa-mir-483-5p	148	hsa-mir-99a-5p	204	hsa-mir-320c-3p	290	hsa-mir-320c-3p	191	hsa-mir-328-3p	262	hsa-mir-4446-3p	305
hsa-mir-139-5p	143	hsa-mir-193a-5p	202	hsa-mir-29a-3p	278	hsa-mir-19b-3p	188	hsa-mir-192-5p	261	hsa-mir-29a-3p	301
hsa-let-7e-5p	140	hsa-mir-885-5p	199	hsa-mir-361-3p	271	hsa-let-7e-5p	185	hsa-mir-222-3p	255	hsa-mir-483-5p	297
hsa-mir-625-3p	136	hsa-mir-3613-5p	193	hsa-mir-2110-5p	263	hsa-mir-222-3p	183	hsa-mir-19b-3p	243	hsa-mir-92b-3p	292
hsa-mir-335-5p	126	hsa-mir-100-5p	187	hsa-mir-199b-3p	258	hsa-mir-142-5p	171	hsa-mir-4732-3p	232	hsa-mir-6803-3p	277
hsa-mir-126-5p	120	hsa-mir-584-5p	185	hsa-mir-584-5p	257	hsa-mir-4732-5p	170	hsa-mir-625-3p	232	hsa-mir-328-3p	275
hsa-mir-142-5p	119	hsa-mir-2110-5p	184	hsa-mir-6803-3p	257	hsa-mir-4732-3p	169	hsa-mir-6803-3p	229	hsa-mir-1246-5p	272
hsa-mir-30b-5p	117	hsa-mir-20a-5p	182	hsa-mir-629-5p	256	hsa-mir-144-3p	163	hsa-mir-142-5p	226	hsa-mir-139-5p	269
hsa-mir-324-3p	117	hsa-mir-6803-3p	176	hsa-mir-328-3p	249	hsa-mir-1260a-5p	158	hsa-mir-2110-5p	223	hsa-mir-142-5p	268
hsa-mir-485-3p	116	hsa-mir-324-3p	170	hsa-mir-485-3p	242	hsa-mir-125b-5p	154	hsa-mir-501-3p	216	hsa-mir-125b-5p	261
hsa-mir-192-5p	115	hsa-mir-1246-5p	169	hsa-mir-4732-5p	229	hsa-mir-193a-5p	149	hsa-mir-193a-5p	212	hsa-mir-144-3p	259
hsa-mir-2110-5p	107	hsa-mir-1260a-5p	168	hsa-mir-543-3p	228	hsa-mir-494-3p	149	hsa-mir-382-5p	211	hsa-mir-485-5p	258
hsa-mir-155-5p	105	hsa-mir-485-3p	159	hsa-mir-1260a-5p	224	hsa-mir-625-3p	145	hsa-mir-432-5p	209	hsa-mir-1301-3p	248
hsa-mir-148b-3p	104	hsa-mir-3615-3p	158	hsa-mir-625-3p	224	hsa-mir-629-5p	136	hsa-mir-574-3p	208	hsa-mir-324-3p	223
hsa-mir-574-3p	104	hsa-mir-5010-5p	155	hsa-mir-494-3p	202	hsa-mir-99a-5p	133	hsa-mir-361-5p	194	hsa-mir-574-3p	222
hsa-mir-361-5p	101	hsa-mir-142-5p	152	hsa-mir-324-3p	198	hsa-mir-2110-5p	129	hsa-mir-205-5p	193	hsa-mir-485-3p	219
hsa-mir-20a-5p	99	hsa-mir-483-5p	152	hsa-mir-126-5p	195	hsa-mir-487b-3p	126	hsa-mir-532-5p	182	hsa-mir-192-5p	204
hsa-mir-1307-3p	98	hsa-mir-378a-3p	151	hsa-mir-1-3p	187	hsa-mir-379-5p	123	hsa-mir-629-5p	180	hsa-mir-543-3p	199
hsa-mir-502-3p	98	hsa-mir-543-3p	148	hsa-mir-144-5p	181	hsa-mir-126-5p	121	hsa-mir-1-3p	178	hsa-mir-1-3p	195
hsa-mir-4685-3p	97	hsa-mir-23b-3p	130	hsa-mir-532-5p	180	hsa-mir-493-5p	114	hsa-mir-17-5p	177	hsa-let-7e-5p	189
hsa-mir-181a-3p	96	hsa-mir-532-5p	129	hsa-mir-3613-5p	178	hsa-mir-885-5p	112	hsa-mir-3613-5p	177	hsa-mir-181b-5p	187
hsa-mir-181b-5p	94	hsa-mir-382-5p	127	hsa-mir-139-5p	177	hsa-mir-139-5p	110	hsa-mir-502-3p	171	hsa-mir-361-3p	182
hsa-mir-320d-3p	94	hsa-let-7e-5p	126	hsa-mir-370-3p	175	hsa-mir-328-3p	110	hsa-mir-885-5p	169	hsa-mir-99a-5p	175
hsa-mir-1180-3p	93	hsa-mir-502-3p	115	hsa-mir-100-5p	172	hsa-mir-323b-3p	109	hsa-mir-324-3p	166	hsa-mir-100-5p	161
hsa-mir-629-5p	92	hsa-mir-942-5p	110	hsa-mir-4446-3p	168	hsa-mir-30b-5p	108	hsa-mir-485-3p	165	hsa-mir-502-3p	159
hsa-mir-5010-5p	89	hsa-mir-199b-3p	108	hsa-mir-193a-5p	165	hsa-mir-485-5p	108	hsa-let-7e-5p	164	hsa-mir-744-5p	159
hsa-mir-193a-5p	88	hsa-mir-1180-3p	107	hsa-mir-19b-3p	161	hsa-mir-369-3p	106	hsa-mir-1246-5p	164	hsa-mir-3173-5p	158
hsa-mir-574-5p	88	hsa-mir-328-3p	107	hsa-mir-18a-3p	156	hsa-mir-142-3p	98	hsa-mir-22-5p	164	hsa-mir-4433b-3p	153
hsa-mir-29c-3p	85	hsa-mir-3173-5p	102	hsa-mir-323b-3p	151	hsa-mir-155-5p	98	hsa-mir-139-5p	162	hsa-mir-130b-5p	139
hsa-let-7b-3p	82	hsa-mir-126-5p	95	hsa-mir-493-5p	149	hsa-mir-1301-3p	96	hsa-mir-361-3p	154	hsa-mir-339-5p	137
hsa-mir-199a-3p	82	hsa-mir-361-3p	92	hsa-mir-502-3p	148	hsa-mir-329-3p	96	hsa-mir-4508-5p	148	hsa-mir-1180-3p	136
hsa-mir-1246-5p	79	hsa-mir-340-5p	90	hsa-mir-130b-5p	147	hsa-mir-1306-5p	95	hsa-mir-543-3p	147	hsa-mir-361-5p	135
hsa-mir-30e-3p	79	hsa-mir-574-3p	90	hsa-mir-17-5p	146	hsa-mir-324-3p	95	hsa-mir-4732-5p	145	hsa-mir-885-5p	135
hsa-mir-1260a-5p	78	hsa-mir-194-5p	89	hsa-mir-28-5p	144	hsa-mir-361-3p	95	hsa-mir-30b-5p	141	hsa-mir-654-5p	131
hsa-mir-500a-3p	77	hsa-mir-361-5p	89	hsa-mir-574-3p	143	hsa-mir-3613-5p	94	hsa-mir-744-5p	140	hsa-mir-17-5p	130
hsa-mir-374b-5p	76	hsa-mir-432-5p	83	hsa-mir-378a-3p	142	hsa-mir-361-5p	94	hsa-mir-487b-3p	139	hsa-mir-329-3p	130
hsa-mir-23b-3p	75	hsa-mir-487b-3p	78	hsa-mir-1180-3p	141	hsa-mir-4508-5p	94	hsa-mir-1249-3p	137	hsa-mir-487b-3p	130
hsa-mir-106a-5p	73	hsa-mir-181b-5p	75	hsa-mir-500a-3p	140	hsa-mir-340-5p	91	hsa-mir-20a-5p	137	hsa-mir-323b-3p	128
hsa-mir-483-3p	72	hsa-mir-139-5p	74	hsa-mir-495-3p	137	hsa-mir-1-3p	89	hsa-mir-1180-3p	126	hsa-mir-139-3p	127
hsa-mir-96-5p	71	hsa-mir-660-5p	74	hsa-mir-485-5p	133	hsa-mir-3615-3p	89	hsa-mir-1306-5p	119	hsa-mir-339-3p	127
hsa-mir-576-5p	70	hsa-mir-29c-3p	72	hsa-mir-1306-5p	126	hsa-mir-378a-3p	89	hsa-mir-483-5p	119	hsa-mir-199a-5p	125
hsa-mir-18a-5p	69	hsa-mir-4446-3p	68	hsa-mir-20a-5p	125	hsa-mir-107-3p	88	hsa-mir-199a-5p	109	hsa-mir-494-3p	125
hsa-mir-4446-3p	66	hsa-mir-22-5p	66	hsa-mir-654-5p	119	hsa-mir-323a-3p	84	hsa-mir-374b-5p	109	hsa-mir-370-3p	123
hsa-mir-130a-3p	65	hsa-mir-25-5p	66	hsa-mir-329-3p	118	hsa-mir-433-3p	84	hsa-mir-628-3p	107	hsa-mir-433-3p	119
hsa-mir-32-5p	65	hsa-mir-32-5p	66	hsa-mir-361-5p	118	hsa-mir-181b-5p	80	hsa-mir-181b-5p	106	hsa-mir-5010-5p	119
hsa-mir-432-5p	64	hsa-mir-107-3p	64	hsa-mir-5010-5p	117	hsa-mir-100-5p	78	hsa-mir-495-3p	102	hsa-mir-134-5p	117
hsa-mir-223-5p	63	hsa-mir-155-5p	63	hsa-mir-1246-5p	111	hsa-mir-28-5p	78	hsa-let-7b-3p	101	hsa-mir-3613-5p	117
hsa-mir-660-5p	63	hsa-mir-30e-3p	63	hsa-mir-127-3p	107	hsa-mir-22-5p	75	hsa-mir-339-5p	97	hsa-mir-505-3p	115
hsa-mir-1306-5p	62	hsa-mir-28-5p	62	hsa-let-7b-3p	106	hsa-mir-574-3p	75	hsa-mir-107-3p	95	hsa-mir-500a-3p	114
hsa-mir-424-3p	61	hsa-mir-433-3p	62	hsa-mir-1908-5p	106	hsa-mir-4446-3p	74	hsa-mir-1307-3p	95	hsa-mir-342-5p	112
hsa-mir-28-5p	60	hsa-mir-345-5p	60	hsa-mir-181a-3p	105	hsa-mir-495-3p	74	hsa-mir-378a-3p	95	hsa-mir-19b-3p	110
hsa-mir-421-3p	55	hsa-mir-96-5p	60	hsa-mir-421-3p	105	hsa-mir-376c-3p	71	hsa-mir-130b-5p	94	hsa-mir-493-5p	110
hsa-mir-505-3p	54	hsa-mir-342-5p	59	hsa-mir-379-5p	103	hsa-mir-500a-3p	70	hsa-mir-433-3p	94	hsa-mir-1908-5p	109
hsa-mir-130b-5p	53	hsa-let-7b-3p	57	hsa-mir-194-5p	102	hsa-mir-1246-5p	69	hsa-mir-28-5p	92	hsa-mir-142-3p	103
hsa-mir-330-3p	52	hsa-mir-369-3p	55	hsa-mir-340-5p	100	hsa-mir-335-3p	68	hsa-mir-424-3p	87	hsa-mir-1306-5p	102
hsa-mir-1976-3p	51	hsa-mir-18a-3p	54	hsa-mir-942-5p	100	hsa-mir-1180-3p	67	hsa-mir-485-5p	86	hsa-mir-223-5p	99
hsa-mir-339-5p	51	hsa-mir-6511a-3p	53	hsa-mir-223-5p	99	hsa-mir-532-5p	67	hsa-mir-320d-3p	85	hsa-mir-495-3p	99
hsa-mir-487b-3p	51	hsa-mir-550a-5p	52	hsa-mir-4508-5p	96	hsa-mir-502-3p	66	hsa-mir-130b-3p	83	hsa-mir-330-3p	98
hsa-mir-885-5p	51	hsa-mir-421-3p	51	hsa-mir-885-5p	95	hsa-mir-483-5p	63	hsa-mir-194-5p	82	hsa-mir-144-5p	96
hsa-mir-328-3p	50	hsa-mir-494-3p	51	hsa-mir-1249-3p	93	hsa-mir-505-3p	61	hsa-mir-326-3p	82	hsa-mir-379-5p	94
hsa-mir-19a-3p	48	hsa-mir-500a-3p	51	hsa-mir-323a-3p	88	hsa-mir-127-3p	60	hsa-mir-18a-3p	79	hsa-mir-126-5p	92
hsa-mir-139-3p	43	hsa-mir-503-5p	51	hsa-mir-330-3p	88	hsa-mir-3173-5p	60	hsa-mir-340-5p	78	hsa-mir-106b-5p	91
hsa-mir-184-3p	43	hsa-mir-1249-3p	50	hsa-mir-505-3p	88	hsa-mir-370-3p	58	hsa-mir-3605-3p	78	hsa-mir-532-5p	91
hsa-mir-543-3p	43	hsa-mir-17-5p	50	hsa-mir-1301-3p	87	hsa-mir-19a-3p	57	hsa-mir-4446-3p	78	hsa-mir-155-5p	88
hsa-mir-1255b-5p	42	hsa-mir-199a-5p	50	hsa-mir-369-3p	86	hsa-mir-744-5p	55	hsa-mir-505-3p	77	hsa-mir-664a-5p	87
hsa-mir-145-3p	42	hsa-mir-483-3p	48	hsa-mir-483-5p	84	hsa-mir-181a-3p	54	hsa-mir-25-5p	76	hsa-mir-374b-5p	84
hsa-mir-194-5p	42	hsa-mir-505-3p	48	hsa-mir-3158-3p	82	hsa-mir-550a-5p	53	hsa-mir-323b-3p	76	hsa-mir-107-3p	82
hsa-mir-495-3p	42	hsa-mir-424-3p	47	hsa-mir-199a-5p	81	hsa-mir-18a-5p	52	hsa-mir-369-3p	76	hsa-mir-340-5p	82
hsa-mir-877-5p	42	hsa-mir-425-3p	46	hsa-mir-107-3p	80	hsa-mir-106a-5p	51	hsa-mir-30e-3p	75	hsa-mir-30e-3p	81
hsa-mir-107-3p	41	hsa-mir-1306-5p	45	hsa-mir-339-3p	76	hsa-mir-18a-3p	50	hsa-mir-483-3p	73	hsa-mir-1226-3p	79
hsa-mir-200b-3p	41	hsa-mir-181a-3p	45	hsa-mir-744-5p	75	hsa-let-7b-3p	49	hsa-mir-6511a-3p	72	hsa-mir-378a-3p	76
hsa-mir-4508-5p	41	hsa-mir-19a-3p	45	hsa-mir-433-3p	74	hsa-mir-660-5p	49	hsa-mir-1908-5p	71	hsa-mir-181a-3p	74
hsa-mir-1908-5p	40	hsa-mir-495-3p	45	hsa-mir-130b-3p	73	hsa-mir-374b-5p	48	hsa-mir-660-5p	69	hsa-mir-191-3p	73
hsa-mir-199b-3p	39	hsa-mir-130b-5p	43	hsa-mir-339-5p	73	hsa-mir-30e-3p	47	hsa-mir-130a-3p	68	hsa-mir-338-5p	73
hsa-mir-651-5p	39	hsa-mir-576-3p	43	hsa-mir-155-5p	71	hsa-mir-339-5p	47	hsa-mir-142-3p	67	hsa-mir-4508-5p	73
hsa-mir-1249-3p	38	hsa-mir-3158-3p	41	hsa-mir-181b-5p	71	hsa-mir-199a-5p	46	hsa-mir-32-5p	67	hsa-mir-23a-5p	72
hsa-mir-342-5p	37	hsa-mir-320d-3p	41	hsa-mir-3173-5p	71	hsa-mir-941-3p	46	hsa-mir-139-3p	66	hsa-mir-574-5p	70
hsa-mir-485-5p	37	hsa-mir-1301-3p	39	hsa-mir-30e-3p	70	hsa-mir-1307-3p	45	hsa-mir-181a-3p	66	hsa-mir-25-5p	68
hsa-mir-142-3p	35	hsa-mir-142-3p	39	hsa-mir-654-3p	70	hsa-mir-5010-5p	45	hsa-mir-345-5p	64	hsa-mir-3960-3p	66
hsa-mir-23a-5p	35	hsa-mir-15b-3p	39	hsa-mir-19a-3p	68	hsa-mir-942-5p	45	hsa-mir-329-3p	63	hsa-let-7b-3p	65
hsa-mir-132-3p	34	hsa-mir-150-3p	38	hsa-mir-15b-3p	67	hsa-mir-574-5p	44	hsa-mir-493-5p	63	hsa-mir-1294-5p	65
hsa-mir-130b-3p	33	hsa-mir-374b-5p	38	hsa-mir-342-5p	67	hsa-mir-654-3p	44	hsa-mir-877-5p	63	hsa-mir-15b-3p	65
hsa-mir-323b-3p	33	hsa-mir-576-5p	37	hsa-mir-23a-5p	66	hsa-mir-130b-5p	42	hsa-mir-574-5p	62	hsa-mir-6511a-3p	63
hsa-mir-454-3p	33	hsa-mir-215-5p	36	hsa-mir-345-5p	66	hsa-mir-215-5p	40	hsa-mir-454-3p	60	hsa-mir-6734-5p	62
hsa-mir-493-5p	33	hsa-mir-4508-5p	36	hsa-mir-30b-5p	65	hsa-mir-29c-3p	40	hsa-mir-155-5p	59	hsa-mir-30b-5p	61
hsa-mir-145-5p	32	hsa-mir-485-5p	36	hsa-mir-130a-3p	64	hsa-mir-3605-3p	39	hsa-mir-494-3p	59	hsa-mir-345-5p	61
hsa-mir-150-3p	32	hsa-mir-1976-3p	35	hsa-mir-140-5p	63	hsa-mir-130b-3p	38	hsa-mir-323a-3p	58	hsa-mir-20a-5p	60
hsa-mir-3173-5p	32	hsa-mir-454-3p	35	hsa-mir-374b-5p	63	hsa-mir-339-3p	38	hsa-mir-140-5p	57	hsa-mir-4685-3p	60
hsa-mir-885-3p	32	hsa-mir-4685-3p	35	hsa-mir-6511a-3p	63	hsa-mir-483-3p	37	hsa-mir-18a-5p	57	hsa-mir-1249-3p	58
hsa-mir-942-5p	32	hsa-mir-331-3p	32	hsa-mir-660-5p	63	hsa-mir-664a-5p	37	hsa-mir-1301-3p	56	hsa-mir-503-5p	58
hsa-mir-1306-3p	30	hsa-mir-501-5p	32	hsa-mir-18a-5p	62	hsa-mir-15b-3p	36	hsa-mir-425-3p	56	hsa-mir-140-5p	56
hsa-mir-361-3p	30	hsa-mir-92b-5p	32	hsa-mir-29c-3p	61	hsa-mir-32-5p	36	hsa-mir-145-5p	55	hsa-mir-18a-3p	56
hsa-mir-7854-3p	28	hsa-mir-145-5p	31	hsa-mir-29b-3p	60	hsa-mir-6511a-3p	36	hsa-mir-370-3p	54	hsa-mir-3200-5p	55
hsa-mir-202-3p	27	hsa-mir-223-5p	31	hsa-mir-3605-3p	59	hsa-mir-25-5p	35	hsa-mir-421-3p	54	hsa-mir-3158-3p	54
hsa-mir-326-3p	27	hsa-mir-323b-3p	31	hsa-mir-374a-5p	59	hsa-mir-342-5p	35	hsa-mir-29c-3p	53	hsa-mir-92b-5p	54
hsa-mir-5004-3p	27	hsa-mir-370-3p	31	hsa-mir-6734-5p	56	hsa-mir-425-3p	35	hsa-mir-766-3p	53	hsa-mir-1306-3p	53
hsa-mir-532-3p	27	hsa-mir-664a-5p	30	hsa-mir-150-3p	54	hsa-mir-654-5p	34	hsa-mir-19a-3p	52	hsa-mir-32-5p	53
hsa-mir-6511a-3p	27	hsa-mir-941-3p	30	hsa-mir-431-5p	54	hsa-mir-374a-5p	33	hsa-mir-4685-3p	52	hsa-mir-369-3p	52
hsa-mir-7-3p	27	hsa-mir-130a-3p	29	hsa-mir-1976-3p	49	hsa-mir-382-3p	33	hsa-mir-503-5p	52	hsa-mir-760-3p	52
hsa-mir-1270-5p	26	hsa-mir-1908-5p	29	hsa-mir-320d-3p	49	hsa-mir-2355-3p	32	hsa-mir-29b-3p	50	hsa-mir-127-3p	51
hsa-mir-185-3p	26	hsa-mir-628-3p	29	hsa-mir-7706-3p	49	hsa-mir-411-5p	31	hsa-mir-127-3p	49	hsa-mir-6819-3p	51
hsa-mir-340-5p	26	hsa-mir-127-3p	28	hsa-mir-142-3p	48	hsa-mir-150-3p	30	hsa-mir-501-5p	49	hsa-mir-130a-3p	49
hsa-mir-6780a-5p	26	hsa-mir-145-3p	28	hsa-mir-664a-5p	47	hsa-mir-454-3p	30	hsa-mir-379-5p	48	hsa-mir-340-3p	49
hsa-mir-30a-3p	25	hsa-mir-329-3p	28	hsa-mir-1255b-5p	46	hsa-let-7a-3p	29	hsa-mir-4433b-3p	48	hsa-mir-766-3p	49
hsa-mir-3200-3p	25	hsa-mir-542-3p	28	hsa-mir-181d-5p	43	hsa-mir-320d-3p	29	hsa-mir-500a-3p	48	hsa-mir-194-5p	48
hsa-mir-374a-5p	25	hsa-mir-3960-3p	27	hsa-mir-340-3p	43	hsa-mir-628-3p	29	hsa-mir-30a-3p	47	hsa-mir-942-5p	48
hsa-mir-181c-5p	24	hsa-mir-9-5p	27	hsa-mir-3200-5p	42	hsa-mir-6511b-3p	28	hsa-mir-335-3p	47	hsa-mir-145-5p	47
hsa-mir-18a-3p	24	hsa-mir-29b-3p	26	hsa-mir-132-3p	41	hsa-mir-1249-3p	27	hsa-mir-95-3p	47	hsa-mir-654-3p	47
hsa-mir-20b-5p	24	hsa-mir-323a-3p	26	hsa-mir-335-3p	41	hsa-mir-130a-3p	27	hsa-mir-132-3p	46	hsa-mir-29c-3p	46
hsa-mir-494-3p	24	hsa-mir-95-3p	26	hsa-mir-3960-3p	40	hsa-mir-194-5p	27	hsa-mir-145-3p	46	hsa-mir-19a-3p	45
hsa-mir-6721-5p	24	hsa-mir-10b-3p	25	hsa-mir-145-5p	39	hsa-mir-330-3p	27	hsa-mir-3158-3p	46	hsa-mir-320d-3p	45
hsa-mir-345-5p	23	hsa-mir-130b-3p	25	hsa-mir-3940-3p	39	hsa-mir-203a-3p	26	hsa-mir-576-5p	46	hsa-mir-421-3p	45
hsa-mir-3605-3p	23	hsa-mir-330-3p	25	hsa-mir-425-3p	39	hsa-mir-345-5p	26	hsa-mir-93-3p	46	hsa-mir-431-5p	45
hsa-mir-654-5p	23	hsa-mir-339-3p	25	hsa-mir-766-3p	39	hsa-mir-454-5p	26	hsa-mir-5010-5p	45	hsa-mir-28-5p	44
hsa-mir-1294-5p	22	hsa-mir-139-3p	24	hsa-mir-145-3p	38	hsa-mir-4685-3p	25	hsa-mir-152-3p	41	hsa-mir-3605-3p	44
hsa-mir-152-3p	22	hsa-mir-23b-5p	24	hsa-mir-4685-3p	38	hsa-mir-92b-5p	25	hsa-mir-20b-5p	41	hsa-mir-1307-3p	42
hsa-mir-329-3p	22	hsa-mir-374a-5p	24	hsa-mir-574-5p	38	hsa-mir-223-5p	24	hsa-mir-550a-5p	41	hsa-mir-152-3p	42
hsa-mir-501-5p	22	hsa-mir-598-3p	24	hsa-mir-628-3p	38	hsa-mir-664a-3p	24	hsa-mir-6511b-3p	41	hsa-mir-660-5p	42
hsa-mir-1307-5p	21	hsa-mir-93-3p	24	hsa-mir-382-3p	36	hsa-mir-152-3p	23	hsa-mir-23b-5p	40	hsa-mir-130b-3p	41
hsa-mir-15b-3p	21	hsa-mir-140-5p	23	hsa-mir-483-3p	36	hsa-mir-421-3p	23	hsa-mir-331-3p	40	hsa-mir-671-3p	41
hsa-mir-205-5p	21	hsa-mir-193b-5p	23	hsa-mir-210-3p	34	hsa-mir-1976-3p	22	hsa-mir-3200-5p	39	hsa-mir-382-3p	38
hsa-mir-642a-3p	21	hsa-mir-769-5p	23	hsa-mir-215-5p	33	hsa-mir-3960-3p	22	hsa-mir-941-3p	39	hsa-mir-206-3p	37
hsa-mir-1247-5p	20	hsa-mir-20b-5p	22	hsa-mir-93-3p	33	hsa-mir-134-5p	21	hsa-mir-223-5p	37	hsa-mir-483-3p	37
hsa-mir-204-3p	20	hsa-mir-4511-5p	22	hsa-mir-331-5p	32	hsa-mir-185-3p	20	hsa-mir-337-3p	37	hsa-mir-215-5p	36
hsa-mir-3177-3p	20	hsa-mir-1285-3p	21	hsa-mir-1307-3p	31	hsa-mir-1908-5p	20	hsa-mir-654-3p	37	hsa-mir-628-3p	36
hsa-mir-335-3p	20	hsa-mir-30b-5p	21	hsa-mir-30a-3p	31	hsa-mir-323a-5p	20	hsa-mir-1306-3p	36	hsa-mir-326-3p	35
hsa-mir-340-3p	20	hsa-mir-4440-3p	21	hsa-mir-32-5p	31	hsa-mir-576-3p	20	hsa-mir-338-5p	34	hsa-mir-150-3p	34
hsa-mir-550a-5p	20	hsa-mir-589-5p	21	hsa-mir-664a-3p	31	hsa-mir-6087-5p	20	hsa-mir-362-5p	34	hsa-mir-3940-3p	34
hsa-mir-6855-3p	20	hsa-mir-6726-3p	21	hsa-mir-10b-3p	28	hsa-mir-6749-3p	20	hsa-mir-431-5p	34	hsa-mir-576-3p	34
hsa-mir-6873-3p	20	hsa-mir-27a-5p	20	hsa-mir-195-5p	27	hsa-mir-200c-3p	19	hsa-mir-221-5p	33	hsa-mir-221-5p	33
hsa-mir-941-3p	20	hsa-mir-335-3p	20	hsa-mir-454-5p	27	hsa-mir-30a-3p	19	hsa-mir-4286-5p	33	hsa-mir-877-5p	33
hsa-mir-296-5p	19	hsa-mir-30a-3p	18	hsa-mir-503-5p	27	hsa-mir-3158-3p	19	hsa-mir-96-5p	33	hsa-mir-323a-3p	32
hsa-mir-3135b-5p	19	hsa-mir-340-3p	18	hsa-mir-106a-5p	26	hsa-mir-539-5p	19	hsa-mir-654-5p	32	hsa-mir-374a-5p	32
hsa-mir-3960-3p	19	hsa-mir-574-5p	18	hsa-mir-376c-3p	26	hsa-mir-145-5p	18	hsa-mir-15b-3p	31	hsa-mir-204-5p	31
hsa-mir-6777-3p	19	hsa-mir-1229-3p	17	hsa-mir-6087-5p	26	hsa-mir-877-3p	18	hsa-mir-374a-5p	31	hsa-mir-22-5p	31
hsa-mir-3158-3p	18	hsa-mir-202-3p	17	hsa-mir-1294-5p	25	hsa-mir-769-5p	17	hsa-mir-376c-3p	31	hsa-mir-95-3p	31
hsa-mir-331-3p	18	hsa-mir-221-5p	17	hsa-mir-136-3p	25	hsa-mir-1285-3p	16	hsa-mir-942-5p	31	hsa-mir-93-3p	30
hsa-mir-636-3p	18	hsa-mir-548ad-5p	17	hsa-mir-21-3p	25	hsa-mir-205-5p	16	hsa-mir-106a-5p	30	hsa-mir-18a-5p	29
hsa-let-7a-3p	17	hsa-mir-106a-5p	16	hsa-mir-337-3p	25	hsa-mir-4454-5p	16	hsa-mir-146b-3p	30	hsa-mir-424-3p	29
hsa-mir-1301-3p	17	hsa-mir-122-3p	16	hsa-mir-548o-3p	25	hsa-mir-5189-3p	16	hsa-mir-1976-3p	30	hsa-mir-877-3p	29
hsa-mir-338-5p	17	hsa-mir-1307-3p	16	hsa-mir-92b-5p	25	hsa-mir-641-5p	16	hsa-mir-224-5p	30	hsa-mir-1976-3p	27
hsa-mir-589-5p	17	hsa-mir-132-3p	16	hsa-mir-134-5p	24	hsa-mir-132-3p	15	hsa-mir-23a-5p	30	hsa-mir-26b-3p	26
hsa-mir-202-5p	16	hsa-mir-196b-5p	16	hsa-mir-331-3p	24	hsa-mir-145-3p	15	hsa-mir-664a-3p	30	hsa-mir-411-5p	26
hsa-mir-378a-3p	16	hsa-mir-200c-3p	16	hsa-mir-1292-5p	23	hsa-mir-23a-5p	15	hsa-mir-3135b-5p	29	hsa-mir-671-5p	26
hsa-mir-4433a-5p	16	hsa-mir-548l-5p	16	hsa-mir-139-3p	23	hsa-mir-505-5p	15	hsa-mir-1294-5p	27	hsa-mir-1290-3p	25
hsa-mir-590-3p	16	hsa-mir-3605-3p	15	hsa-mir-202-3p	23	hsa-mir-624-5p	15	hsa-mir-324-5p	27	hsa-mir-181d-5p	25
hsa-mir-671-3p	16	hsa-mir-424-5p	15	hsa-mir-548ad-5p	23	hsa-mir-6734-5p	15	hsa-mir-6734-5p	27	hsa-mir-203a-3p	25
hsa-mir-3913-5p	15	hsa-mir-431-5p	15	hsa-mir-550a-5p	23	hsa-mir-93-3p	15	hsa-mir-5193-3p	26	hsa-mir-3200-3p	25
hsa-mir-424-5p	14	hsa-mir-654-3p	15	hsa-mir-576-3p	23	hsa-mir-324-5p	14	hsa-mir-1304-3p	25	hsa-mir-335-3p	25
hsa-mir-433-3p	14	hsa-mir-654-5p	15	hsa-mir-6819-3p	23	hsa-mir-431-5p	14	hsa-mir-134-5p	25	hsa-mir-7854-3p	25
hsa-mir-4451-3p	14	hsa-mir-1225-5p	14	hsa-mir-411-5p	22	hsa-mir-7706-3p	14	hsa-mir-210-3p	25	hsa-mir-425-3p	24
hsa-mir-503-5p	14	hsa-mir-219a-3p	14	hsa-mir-454-3p	22	hsa-mir-877-5p	14	hsa-mir-185-3p	24	hsa-mir-627-5p	24
hsa-mir-6747-3p	14	hsa-mir-224-5p	14	hsa-mir-4646-3p	22	hsa-mir-1299-3p	13	hsa-mir-200b-3p	24	hsa-mir-1273h-3p	23
hsa-mir-93-3p	14	hsa-mir-338-5p	14	hsa-mir-4665-5p	22	hsa-mir-340-3p	13	hsa-mir-3173-5p	24	hsa-mir-146b-3p	23
hsa-mir-1237-3p	13	hsa-mir-450b-5p	14	hsa-mir-532-3p	22	hsa-mir-548j-5p	13	hsa-mir-330-3p	24	hsa-mir-20b-5p	23
hsa-mir-151b-3p	13	hsa-mir-6087-5p	14	hsa-mir-1227-3p	21	hsa-mir-6819-3p	13	hsa-mir-342-5p	24	hsa-mir-29b-3p	23
hsa-mir-3200-5p	13	hsa-mir-885-3p	14	hsa-mir-205-5p	21	hsa-mir-21-3p	12	hsa-mir-3960-3p	24	hsa-mir-3679-5p	23
hsa-mir-324-5p	13	hsa-mir-1226-3p	13	hsa-mir-212-3p	21	hsa-mir-24-5p	12	hsa-mir-424-5p	24	hsa-mir-450b-5p	23
hsa-mir-339-3p	13	hsa-mir-1290-3p	13	hsa-mir-576-5p	21	hsa-mir-3177-3p	12	hsa-mir-6819-3p	24	hsa-mir-550a-5p	23
hsa-mir-382-5p	13	hsa-mir-18a-5p	13	hsa-mir-769-5p	21	hsa-mir-326-3p	12	hsa-mir-191-3p	23	hsa-mir-576-5p	22
hsa-mir-6819-3p	13	hsa-mir-3150b-3p	13	hsa-mir-20b-5p	20	hsa-mir-338-5p	12	hsa-mir-4454-5p	23	hsa-mir-7706-3p	22
hsa-mir-6087-5p	12	hsa-mir-3187-3p	13	hsa-mir-191-3p	19	hsa-mir-374a-3p	12	hsa-mir-505-5p	23	hsa-mir-454-5p	21
hsa-mir-6813-5p	12	hsa-mir-3912-3p	13	hsa-mir-889-3p	19	hsa-mir-1255b-5p	11	hsa-mir-6852-5p	23	hsa-mir-369-5p	20
hsa-mir-204-5p	11	hsa-mir-6809-3p	13	hsa-mir-206-3p	18	hsa-mir-1538-3p	11	hsa-mir-769-5p	23	hsa-mir-4746-5p	20
hsa-mir-206-3p	11	hsa-mir-744-5p	13	hsa-mir-214-3p	18	hsa-mir-200b-3p	11	hsa-mir-1226-3p	22	hsa-mir-6511b-3p	20
hsa-mir-25-5p	11	hsa-mir-1273h-3p	12	hsa-mir-22-5p	18	hsa-mir-20b-5p	11	hsa-mir-3679-5p	22	hsa-mir-6780a-5p	20
hsa-mir-301a-3p	11	hsa-mir-1304-3p	12	hsa-mir-26b-3p	18	hsa-mir-3150a-5p	11	hsa-mir-874-3p	22	hsa-mir-548l-5p	19
hsa-mir-627-5p	11	hsa-mir-6777-3p	12	hsa-mir-27b-5p	18	hsa-mir-424-5p	11	hsa-mir-889-3p	22	hsa-mir-769-5p	19
hsa-mir-140-5p	10	hsa-mir-6883-3p	12	hsa-mir-29c-5p	18	hsa-mir-4467-5p	11	hsa-mir-1227-3p	21	hsa-mir-941-3p	19
hsa-mir-625-5p	10	hsa-mir-760-3p	12	hsa-mir-1229-3p	17	hsa-mir-4738-3p	11	hsa-mir-21-3p	21	hsa-mir-181c-5p	18
hsa-mir-6810-3p	10	hsa-mir-7850-5p	12	hsa-mir-1270-5p	17	hsa-mir-1304-5p	10	hsa-mir-576-3p	20	hsa-mir-185-3p	18
hsa-mir-6877-5p	10	hsa-let-7a-3p	11	hsa-mir-133a-3p	17	hsa-mir-224-5p	10	hsa-mir-7706-3p	18	hsa-mir-21-3p	18
hsa-mir-708-3p	10	hsa-mir-326-3p	11	hsa-mir-152-3p	17	hsa-mir-331-3p	10	hsa-mir-136-3p	17	hsa-mir-3140-3p	18
hsa-mir-1-3p	9	hsa-mir-374a-3p	11	hsa-mir-424-3p	17	hsa-mir-424-3p	10	hsa-mir-154-3p	17	hsa-mir-331-5p	18
hsa-mir-197-5p	9	hsa-mir-4429-5p	11	hsa-mir-548q-5p	17	hsa-mir-556-5p	10	hsa-mir-181c-5p	17	hsa-mir-454-3p	18
hsa-mir-29b-3p	9	hsa-mir-6734-5p	11	hsa-mir-7976-5p	17	hsa-mir-885-3p	10	hsa-mir-181d-5p	17	hsa-mir-6735-5p	18
hsa-mir-3120-3p	9	hsa-mir-1303-3p	10	hsa-mir-874-3p	17	hsa-mir-92a-5p	10	hsa-mir-184-3p	17	hsa-mir-3605-5p	17
hsa-mir-323a-3p	9	hsa-mir-1304-5p	10	hsa-mir-3605-5p	16	hsa-mir-95-3p	10	hsa-mir-197-5p	17	hsa-mir-4665-5p	17
hsa-mir-3656-3p	9	hsa-mir-151b-3p	10	hsa-mir-6726-3p	16	hsa-mir-1185-3p	9	hsa-mir-4772-3p	17	hsa-mir-6749-3p	17
hsa-mir-509-5p	9	hsa-mir-205-5p	10	hsa-mir-125a-3p	15	hsa-mir-1226-3p	9	hsa-mir-6087-5p	17	hsa-mir-129-5p	16
hsa-mir-5196-3p	9	hsa-mir-3613-3p	10	hsa-mir-324-5p	15	hsa-mir-181c-5p	9	hsa-mir-664a-5p	17	hsa-mir-200c-3p	16
hsa-mir-6729-3p	9	hsa-mir-3913-5p	10	hsa-mir-337-5p	15	hsa-mir-193b-5p	9	hsa-mir-760-3p	17	hsa-mir-5010-3p	16
hsa-mir-6836-3p	9	hsa-mir-431-3p	10	hsa-mir-4306-3p	15	hsa-mir-381-3p	9	hsa-mir-1255a-5p	16	hsa-mir-6087-5p	16
hsa-mir-760-3p	9	hsa-mir-455-5p	10	hsa-mir-516a-5p	15	hsa-mir-487a-3p	9	hsa-mir-1290-3p	16	hsa-mir-664a-3p	16
hsa-mir-134-5p	8	hsa-mir-548ae-5p	10	hsa-mir-6825-5p	15	hsa-mir-548ay-3p	9	hsa-mir-1538-3p	16	hsa-mir-6741-5p	16
hsa-mir-214-3p	8	hsa-mir-664a-3p	10	hsa-mir-1226-3p	14	hsa-mir-655-3p	9	hsa-mir-376a-3p	16	hsa-mir-6873-5p	16
hsa-mir-3127-5p	8	hsa-mir-1294-5p	9	hsa-mir-221-5p	14	hsa-mir-671-3p	9	hsa-mir-214-3p	15	hsa-mir-7110-3p	16
hsa-mir-210-3p	7	hsa-mir-148b-5p	9	hsa-mir-25-5p	14	hsa-mir-6842-3p	9	hsa-mir-214-5p	15	hsa-mir-3177-3p	15
hsa-mir-2116-3p	7	hsa-mir-15a-3p	9	hsa-mir-411-3p	14	hsa-mir-874-3p	9	hsa-mir-26b-3p	15	hsa-mir-337-3p	15
hsa-mir-628-3p	7	hsa-mir-3200-5p	9	hsa-mir-6842-3p	14	hsa-let-7f-3p	8	hsa-mir-450a-5p	15	hsa-mir-410-3p	15
hsa-mir-6812-3p	7	hsa-mir-454-5p	9	hsa-mir-29b-5p	13	hsa-mir-125b-3p	8	hsa-mir-548ac-3p	15	hsa-mir-4779-3p	15
hsa-mir-124-3p	6	hsa-mir-548q-5p	9	hsa-mir-3620-3p	13	hsa-mir-127-5p	8	hsa-mir-548au-5p	15	hsa-mir-5189-5p	15
hsa-mir-215-5p	6	hsa-mir-651-5p	9	hsa-mir-378d-5p	13	hsa-mir-196b-5p	8	hsa-mir-624-5p	15	hsa-mir-1270-5p	14
hsa-mir-550a-3p	6	hsa-mir-200b-3p	8	hsa-mir-6507-5p	13	hsa-mir-3200-5p	8	hsa-mir-1270-5p	14	hsa-mir-1468-5p	14
hsa-mir-6894-3p	6	hsa-mir-26b-3p	8	hsa-mir-671-3p	13	hsa-mir-3605-5p	8	hsa-mir-550a-3p	14	hsa-mir-148a-5p	14
hsa-mir-744-5p	6	hsa-mir-376a-3p	8	hsa-mir-6786-3p	13	hsa-mir-3688-3p	8	hsa-mir-6802-5p	14	hsa-mir-193b-5p	14
hsa-mir-129-5p	5	hsa-mir-379-5p	8	hsa-mir-6894-3p	13	hsa-mir-409-5p	8	hsa-mir-9-3p	14	hsa-mir-196b-5p	14
hsa-mir-211-5p	5	hsa-mir-532-3p	8	hsa-mir-1468-5p	12	hsa-mir-4511-5p	8	hsa-mir-10b-3p	13	hsa-mir-2355-3p	14
hsa-mir-26b-3p	5	hsa-mir-548au-5p	8	hsa-mir-200c-3p	12	hsa-mir-487a-5p	8	hsa-mir-195-5p	13	hsa-mir-3192-5p	14
hsa-mir-431-5p	5	hsa-mir-625-5p	8	hsa-mir-338-5p	12	hsa-mir-6724-5p	8	hsa-mir-204-5p	13	hsa-mir-320e-3p	14
hsa-mir-4443-5p	5	hsa-mir-6804-5p	8	hsa-mir-3622a-3p	12	hsa-mir-6813-5p	8	hsa-mir-454-5p	13	hsa-mir-331-3p	14
hsa-mir-199a-5p	4	hsa-mir-6894-3p	8	hsa-mir-3688-3p	12	hsa-mir-7110-3p	8	hsa-mir-4665-5p	13	hsa-mir-376a-3p	14
hsa-mir-6511b-3p	4	hsa-mir-7706-3p	8	hsa-mir-409-5p	12	hsa-mir-96-5p	8	hsa-mir-548ad-5p	13	hsa-mir-4646-3p	14
hsa-mir-6734-5p	4	hsa-mir-1284-5p	7	hsa-mir-493-3p	12	hsa-mir-1247-5p	7	hsa-mir-671-5p	13	hsa-mir-1255b-5p	13
hsa-mir-766-3p	4	hsa-mir-136-3p	7	hsa-mir-641-5p	12	hsa-mir-1284-5p	7	hsa-mir-6881-5p	13	hsa-mir-224-5p	13
hsa-mir-9-3p	4	hsa-mir-185-3p	7	hsa-mir-877-3p	12	hsa-mir-140-5p	7	hsa-mir-1271-5p	12	hsa-mir-6786-3p	13
hsa-mir-1226-3p	3	hsa-mir-203a-3p	7	hsa-mir-10a-3p	11	hsa-mir-214-3p	7	hsa-mir-1292-5p	12	hsa-mir-106a-5p	12
hsa-mir-195-5p	3	hsa-mir-24-5p	7	hsa-mir-1303-3p	11	hsa-mir-3140-3p	7	hsa-mir-200c-3p	12	hsa-mir-24-5p	12
hsa-mir-455-3p	3	hsa-mir-29c-5p	7	hsa-mir-146b-3p	11	hsa-mir-337-5p	7	hsa-mir-206-3p	12	hsa-mir-616-3p	12
hsa-mir-133a-3p	2	hsa-mir-410-3p	7	hsa-mir-211-5p	11	hsa-mir-4723-5p	7	hsa-mir-3613-3p	12	hsa-mir-6852-5p	12
hsa-mir-874-3p	2	hsa-mir-4286-5p	7	hsa-mir-320e-3p	11	hsa-mir-4799-5p	7	hsa-mir-369-5p	12	hsa-mir-874-3p	12
hsa-mir-1228-3p	1	hsa-mir-4454-5p	7	hsa-mir-3613-3p	11	hsa-mir-5010-3p	7	hsa-mir-409-5p	12	hsa-mir-1285-5p	11
hsa-mir-1827-3p	1	hsa-mir-548ak-5p	7	hsa-mir-4286-5p	11	hsa-mir-664b-5p	7	hsa-mir-4646-3p	12	hsa-mir-133a-3p	11
hsa-mir-376c-3p	1	hsa-mir-642a-3p	7	hsa-mir-501-5p	11	hsa-mir-671-5p	7	hsa-let-7i-3p	11	hsa-mir-181d-3p	11
		hsa-mir-6747-3p	7	hsa-mir-505-5p	11	hsa-mir-6767-5p	7	hsa-mir-411-5p	11	hsa-mir-184-3p	11
		hsa-mir-6815-5p	7	hsa-mir-548d-5p	11	hsa-mir-6813-3p	7	hsa-mir-4792-5p	11	hsa-mir-23b-5p	11
		hsa-mir-877-3p	7	hsa-mir-6501-5p	11	hsa-mir-7976-5p	7	hsa-mir-539-5p	11	hsa-mir-3135a-5p	11
		hsa-let-7i-3p	6	hsa-mir-6741-3p	11	hsa-mir-1292-5p	6	hsa-mir-548ak-5p	11	hsa-mir-3198-3p	11
		hsa-mir-1254-5p	6	hsa-mir-6885-3p	11	hsa-mir-1304-3p	6	hsa-mir-6741-3p	11	hsa-mir-337-5p	11
		hsa-mir-1270-5p	6	hsa-mir-941-3p	11	hsa-mir-199b-5p	6	hsa-mir-944-3p	11	hsa-mir-548j-5p	11
		hsa-mir-1306-3p	6	hsa-mir-1299-3p	10	hsa-mir-27b-5p	6	hsa-mir-133a-3p	10	hsa-mir-548q-5p	11
		hsa-mir-21-3p	6	hsa-mir-1304-5p	10	hsa-mir-29c-5p	6	hsa-mir-3150b-3p	10	hsa-mir-6763-5p	11
		hsa-mir-23a-5p	6	hsa-mir-224-5p	10	hsa-mir-3187-3p	6	hsa-mir-548ae-5p	10	hsa-mir-6793-3p	11
		hsa-mir-3177-3p	6	hsa-mir-3187-3p	10	hsa-mir-3200-3p	6	hsa-mir-6070-5p	10	hsa-let-7i-3p	10
		hsa-mir-382-3p	6	hsa-mir-329-5p	10	hsa-mir-4443-5p	6	hsa-mir-629-3p	10	hsa-mir-1271-5p	10
		hsa-mir-3940-3p	6	hsa-mir-369-5p	10	hsa-mir-496-3p	6	hsa-mir-6513-3p	10	hsa-mir-27a-5p	10
		hsa-mir-550a-3p	6	hsa-mir-4440-3p	10	hsa-mir-499a-5p	6	hsa-mir-6515-3p	10	hsa-mir-4286-5p	10
		hsa-mir-6730-5p	6	hsa-mir-6724-5p	10	hsa-mir-576-5p	6	hsa-mir-655-3p	10	hsa-mir-493-3p	10
		hsa-mir-6833-3p	6	hsa-mir-6821-3p	10	hsa-mir-582-5p	6	hsa-mir-664b-5p	10	hsa-mir-556-5p	10
		hsa-mir-6865-3p	6	hsa-mir-6852-5p	10	hsa-mir-656-3p	6	hsa-mir-6797-3p	10	hsa-mir-6515-5p	10
		hsa-mir-7106-5p	6	hsa-mir-6862-5p	10	hsa-mir-6731-3p	6	hsa-mir-6862-5p	10	hsa-mir-6806-3p	10
		hsa-let-7g-3p	5	hsa-mir-877-5p	10	hsa-mir-6741-5p	6	hsa-mir-1247-5p	9	hsa-mir-125a-3p	9
		hsa-mir-133a-3p	5	hsa-mir-92a-5p	10	hsa-mir-6852-5p	6	hsa-mir-215-5p	9	hsa-mir-1538-3p	9
		hsa-mir-17-3p	5	hsa-mir-942-3p	10	hsa-mir-6857-3p	6	hsa-mir-340-3p	9	hsa-mir-154-3p	9
		hsa-mir-200a-5p	5	hsa-mir-96-5p	10	hsa-mir-766-5p	6	hsa-mir-5010-3p	9	hsa-mir-200a-3p	9
		hsa-mir-214-3p	5	hsa-mir-154-3p	9	hsa-mir-99b-3p	6	hsa-mir-642a-3p	9	hsa-mir-205-5p	9
		hsa-mir-296-5p	5	hsa-mir-3135a-5p	9	hsa-mir-1238-3p	5	hsa-mir-671-3p	9	hsa-mir-3154-3p	9
		hsa-mir-337-3p	5	hsa-mir-3177-3p	9	hsa-mir-129-5p	5	hsa-mir-151b-3p	8	hsa-mir-3163-5p	9
		hsa-mir-339-5p	5	hsa-mir-4433b-3p	9	hsa-mir-136-3p	5	hsa-mir-2355-5p	8	hsa-mir-32-3p	9
		hsa-mir-365b-3p	5	hsa-mir-496-3p	9	hsa-mir-26b-3p	5	hsa-mir-3157-5p	8	hsa-mir-3656-3p	9
		hsa-mir-381-3p	5	hsa-mir-548ax-5p	9	hsa-mir-301a-3p	5	hsa-mir-339-3p	8	hsa-mir-374a-3p	9
		hsa-mir-5010-3p	5	hsa-mir-598-3p	9	hsa-mir-3656-3p	5	hsa-mir-4306-3p	8	hsa-mir-409-5p	9
		hsa-mir-6741-5p	5	hsa-mir-885-3p	9	hsa-mir-3692-3p	5	hsa-mir-4516-5p	8	hsa-mir-4433a-5p	9
		hsa-mir-6798-3p	5	hsa-mir-887-3p	9	hsa-mir-4497-5p	5	hsa-mir-487b-5p	8	hsa-mir-487a-3p	9
		hsa-mir-6836-3p	5	hsa-mir-939-5p	9	hsa-mir-5193-3p	5	hsa-mir-497-5p	8	hsa-mir-5193-3p	9
		hsa-mir-6857-3p	5	hsa-mir-1185-5p	8	hsa-mir-548l-5p	5	hsa-mir-499a-5p	8	hsa-mir-548au-5p	9
		hsa-mir-6881-3p	5	hsa-mir-1247-5p	8	hsa-mir-548q-5p	5	hsa-mir-6764-5p	8	hsa-mir-628-5p	9
		hsa-mir-7976-5p	5	hsa-mir-196b-5p	8	hsa-mir-598-3p	5	hsa-mir-7-3p	8	hsa-mir-6721-5p	9
		hsa-mir-7977-5p	5	hsa-mir-31-5p	8	hsa-mir-636-3p	5	hsa-let-7a-3p	7	hsa-mir-7977-5p	9
		hsa-mir-877-5p	5	hsa-mir-32-3p	8	hsa-mir-6513-3p	5	hsa-mir-1273h-3p	7	hsa-mir-1269a-3p	8
		hsa-mir-9-3p	5	hsa-mir-34c-5p	8	hsa-mir-6812-3p	5	hsa-mir-1304-5p	7	hsa-mir-1908-3p	8
		hsa-mir-942-3p	5	hsa-mir-4731-5p	8	hsa-mir-6859-5p	5	hsa-mir-1343-3p	7	hsa-mir-3127-5p	8
		hsa-mir-1227-3p	4	hsa-mir-4747-5p	8	hsa-mir-766-3p	5	hsa-mir-193b-5p	7	hsa-mir-3613-3p	8
		hsa-mir-1292-5p	4	hsa-mir-589-5p	8	hsa-mir-1227-3p	4	hsa-mir-200a-3p	7	hsa-mir-3620-3p	8
		hsa-mir-191-3p	4	hsa-mir-6730-3p	8	hsa-mir-1229-3p	4	hsa-mir-211-5p	7	hsa-mir-4454-5p	8
		hsa-mir-200a-3p	4	hsa-mir-6879-3p	8	hsa-mir-139-3p	4	hsa-mir-371b-5p	7	hsa-mir-589-5p	8
		hsa-mir-210-3p	4	hsa-mir-1304-3p	7	hsa-mir-151b-3p	4	hsa-mir-4440-3p	7	hsa-mir-6883-3p	8
		hsa-mir-365a-3p	4	hsa-mir-1323-5p	7	hsa-mir-188-5p	4	hsa-mir-4677-3p	7	hsa-mir-7705-5p	8
		hsa-mir-4433b-3p	4	hsa-mir-147b-3p	7	hsa-mir-190b-5p	4	hsa-mir-532-3p	7	hsa-mir-1254-5p	7
		hsa-mir-4443-5p	4	hsa-mir-184-3p	7	hsa-mir-197-5p	4	hsa-mir-628-5p	7	hsa-mir-1273h-5p	7
		hsa-mir-493-3p	4	hsa-mir-200b-3p	7	hsa-mir-29b-3p	4	hsa-mir-6730-3p	7	hsa-mir-148b-5p	7
		hsa-mir-6767-5p	4	hsa-mir-301a-3p	7	hsa-mir-3122-5p	4	hsa-mir-6748-3p	7	hsa-mir-195-5p	7
		hsa-mir-6874-3p	4	hsa-mir-3065-5p	7	hsa-mir-3135b-5p	4	hsa-mir-6777-3p	7	hsa-mir-3074-3p	7
		hsa-let-7e-3p	3	hsa-mir-326-3p	7	hsa-mir-329-5p	4	hsa-mir-6842-3p	7	hsa-mir-3174-5p	7
		hsa-mir-1238-3p	3	hsa-mir-362-3p	7	hsa-mir-369-5p	4	hsa-mir-6883-3p	7	hsa-mir-324-5p	7
		hsa-mir-127-5p	3	hsa-mir-3685-5p	7	hsa-mir-3940-3p	4	hsa-mir-1229-3p	6	hsa-mir-3928-3p	7
		hsa-mir-152-3p	3	hsa-mir-3913-5p	7	hsa-mir-431-3p	4	hsa-mir-27a-5p	6	hsa-mir-624-5p	7
		hsa-mir-181c-5p	3	hsa-mir-4659a-3p	7	hsa-mir-5006-3p	4	hsa-mir-331-5p	6	hsa-mir-6740-5p	7
		hsa-mir-212-3p	3	hsa-mir-4659b-3p	7	hsa-mir-503-5p	4	hsa-mir-362-3p	6	hsa-mir-6842-3p	7
		hsa-mir-3130-5p	3	hsa-mir-4804-5p	7	hsa-mir-548h-5p	4	hsa-mir-4755-5p	6	hsa-mir-6847-5p	7
		hsa-mir-3140-3p	3	hsa-mir-5010-3p	7	hsa-mir-550a-3p	4	hsa-mir-511-5p	6	hsa-mir-889-3p	7
		hsa-mir-380-3p	3	hsa-mir-539-5p	7	hsa-mir-6721-5p	4	hsa-mir-6833-3p	6	hsa-mir-92a-5p	7
		hsa-mir-4306-3p	3	hsa-mir-548l-5p	7	hsa-mir-6885-3p	4	hsa-mir-7854-3p	6	hsa-mir-99b-3p	7
		hsa-mir-4433a-5p	3	hsa-mir-5589-5p	7	hsa-mir-1273h-3p	3	hsa-mir-129-5p	5	hsa-mir-1247-5p	6
		hsa-mir-4755-5p	3	hsa-mir-6511b-3p	7	hsa-mir-1303-3p	3	hsa-mir-148b-5p	5	hsa-mir-1285-3p	6
		hsa-mir-493-5p	3	hsa-mir-671-5p	7	hsa-mir-1468-5p	3	hsa-mir-150-3p	5	hsa-mir-1292-5p	6
		hsa-mir-616-3p	3	hsa-mir-95-3p	7	hsa-mir-181b-3p	3	hsa-mir-296-5p	5	hsa-mir-1303-3p	6
		hsa-mir-6749-3p	3	hsa-mir-99b-3p	7	hsa-mir-181d-5p	3	hsa-mir-374a-3p	5	hsa-mir-1304-3p	6
		hsa-mir-6805-5p	3	hsa-mir-122-3p	6	hsa-mir-210-3p	3	hsa-mir-377-5p	5	hsa-mir-132-3p	6
		hsa-mir-6819-3p	3	hsa-mir-125b-3p	6	hsa-mir-26a-3p	3	hsa-mir-4489-5p	5	hsa-mir-210-5p	6
		hsa-mir-7110-3p	3	hsa-mir-18b-3p	6	hsa-mir-3074-5p	3	hsa-mir-548j-5p	5	hsa-mir-3188-3p	6
		hsa-mir-7114-3p	3	hsa-mir-30b-3p	6	hsa-mir-3135a-5p	3	hsa-mir-590-3p	5	hsa-mir-376c-3p	6
		hsa-mir-7641-5p	3	hsa-mir-363-5p	6	hsa-mir-32-3p	3	hsa-mir-7976-5p	5	hsa-mir-378i-5p	6
		hsa-mir-766-3p	3	hsa-mir-365b-3p	6	hsa-mir-337-3p	3	hsa-mir-939-5p	5	hsa-mir-412-5p	6
		hsa-mir-7854-3p	3	hsa-mir-377-3p	6	hsa-mir-3613-3p	3	hsa-mir-1255b-5p	4	hsa-mir-4326-5p	6
		hsa-mir-874-3p	3	hsa-mir-4449-3p	6	hsa-mir-378a-5p	3	hsa-mir-125b-3p	4	hsa-mir-4723-3p	6
		hsa-mir-92a-5p	3	hsa-mir-548aw-5p	6	hsa-mir-411-3p	3	hsa-mir-149-5p	4	hsa-mir-487a-5p	6
		hsa-mir-937-3p	3	hsa-mir-577-5p	6	hsa-mir-4422-5p	3	hsa-mir-181c-3p	4	hsa-mir-641-5p	6
		hsa-mir-124-3p	2	hsa-mir-6815-5p	6	hsa-mir-4433b-3p	3	hsa-mir-200b-5p	4	hsa-mir-651-5p	6
		hsa-mir-1271-5p	2	hsa-mir-7113-5p	6	hsa-mir-4676-3p	3	hsa-mir-4753-5p	4	hsa-mir-6729-3p	6
		hsa-mir-1343-3p	2	hsa-mir-203a-3p	5	hsa-mir-4753-5p	3	hsa-mir-6515-5p	4	hsa-mir-6741-3p	6
		hsa-mir-134-5p	2	hsa-mir-24-5p	5	hsa-mir-548aa-3p	3	hsa-mir-664b-3p	4	hsa-mir-6772-3p	6
		hsa-mir-146b-3p	2	hsa-mir-365a-3p	5	hsa-mir-548ae-5p	3	hsa-mir-6793-3p	4	hsa-mir-10a-3p	5
		hsa-mir-195-5p	2	hsa-mir-381-3p	5	hsa-mir-548am-5p	3	hsa-mir-1237-3p	3	hsa-mir-1225-5p	5
		hsa-mir-204-5p	2	hsa-mir-3942-5p	5	hsa-mir-548au-5p	3	hsa-mir-1468-5p	3	hsa-mir-1229-3p	5
		hsa-mir-2355-3p	2	hsa-mir-410-3p	5	hsa-mir-548c-5p	3	hsa-mir-30b-3p	3	hsa-mir-125b-3p	5
		hsa-mir-3656-3p	2	hsa-mir-4433a-5p	5	hsa-mir-548o-5p	3	hsa-mir-3940-3p	3	hsa-mir-1284-5p	5
		hsa-mir-429-3p	2	hsa-mir-4676-5p	5	hsa-mir-589-5p	3	hsa-mir-410-3p	3	hsa-mir-136-5p	5
		hsa-mir-4435-5p	2	hsa-mir-487b-5p	5	hsa-mir-651-5p	3	hsa-mir-4429-5p	3	hsa-mir-199b-5p	5
		hsa-mir-4448-3p	2	hsa-mir-499a-5p	5	hsa-mir-6729-3p	3	hsa-mir-4447-3p	3	hsa-mir-200b-3p	5
		hsa-mir-4662a-5p	2	hsa-mir-5006-3p	5	hsa-mir-760-3p	3	hsa-mir-4488-5p	3	hsa-mir-212-3p	5
		hsa-mir-4677-3p	2	hsa-mir-508-3p	5	hsa-mir-1270-5p	2	hsa-mir-4646-5p	3	hsa-mir-3065-5p	5
		hsa-mir-4746-5p	2	hsa-mir-548ae-5p	5	hsa-mir-1290-3p	2	hsa-mir-548am-5p	3	hsa-mir-3162-5p	5
		hsa-mir-5196-3p	2	hsa-mir-6749-3p	5	hsa-mir-148a-5p	2	hsa-mir-548c-5p	3	hsa-mir-431-3p	5
		hsa-mir-619-5p	2	hsa-mir-6756-3p	5	hsa-mir-195-5p	2	hsa-mir-548o-5p	3	hsa-mir-4497-5p	5
		hsa-mir-1255b-5p	1	hsa-mir-6767-5p	5	hsa-mir-221-5p	2	hsa-mir-6885-3p	3	hsa-mir-452-5p	5
		hsa-mir-181d-5p	1	hsa-mir-6800-5p	5	hsa-mir-3620-3p	2	hsa-mir-7977-5p	3	hsa-mir-499a-5p	5
		hsa-mir-195-3p	1	hsa-mir-6837-3p	5	hsa-mir-380-3p	2	hsa-mir-99b-3p	3	hsa-mir-532-3p	5
		hsa-mir-3120-3p	1	hsa-mir-760-3p	5	hsa-mir-4433a-5p	2	hsa-mir-202-5p	2	hsa-mir-636-3p	5
		hsa-mir-371b-5p	1	hsa-let-7a-3p	4	hsa-mir-4440-3p	2	hsa-mir-212-3p	2	hsa-mir-6513-3p	5
		hsa-mir-378i-5p	1	hsa-mir-185-3p	4	hsa-mir-4503-5p	2	hsa-mir-3150b-5p	2	hsa-mir-6859-5p	5
		hsa-mir-450a-5p	1	hsa-mir-200a-3p	4	hsa-mir-493-3p	2	hsa-mir-381-3p	2	hsa-mir-6894-3p	5
		hsa-mir-4772-3p	1	hsa-mir-3200-3p	4	hsa-mir-497-5p	2	hsa-mir-548ay-5p	2	hsa-mir-7976-5p	5
		hsa-mir-487a-3p	1	hsa-mir-362-5p	4	hsa-mir-517a-3p	2	hsa-mir-548d-3p	2	hsa-mir-96-5p	5
		hsa-mir-548ah-3p	1	hsa-mir-3667-5p	4	hsa-mir-517b-3p	2	hsa-mir-6743-3p	2	hsa-mir-151b-3p	4
		hsa-mir-548am-3p	1	hsa-mir-374a-3p	4	hsa-mir-532-3p	2	hsa-mir-6786-3p	2	hsa-mir-2116-3p	4
		hsa-mir-548c-5p	1	hsa-mir-548ay-3p	4	hsa-mir-539-3p	2	hsa-mir-7848-3p	2	hsa-mir-30c-3p	4
		hsa-mir-548o-3p	1	hsa-mir-548j-5p	4	hsa-mir-548ad-5p	2	hsa-mir-1285-3p	1	hsa-mir-3173-3p	4
		hsa-mir-548z-3p	1	hsa-mir-550b-5p	4	hsa-mir-548t-3p	2	hsa-mir-193b-3p	1	hsa-mir-3187-3p	4
		hsa-mir-6729-3p	1	hsa-mir-5588-5p	4	hsa-mir-561-3p	2	hsa-mir-23c-3p	1	hsa-mir-371b-5p	4
		hsa-mir-6812-3p	1	hsa-mir-655-3p	4	hsa-mir-590-3p	2	hsa-mir-3188-3p	1	hsa-mir-4731-5p	4
		hsa-mir-6850-5p	1	hsa-mir-6775-3p	4	hsa-mir-6792-3p	2	hsa-mir-32-3p	1	hsa-mir-501-5p	4
				hsa-mir-6788-3p	4	hsa-mir-6810-3p	2	hsa-mir-411-3p	1	hsa-mir-517a-3p	4
				hsa-mir-6799-3p	4	hsa-mir-6874-3p	2	hsa-mir-422a-5p	1	hsa-mir-517b-3p	4
				hsa-mir-6885-5p	4	hsa-mir-708-3p	2	hsa-mir-4748-5p	1	hsa-mir-5187-5p	4
				hsa-mir-7-3p	4	hsa-mir-1343-3p	1	hsa-mir-548h-3p	1	hsa-mir-590-3p	4
				hsa-mir-7704-5p	4	hsa-mir-30d-3p	1	hsa-mir-548z-3p	1	hsa-mir-642a-3p	4
				hsa-mir-7856-5p	4	hsa-mir-3180-5p	1	hsa-mir-636-3p	1	hsa-mir-6729-5p	4
				hsa-mir-1225-5p	3	hsa-mir-3192-5p	1	hsa-mir-6769b-3p	1	hsa-mir-6802-5p	4
				hsa-mir-1268a-5p	3	hsa-mir-365a-3p	1	hsa-mir-7704-5p	1	hsa-mir-6827-3p	4
				hsa-mir-17-3p	3	hsa-mir-365b-3p	1			hsa-mir-6829-5p	4
				hsa-mir-204-5p	3	hsa-mir-4286-5p	1			hsa-mir-30a-3p	3
				hsa-mir-3074-5p	3	hsa-mir-4516-5p	1			hsa-mir-323a-5p	3
				hsa-mir-450b-5p	3	hsa-mir-4758-3p	1			hsa-mir-3675-5p	3
				hsa-mir-4667-3p	3	hsa-mir-500a-5p	1			hsa-mir-4667-5p	3
				hsa-mir-4742-3p	3	hsa-mir-5100-3p	1			hsa-mir-539-5p	3
				hsa-mir-5100-3p	3	hsa-mir-5684-5p	1			hsa-mir-548e-3p	3
				hsa-mir-548o-5p	3	hsa-mir-625-5p	1			hsa-mir-5695-3p	3
				hsa-mir-642a-3p	3	hsa-mir-629-3p	1			hsa-mir-625-5p	3
				hsa-mir-6787-3p	3	hsa-mir-6799-3p	1			hsa-mir-6752-3p	3
				hsa-mir-1273h-3p	2	hsa-mir-6815-5p	1			hsa-mir-6833-3p	3
				hsa-mir-148a-5p	2	hsa-mir-6869-5p	1			hsa-mir-6842-5p	3
				hsa-mir-190a-5p	2					hsa-mir-10b-3p	2
				hsa-mir-202-5p	2					hsa-mir-122-3p	2
				hsa-mir-2355-3p	2					hsa-mir-145-3p	2
				hsa-mir-296-5p	2					hsa-mir-214-3p	2
				hsa-mir-3064-5p	2					hsa-mir-362-5p	2
				hsa-mir-323a-5p	2					hsa-mir-4306-3p	2
				hsa-mir-3909-3p	2					hsa-mir-4443-5p	2
				hsa-mir-3939-3p	2					hsa-mir-4748-5p	2
				hsa-mir-412-5p	2					hsa-mir-505-5p	2
				hsa-mir-4635-3p	2					hsa-mir-548ad-5p	2
				hsa-mir-4787-3p	2					hsa-mir-548ae-5p	2
				hsa-mir-500a-5p	2					hsa-mir-548ay-5p	2
				hsa-mir-548ai-5p	2					hsa-mir-548o-3p	2
				hsa-mir-548c-5p	2					hsa-mir-6726-3p	2
				hsa-mir-548e-3p	2					hsa-mir-6732-3p	2
				hsa-mir-570-5p	2					hsa-mir-6779-5p	2
				hsa-mir-6511b-5p	2					hsa-mir-6805-5p	2
				hsa-mir-656-3p	2					hsa-mir-6879-3p	2
				hsa-mir-6743-3p	2					hsa-mir-7851-3p	2
				hsa-mir-6777-3p	2					hsa-mir-1343-3p	1
				hsa-mir-6782-3p	2					hsa-mir-136-3p	1
				hsa-let-7i-3p	1					hsa-mir-3179-3p	1
				hsa-mir-1306-3p	1					hsa-mir-4429-5p	1
				hsa-mir-23c-3p	1					hsa-mir-4435-5p	1
				hsa-mir-3135b-5p	1					hsa-mir-4485-3p	1
				hsa-mir-3140-3p	1					hsa-mir-4676-5p	1
				hsa-mir-3176-3p	1					hsa-mir-605-3p	1
				hsa-mir-4436b-3p	1					hsa-mir-6777-3p	1
				hsa-mir-4443-5p	1					hsa-mir-6796-3p	1
				hsa-mir-4646-5p	1					hsa-mir-7106-3p	1
				hsa-mir-548ay-5p	1					hsa-mir-766-5p	1
				hsa-mir-6809-3p	1
				hsa-mir-6833-3p	1
				hsa-mir-7110-3p	1
				hsa-mir-7854-3p	1

## Sheet: m_Q
mQ A1		mQ A2		mQ B1		mQ B2		mQ C1		mQ C2
miRNA	Reads	miRNA	Reads	miRNA	Reads	miRNA	Reads	miRNA	Reads	miRNA	Reads
hsa-mir-16-5p	87181	hsa-mir-16-5p	192278	hsa-mir-16-5p	184263	hsa-mir-16-5p	129173	hsa-mir-16-5p	103724	hsa-mir-16-5p	144919
hsa-mir-486-5p	60400	hsa-mir-486-5p	95476	hsa-mir-486-5p	107099	hsa-mir-486-5p	78658	hsa-mir-486-5p	76309	hsa-mir-486-5p	136380
hsa-mir-92a-3p	35028	hsa-mir-92a-3p	55646	hsa-mir-92a-3p	51111	hsa-mir-92a-3p	31343	hsa-mir-92a-3p	39695	hsa-mir-92a-3p	75128
hsa-mir-451a-5p	11618	hsa-mir-451a-5p	19033	hsa-mir-451a-5p	18711	hsa-let-7b-5p	11112	hsa-mir-451a-5p	21420	hsa-mir-451a-5p	20597
hsa-let-7b-5p	4859	hsa-let-7b-5p	10243	hsa-mir-223-3p	12775	hsa-let-7a-5p	8678	hsa-mir-223-3p	8717	hsa-let-7b-5p	18360
hsa-mir-25-3p	4449	hsa-let-7a-5p	8938	hsa-let-7b-5p	12029	hsa-mir-25-3p	5983	hsa-let-7b-5p	8688	hsa-let-7a-5p	14149
hsa-let-7a-5p	4438	hsa-mir-25-3p	7148	hsa-mir-25-3p	10834	hsa-mir-451a-5p	5725	hsa-let-7a-5p	7922	hsa-mir-223-3p	10732
hsa-mir-223-3p	3609	hsa-mir-122-5p	5966	hsa-let-7a-5p	10502	hsa-mir-223-3p	5525	hsa-mir-25-3p	6169	hsa-let-7i-5p	9845
hsa-mir-122-5p	3121	hsa-let-7i-5p	5188	hsa-mir-93-5p	8607	hsa-mir-122-5p	4958	hsa-mir-122-5p	5910	hsa-mir-25-3p	9545
hsa-mir-423-5p	3099	hsa-mir-93-5p	4931	hsa-mir-126-3p	6862	hsa-let-7i-5p	4519	hsa-mir-126-3p	5685	hsa-mir-126-3p	8720
hsa-mir-93-5p	3048	hsa-mir-223-3p	4669	hsa-mir-30d-5p	6307	hsa-mir-126-3p	4459	hsa-mir-30d-5p	5045	hsa-mir-30d-5p	8437
hsa-mir-320a-3p	2729	hsa-mir-30d-5p	3852	hsa-let-7i-5p	5815	hsa-mir-93-5p	4407	hsa-let-7i-5p	4672	hsa-mir-93-5p	7382
hsa-let-7i-5p	2522	hsa-mir-126-3p	3753	hsa-mir-423-5p	5554	hsa-mir-423-5p	3786	hsa-mir-93-5p	4363	hsa-mir-122-5p	6967
hsa-mir-150-5p	2411	hsa-mir-21-5p	3427	hsa-mir-122-5p	5349	hsa-mir-30d-5p	3325	hsa-mir-425-5p	3899	hsa-mir-423-5p	6402
hsa-mir-30d-5p	2357	hsa-mir-423-5p	3153	hsa-mir-150-5p	4562	hsa-mir-150-5p	2914	hsa-mir-423-5p	3452	hsa-mir-425-5p	5618
hsa-mir-126-3p	2224	hsa-mir-101-3p	2972	hsa-mir-320a-3p	4480	hsa-let-7f-5p	2774	hsa-mir-21-5p	3443	hsa-mir-146a-5p	5583
hsa-mir-484-5p	2060	hsa-mir-425-5p	2625	hsa-mir-30e-5p	4122	hsa-mir-425-5p	2057	hsa-mir-320a-3p	3364	hsa-mir-320a-3p	5343
hsa-mir-21-5p	2042	hsa-let-7f-5p	2478	hsa-mir-425-5p	4119	hsa-mir-21-5p	2049	hsa-mir-146a-5p	3034	hsa-let-7f-5p	4735
hsa-mir-425-5p	1591	hsa-mir-320a-3p	2192	hsa-mir-21-5p	4073	hsa-mir-320a-3p	2049	hsa-mir-30e-5p	2525	hsa-mir-21-5p	4638
hsa-mir-30e-5p	1462	hsa-mir-484-5p	2066	hsa-let-7f-5p	3444	hsa-mir-191-5p	1744	hsa-mir-26a-5p	2523	hsa-mir-191-5p	3678
hsa-mir-101-3p	1369	hsa-mir-30e-5p	1936	hsa-mir-26a-5p	3370	hsa-mir-26a-5p	1703	hsa-let-7f-5p	2482	hsa-mir-26a-5p	3341
hsa-mir-342-3p	1366	hsa-mir-26a-5p	1799	hsa-mir-185-5p	3175	hsa-mir-342-3p	1649	hsa-mir-191-5p	2373	hsa-mir-484-5p	3193
hsa-mir-185-5p	1276	hsa-mir-26b-5p	1676	hsa-mir-484-5p	2962	hsa-mir-30e-5p	1599	hsa-mir-484-5p	2273	hsa-mir-103a-3p	2986
hsa-mir-26b-5p	1239	hsa-mir-342-3p	1622	hsa-mir-191-5p	2787	hsa-mir-26b-5p	1577	hsa-mir-150-5p	2224	hsa-mir-221-3p	2848
hsa-mir-26a-5p	1189	hsa-mir-150-5p	1542	hsa-mir-26b-5p	2740	hsa-mir-101-3p	1478	hsa-mir-185-5p	2116	hsa-mir-185-5p	2814
hsa-let-7f-5p	1178	hsa-mir-185-5p	1437	hsa-mir-146a-5p	2617	hsa-mir-146a-5p	1434	hsa-mir-101-3p	2079	hsa-mir-101-3p	2701
hsa-let-7g-5p	1019	hsa-mir-146a-5p	1336	hsa-mir-101-3p	2607	hsa-mir-142-3p	1397	hsa-mir-103a-3p	1940	hsa-mir-30e-5p	2698
hsa-mir-22-3p	994	hsa-let-7d-5p	1310	hsa-mir-342-3p	2546	hsa-mir-103a-3p	1353	hsa-mir-22-3p	1873	hsa-mir-26b-5p	2441
hsa-mir-191-5p	904	hsa-mir-191-5p	1278	hsa-mir-103a-3p	2100	hsa-mir-185-5p	1349	hsa-mir-26b-5p	1825	hsa-let-7d-5p	2387
hsa-mir-146a-5p	843	hsa-mir-103a-3p	1114	hsa-mir-126-5p	2086	hsa-mir-484-5p	1223	hsa-mir-221-3p	1660	hsa-mir-126-5p	1963
hsa-mir-103a-3p	740	hsa-let-7g-5p	1083	hsa-mir-22-3p	2022	hsa-let-7g-5p	1063	hsa-mir-342-3p	1455	hsa-mir-342-3p	1840
hsa-mir-126-5p	732	hsa-mir-126-5p	1010	hsa-let-7g-5p	1975	hsa-let-7d-5p	1033	hsa-mir-23a-3p	1402	hsa-mir-151a-3p	1830
hsa-let-7d-5p	707	hsa-mir-22-3p	932	hsa-mir-142-3p	1784	hsa-mir-126-5p	928	hsa-mir-126-5p	1279	hsa-mir-199a-3p	1620
hsa-mir-20a-5p	651	hsa-mir-20a-5p	702	hsa-let-7d-5p	1767	hsa-mir-125a-5p	804	hsa-let-7d-5p	1278	hsa-mir-22-3p	1534
hsa-mir-23a-3p	568	hsa-mir-142-3p	688	hsa-mir-20a-5p	1760	hsa-mir-148a-3p	760	hsa-let-7g-5p	1141	hsa-mir-142-3p	1437
hsa-mir-221-3p	562	hsa-mir-140-3p	663	hsa-mir-23a-3p	1649	hsa-mir-221-3p	722	hsa-mir-142-3p	1117	hsa-mir-150-5p	1434
hsa-mir-142-3p	517	hsa-mir-125a-5p	652	hsa-mir-221-3p	1615	hsa-mir-22-3p	649	hsa-mir-24-3p	1097	hsa-mir-23a-3p	1284
hsa-mir-125a-5p	515	hsa-mir-148a-3p	652	hsa-mir-24-3p	1369	hsa-mir-151a-3p	641	hsa-mir-205-5p	956	hsa-let-7g-5p	1256
hsa-mir-15a-5p	446	hsa-mir-221-3p	646	hsa-mir-125a-5p	1312	hsa-mir-20a-5p	635	hsa-mir-151a-3p	872	hsa-mir-423-3p	1193
hsa-mir-24-3p	438	hsa-mir-363-3p	625	hsa-mir-148a-3p	1003	hsa-mir-24-3p	631	hsa-mir-199a-3p	859	hsa-mir-24-3p	1162
hsa-mir-148a-3p	411	hsa-mir-181a-5p	594	hsa-mir-199a-3p	940	hsa-mir-199a-3p	604	hsa-mir-125a-5p	811	hsa-mir-181a-5p	1068
hsa-mir-3615-3p	381	hsa-mir-151a-3p	554	hsa-mir-151a-3p	908	hsa-mir-23a-3p	571	hsa-mir-20a-5p	811	hsa-mir-125a-5p	918
hsa-mir-140-3p	378	hsa-mir-199a-3p	542	hsa-mir-19b-3p	880	hsa-mir-140-3p	483	hsa-mir-140-3p	691	hsa-mir-3615-3p	893
hsa-mir-19b-3p	331	hsa-mir-3615-3p	507	hsa-mir-140-3p	826	hsa-mir-409-3p	411	hsa-mir-363-3p	605	hsa-mir-744-5p	825
hsa-mir-363-3p	327	hsa-mir-23a-3p	484	hsa-mir-15a-5p	804	hsa-mir-423-3p	358	hsa-mir-19b-3p	596	hsa-mir-199b-3p	814
hsa-mir-151a-3p	319	hsa-mir-24-3p	420	hsa-mir-142-5p	759	hsa-mir-3615-3p	350	hsa-mir-3615-3p	596	hsa-mir-1307-3p	813
hsa-mir-181a-5p	289	hsa-mir-15a-5p	384	hsa-mir-423-3p	677	hsa-mir-148b-3p	317	hsa-mir-15a-5p	579	hsa-mir-363-3p	811
hsa-mir-142-5p	247	hsa-mir-29c-3p	379	hsa-mir-3615-3p	632	hsa-mir-199b-3p	304	hsa-mir-423-3p	556	hsa-mir-20a-5p	772
hsa-mir-199a-3p	246	hsa-mir-192-5p	375	hsa-mir-363-3p	615	hsa-mir-29c-3p	299	hsa-mir-148a-3p	493	hsa-mir-140-3p	755
hsa-mir-125b-5p	223	hsa-mir-19b-3p	357	hsa-mir-148b-3p	588	hsa-mir-142-5p	293	hsa-mir-142-5p	488	hsa-mir-4433b-5p	733
hsa-mir-423-3p	218	hsa-mir-423-3p	315	hsa-mir-29c-3p	585	hsa-mir-432-5p	292	hsa-mir-203a-3p	481	hsa-mir-584-5p	675
hsa-mir-192-5p	213	hsa-mir-29a-3p	314	hsa-mir-192-5p	559	hsa-mir-584-5p	290	hsa-mir-181a-5p	448	hsa-mir-142-5p	613
hsa-mir-186-5p	210	hsa-mir-148b-3p	313	hsa-mir-186-5p	531	hsa-mir-19b-3p	287	hsa-mir-199b-3p	434	hsa-mir-328-3p	587
hsa-mir-29c-3p	206	hsa-mir-142-5p	299	hsa-mir-409-3p	509	hsa-mir-192-5p	272	hsa-mir-186-5p	423	hsa-mir-148a-3p	574
hsa-let-7d-3p	196	hsa-mir-10b-5p	269	hsa-mir-199b-3p	475	hsa-mir-15a-5p	271	hsa-mir-148b-3p	422	hsa-mir-409-3p	564
hsa-mir-148b-3p	196	hsa-mir-125b-5p	269	hsa-mir-128-3p	439	hsa-mir-328-3p	264	hsa-mir-29c-3p	408	hsa-mir-148b-3p	553
hsa-mir-29a-3p	193	hsa-mir-199b-3p	263	hsa-mir-125b-5p	427	hsa-mir-181a-5p	256	hsa-mir-4433b-5p	402	hsa-mir-106b-3p	510
hsa-mir-144-3p	179	hsa-mir-30a-5p	262	hsa-mir-181a-5p	426	hsa-mir-382-5p	251	hsa-mir-125b-5p	395	hsa-mir-186-5p	495
hsa-mir-10b-5p	175	hsa-mir-106b-3p	258	hsa-mir-106b-3p	419	hsa-mir-363-3p	244	hsa-mir-1307-3p	359	hsa-mir-29c-3p	491
hsa-mir-30a-5p	173	hsa-mir-186-5p	241	hsa-mir-29a-3p	402	hsa-mir-4433b-5p	244	hsa-mir-328-3p	334	hsa-mir-15a-5p	441
hsa-mir-375-3p	171	hsa-mir-584-5p	234	hsa-let-7d-3p	396	hsa-mir-744-5p	240	hsa-mir-744-5p	327	hsa-mir-432-5p	438
hsa-mir-128-3p	157	hsa-mir-660-5p	227	hsa-mir-20b-5p	392	hsa-mir-29a-3p	239	hsa-mir-192-5p	315	hsa-mir-361-5p	423
hsa-mir-20b-5p	156	hsa-mir-20b-5p	225	hsa-mir-4433b-5p	367	hsa-mir-106b-3p	232	hsa-mir-29a-3p	306	hsa-mir-128-3p	415
hsa-mir-106b-3p	147	hsa-mir-128-3p	209	hsa-mir-660-5p	356	hsa-mir-1307-3p	213	hsa-mir-128-3p	279	hsa-mir-19b-3p	394
hsa-mir-27b-3p	144	hsa-mir-92b-3p	207	hsa-mir-584-5p	354	hsa-mir-186-5p	213	hsa-mir-660-5p	279	hsa-mir-382-5p	384
hsa-mir-10a-5p	137	hsa-mir-1307-3p	199	hsa-mir-744-5p	353	hsa-let-7d-3p	198	hsa-mir-27b-3p	263	hsa-mir-660-5p	377
hsa-mir-660-5p	134	hsa-mir-10a-5p	194	hsa-mir-328-3p	343	hsa-mir-128-3p	198	hsa-mir-30a-5p	262	hsa-mir-192-5p	365
hsa-mir-584-5p	133	hsa-mir-194-5p	194	hsa-mir-15b-5p	336	hsa-mir-125b-5p	190	hsa-mir-584-5p	255	hsa-mir-143-3p	364
hsa-mir-1307-3p	126	hsa-mir-143-3p	192	hsa-mir-10b-5p	333	hsa-mir-27b-3p	187	hsa-mir-106b-3p	254	hsa-mir-125b-5p	353
hsa-mir-378a-3p	125	hsa-mir-4433b-5p	181	hsa-mir-432-5p	324	hsa-mir-361-5p	182	hsa-mir-10b-5p	251	hsa-mir-4508-5p	345
hsa-mir-194-5p	123	hsa-mir-27b-3p	179	hsa-mir-27b-3p	323	hsa-mir-4508-5p	180	hsa-mir-143-3p	245	hsa-mir-28-3p	334
hsa-mir-361-5p	123	hsa-mir-7-5p	174	hsa-mir-30a-5p	321	hsa-mir-10b-5p	175	hsa-let-7d-3p	243	hsa-mir-29a-3p	334
hsa-mir-199b-3p	121	hsa-mir-378a-3p	173	hsa-mir-194-5p	315	hsa-mir-20b-5p	168	hsa-mir-339-5p	239	hsa-mir-339-5p	326
hsa-mir-92b-3p	119	hsa-mir-144-3p	164	hsa-mir-361-5p	311	hsa-mir-660-5p	167	hsa-mir-409-3p	236	hsa-let-7d-3p	302
hsa-mir-143-3p	116	hsa-mir-375-3p	159	hsa-mir-144-3p	300	hsa-mir-15b-5p	150	hsa-mir-10a-5p	233	hsa-mir-378a-3p	284
hsa-mir-328-3p	114	hsa-let-7d-3p	158	hsa-mir-30c-5p	290	hsa-mir-30a-5p	147	hsa-mir-194-5p	232	hsa-mir-27b-3p	277
hsa-mir-15b-5p	113	hsa-mir-328-3p	156	hsa-mir-27a-3p	284	hsa-mir-10a-5p	137	hsa-mir-361-5p	217	hsa-mir-10b-5p	268
hsa-mir-4732-5p	106	hsa-mir-361-5p	149	hsa-mir-382-5p	280	hsa-let-7c-5p	131	hsa-mir-20b-5p	204	hsa-mir-30a-5p	263
hsa-mir-205-5p	103	hsa-mir-432-5p	146	hsa-mir-1307-3p	276	hsa-mir-629-5p	129	hsa-mir-15b-5p	202	hsa-mir-625-3p	255
hsa-mir-27a-3p	103	hsa-mir-744-5p	145	hsa-mir-4508-5p	262	hsa-mir-155-5p	121	hsa-mir-30c-5p	200	hsa-mir-10a-5p	253
hsa-mir-320c-3p	103	hsa-mir-532-5p	140	hsa-mir-10a-5p	254	hsa-mir-99b-5p	121	hsa-mir-27a-3p	197	hsa-mir-92b-3p	251
hsa-mir-197-3p	100	hsa-let-7c-5p	137	hsa-mir-339-5p	233	hsa-mir-17-5p	116	hsa-mir-28-3p	192	hsa-mir-20b-5p	247
hsa-mir-4433b-5p	98	hsa-mir-4732-5p	137	hsa-mir-28-3p	223	hsa-mir-146b-5p	115	hsa-mir-144-3p	171	hsa-mir-134-5p	229
hsa-mir-4732-3p	97	hsa-mir-409-3p	129	hsa-mir-99b-5p	223	hsa-mir-28-3p	115	hsa-mir-4508-5p	170	hsa-mir-629-5p	214
hsa-mir-744-5p	97	hsa-mir-4732-3p	127	hsa-mir-146b-5p	222	hsa-mir-339-5p	113	hsa-mir-146b-5p	158	hsa-mir-197-3p	213
hsa-let-7c-5p	91	hsa-mir-625-3p	124	hsa-mir-143-3p	213	hsa-mir-4732-3p	113	hsa-mir-107-3p	154	hsa-mir-1180-3p	201
hsa-mir-532-5p	88	hsa-mir-15b-5p	118	hsa-mir-17-5p	213	hsa-mir-197-3p	112	hsa-mir-382-5p	152	hsa-mir-7-5p	200
hsa-mir-222-3p	86	hsa-mir-1-3p	112	hsa-mir-197-3p	210	hsa-mir-532-5p	109	hsa-mir-222-3p	151	hsa-let-7c-5p	199
hsa-mir-320b-3p	83	hsa-mir-183-5p	111	hsa-mir-532-5p	199	hsa-mir-361-3p	107	hsa-mir-4732-3p	149	hsa-mir-146b-5p	196
hsa-mir-30c-5p	81	hsa-mir-205-5p	109	hsa-mir-335-5p	189	hsa-mir-4732-5p	107	hsa-mir-378a-3p	147	hsa-mir-532-5p	186
hsa-mir-7-5p	81	hsa-mir-197-3p	102	hsa-mir-130a-3p	188	hsa-mir-625-3p	104	hsa-mir-335-5p	138	hsa-mir-4732-5p	180
hsa-mir-182-5p	75	hsa-mir-181b-5p	100	hsa-mir-19a-3p	185	hsa-mir-27a-3p	103	hsa-mir-197-3p	137	hsa-mir-4732-3p	174
hsa-mir-107-3p	74	hsa-mir-146b-5p	97	hsa-mir-378a-3p	178	hsa-mir-143-3p	101	hsa-mir-432-5p	133	hsa-mir-222-3p	172
hsa-mir-486-3p	74	hsa-mir-27a-3p	94	hsa-mir-107-3p	175	hsa-mir-134-5p	98	hsa-mir-7-5p	133	hsa-mir-27a-3p	172
hsa-mir-625-3p	71	hsa-mir-576-5p	94	hsa-mir-7-5p	168	hsa-mir-485-3p	96	hsa-mir-320c-3p	127	hsa-mir-99b-5p	171
hsa-mir-19a-3p	70	hsa-mir-320c-3p	92	hsa-let-7c-5p	159	hsa-mir-144-3p	93	hsa-let-7c-5p	124	hsa-mir-1246-5p	166
hsa-mir-17-5p	68	hsa-mir-99b-5p	91	hsa-mir-222-3p	157	hsa-mir-92b-3p	92	hsa-mir-1246-5p	121	hsa-mir-320c-3p	164
hsa-mir-28-3p	66	hsa-mir-4508-5p	89	hsa-mir-629-5p	157	hsa-let-7e-5p	91	hsa-mir-130a-3p	120	hsa-mir-375-3p	162
hsa-mir-4508-5p	65	hsa-mir-501-3p	88	hsa-mir-4732-3p	154	hsa-mir-1180-3p	88	hsa-mir-361-3p	117	hsa-mir-15b-5p	161
hsa-mir-1180-3p	61	hsa-mir-28-3p	85	hsa-mir-361-3p	153	hsa-mir-194-5p	87	hsa-mir-99b-5p	114	hsa-mir-361-3p	156
hsa-mir-146b-5p	61	hsa-mir-629-5p	85	hsa-mir-29b-3p	152	hsa-mir-378a-3p	86	hsa-mir-17-5p	111	hsa-mir-485-3p	153
hsa-mir-409-3p	59	hsa-mir-17-5p	84	hsa-mir-625-3p	146	hsa-mir-182-5p	83	hsa-mir-625-3p	110	hsa-mir-194-5p	149
hsa-mir-99b-5p	59	hsa-mir-1180-3p	83	hsa-mir-134-5p	143	hsa-mir-320c-3p	81	hsa-mir-532-5p	109	hsa-mir-335-5p	144
hsa-mir-29b-3p	58	hsa-mir-320b-3p	83	hsa-mir-576-5p	139	hsa-mir-7-5p	80	hsa-mir-23b-3p	108	hsa-mir-107-3p	136
hsa-mir-183-5p	55	hsa-mir-182-5p	82	hsa-mir-4732-5p	132	hsa-mir-486-3p	79	hsa-mir-92b-3p	108	hsa-mir-144-3p	135
hsa-mir-130a-3p	54	hsa-mir-222-3p	81	hsa-mir-92b-3p	129	hsa-mir-1306-5p	72	hsa-mir-326-3p	104	hsa-mir-98-5p	129
hsa-mir-339-5p	54	hsa-mir-19a-3p	80	hsa-mir-486-3p	125	hsa-mir-181b-5p	71	hsa-mir-629-5p	100	hsa-mir-155-5p	128
hsa-mir-629-5p	54	hsa-mir-30c-5p	79	hsa-mir-320b-3p	123	hsa-mir-30c-5p	71	hsa-mir-99a-5p	99	hsa-mir-320b-3p	124
hsa-mir-532-3p	53	hsa-mir-486-3p	75	hsa-mir-431-5p	116	hsa-mir-431-5p	69	hsa-mir-19a-3p	95	hsa-mir-30c-5p	121
hsa-mir-1246-5p	52	hsa-mir-361-3p	74	hsa-mir-205-5p	115	hsa-mir-1246-5p	66	hsa-mir-1180-3p	91	hsa-mir-183-5p	116
hsa-mir-32-5p	52	hsa-mir-107-3p	73	hsa-mir-374a-5p	114	hsa-mir-375-3p	66	hsa-mir-4732-5p	89	hsa-mir-223-5p	115
hsa-mir-193a-5p	50	hsa-mir-155-5p	73	hsa-mir-1180-3p	112	hsa-mir-501-3p	64	hsa-mir-183-5p	88	hsa-mir-576-5p	115
hsa-mir-382-5p	49	hsa-mir-32-5p	72	hsa-mir-98-5p	109	hsa-mir-205-5p	63	hsa-mir-223-5p	87	hsa-mir-431-5p	113
hsa-mir-432-5p	48	hsa-mir-144-5p	69	hsa-mir-144-5p	108	hsa-mir-107-3p	62	hsa-mir-485-3p	86	hsa-mir-1306-5p	112
hsa-mir-155-5p	46	hsa-mir-223-5p	67	hsa-mir-485-3p	108	hsa-mir-654-3p	60	hsa-mir-98-5p	86	hsa-mir-326-3p	111
hsa-mir-181b-5p	46	hsa-mir-1306-5p	65	hsa-mir-320c-3p	107	hsa-mir-454-3p	59	hsa-mir-320b-3p	85	hsa-mir-486-3p	109
hsa-mir-2110-5p	45	hsa-mir-100-5p	63	hsa-mir-1306-5p	106	hsa-mir-183-5p	58	hsa-mir-486-3p	83	hsa-mir-130a-3p	108
hsa-mir-361-3p	45	hsa-mir-382-5p	63	hsa-mir-501-3p	100	hsa-mir-335-5p	58	hsa-mir-144-5p	80	hsa-mir-181b-5p	108
hsa-mir-374a-5p	45	hsa-mir-1246-5p	61	hsa-mir-93-3p	100	hsa-mir-320b-3p	56	hsa-mir-29b-3p	79	hsa-mir-99a-5p	103
hsa-mir-501-3p	45	hsa-mir-335-5p	61	hsa-mir-15b-3p	99	hsa-mir-483-5p	54	hsa-mir-501-3p	78	hsa-mir-501-3p	101
hsa-mir-98-5p	45	hsa-mir-339-5p	60	hsa-mir-574-3p	99	hsa-mir-130a-3p	53	hsa-mir-134-5p	77	hsa-mir-425-3p	99
hsa-mir-335-5p	44	hsa-mir-99a-5p	60	hsa-let-7e-5p	98	hsa-mir-576-5p	53	hsa-mir-375-3p	76	hsa-mir-17-5p	96
hsa-mir-576-5p	42	hsa-mir-98-5p	58	hsa-mir-23b-3p	97	hsa-mir-93-3p	52	hsa-mir-532-3p	72	hsa-mir-93-3p	91
hsa-mir-99a-5p	42	hsa-let-7e-5p	55	hsa-mir-326-3p	94	hsa-mir-193a-5p	51	hsa-mir-93-3p	71	hsa-mir-205-5p	90
hsa-mir-1306-5p	41	hsa-mir-193a-5p	55	hsa-mir-32-5p	93	hsa-mir-98-5p	50	hsa-mir-1306-5p	69	hsa-mir-1908-5p	88
hsa-mir-324-3p	41	hsa-mir-130a-3p	54	hsa-mir-532-3p	88	hsa-mir-19a-3p	49	hsa-mir-181b-5p	63	hsa-mir-182-5p	81
hsa-mir-144-5p	40	hsa-mir-431-5p	54	hsa-mir-152-3p	87	hsa-mir-222-3p	46	hsa-mir-574-3p	63	hsa-mir-324-3p	81
hsa-mir-23b-3p	37	hsa-mir-483-3p	53	hsa-mir-183-5p	87	hsa-mir-144-5p	45	hsa-mir-374a-5p	62	hsa-mir-340-5p	79
hsa-mir-483-3p	37	hsa-mir-29b-3p	51	hsa-mir-654-3p	87	hsa-mir-223-5p	45	hsa-mir-152-3p	61	hsa-let-7e-5p	78
hsa-mir-145-5p	36	hsa-mir-483-5p	51	hsa-mir-454-3p	85	hsa-mir-941-3p	45	hsa-mir-182-5p	61	hsa-mir-144-5p	78
hsa-mir-223-5p	35	hsa-mir-941-3p	51	hsa-mir-155-5p	82	hsa-mir-381-3p	43	hsa-mir-155-5p	59	hsa-mir-483-3p	76
hsa-mir-93-3p	33	hsa-mir-532-3p	50	hsa-mir-375-3p	82	hsa-mir-1301-3p	41	hsa-mir-193a-5p	59	hsa-mir-193a-5p	75
hsa-mir-483-5p	31	hsa-mir-2110-5p	47	hsa-mir-182-5p	79	hsa-mir-29b-3p	41	hsa-mir-654-3p	59	hsa-mir-139-3p	73
hsa-mir-941-3p	31	hsa-mir-30e-3p	42	hsa-mir-425-3p	75	hsa-mir-574-3p	41	hsa-mir-431-5p	58	hsa-mir-339-3p	71
hsa-mir-326-3p	28	hsa-mir-93-3p	41	hsa-mir-99a-5p	72	hsa-mir-425-3p	40	hsa-mir-345-5p	56	hsa-mir-1260b-5p	70
hsa-mir-134-5p	26	hsa-mir-425-3p	39	hsa-mir-18a-5p	68	hsa-mir-196b-5p	39	hsa-mir-100-5p	55	hsa-mir-2110-5p	67
hsa-mir-425-3p	26	hsa-mir-374a-5p	36	hsa-mir-181b-5p	67	hsa-mir-324-3p	39	hsa-mir-483-5p	54	hsa-mir-19a-3p	66
hsa-mir-454-3p	26	hsa-mir-454-3p	36	hsa-mir-324-3p	67	hsa-mir-139-3p	38	hsa-mir-576-5p	53	hsa-mir-29b-3p	65
hsa-mir-100-5p	25	hsa-mir-485-3p	36	hsa-mir-340-5p	67	hsa-mir-152-3p	38	hsa-mir-1307-5p	52	hsa-mir-185-3p	64
hsa-mir-152-3p	25	hsa-mir-340-5p	35	hsa-mir-193a-5p	65	hsa-mir-23b-3p	36	hsa-mir-324-3p	52	hsa-mir-30e-3p	64
hsa-mir-421-3p	25	hsa-mir-134-5p	34	hsa-mir-2110-5p	65	hsa-mir-323b-3p	36	hsa-mir-145-5p	50	hsa-mir-323b-3p	64
hsa-mir-574-3p	24	hsa-mir-3613-5p	34	hsa-mir-30e-3p	63	hsa-mir-30e-3p	35	hsa-mir-483-3p	49	hsa-mir-374a-5p	64
hsa-mir-15b-3p	23	hsa-mir-96-5p	34	hsa-mir-1246-5p	62	hsa-mir-379-5p	35	hsa-mir-30e-3p	48	hsa-mir-654-3p	63
hsa-mir-485-3p	23	hsa-mir-574-3p	32	hsa-mir-941-3p	61	hsa-mir-483-3p	35	hsa-mir-425-3p	48	hsa-mir-381-3p	62
hsa-mir-942-5p	23	hsa-mir-185-3p	31	hsa-mir-223-5p	60	hsa-mir-127-3p	33	hsa-mir-32-5p	43	hsa-mir-100-5p	59
hsa-let-7e-5p	22	hsa-mir-320d-3p	31	hsa-mir-381-3p	58	hsa-mir-942-5p	33	hsa-mir-339-3p	43	hsa-mir-1301-3p	59
hsa-mir-4454-5p	22	hsa-mir-324-3p	31	hsa-mir-942-5p	56	hsa-mir-18a-5p	31	hsa-mir-1-3p	41	hsa-mir-23b-3p	59
hsa-mir-874-3p	22	hsa-mir-942-5p	31	hsa-mir-370-3p	55	hsa-mir-1908-5p	31	hsa-mir-2110-5p	41	hsa-mir-483-5p	57
hsa-mir-215-5p	21	hsa-mir-15b-3p	30	hsa-mir-3613-5p	54	hsa-mir-2110-5p	31	hsa-mir-15b-3p	40	hsa-mir-152-3p	56
hsa-mir-324-5p	21	hsa-mir-196b-5p	30	hsa-mir-196b-5p	52	hsa-mir-345-5p	31	hsa-mir-323b-3p	40	hsa-mir-320d-3p	56
hsa-mir-4532-5p	21	hsa-mir-671-5p	30	hsa-mir-30b-5p	52	hsa-mir-374a-5p	30	hsa-mir-941-3p	40	hsa-mir-941-3p	55
hsa-mir-106b-5p	20	hsa-mir-139-3p	29	hsa-mir-323b-3p	51	hsa-mir-130b-3p	29	hsa-mir-421-3p	39	hsa-mir-199a-5p	53
hsa-mir-3613-5p	20	hsa-mir-326-3p	28	hsa-mir-130b-3p	50	hsa-mir-15b-3p	28	hsa-let-7e-5p	38	hsa-mir-574-3p	52
hsa-mir-210-3p	19	hsa-mir-181a-3p	27	hsa-mir-18a-3p	49	hsa-mir-32-5p	28	hsa-mir-1260b-5p	38	hsa-mir-664a-5p	52
hsa-mir-185-3p	18	hsa-mir-215-5p	27	hsa-mir-421-3p	48	hsa-mir-370-3p	28	hsa-mir-324-5p	38	hsa-mir-369-5p	50
hsa-mir-320d-3p	18	hsa-mir-324-5p	26	hsa-mir-483-5p	48	hsa-mir-326-3p	27	hsa-mir-200c-3p	37	hsa-mir-32-5p	49
hsa-mir-502-3p	18	hsa-mir-345-5p	26	hsa-mir-139-3p	47	hsa-mir-339-3p	27	hsa-mir-454-3p	36	hsa-mir-345-5p	49
hsa-mir-652-3p	18	hsa-mir-421-3p	25	hsa-mir-145-5p	47	hsa-mir-598-3p	27	hsa-mir-185-3p	34	hsa-mir-1307-5p	47
hsa-mir-664a-5p	18	hsa-mir-1908-5p	24	hsa-mir-1301-3p	46	hsa-mir-664a-5p	27	hsa-mir-18a-5p	34	hsa-mir-15b-3p	47
hsa-mir-96-5p	18	hsa-mir-4454-5p	24	hsa-mir-345-5p	46	hsa-mir-320d-3p	26	hsa-mir-942-5p	34	hsa-mir-18a-3p	47
hsa-mir-424-5p	17	hsa-mir-654-3p	24	hsa-mir-483-3p	46	hsa-mir-532-3p	26	hsa-mir-199a-5p	33	hsa-mir-532-3p	47
hsa-mir-6803-3p	17	hsa-mir-18a-3p	23	hsa-mir-1908-5p	45	hsa-mir-3613-5p	25	hsa-mir-296-5p	33	hsa-mir-181a-3p	46
hsa-mir-1307-5p	16	hsa-mir-339-3p	23	hsa-mir-324-5p	45	hsa-mir-421-3p	24	hsa-mir-30b-5p	33	hsa-mir-942-5p	46
hsa-mir-139-3p	16	hsa-mir-503-5p	23	hsa-mir-502-3p	45	hsa-mir-671-5p	24	hsa-mir-340-5p	33	hsa-mir-628-3p	45
hsa-mir-16-3p	16	hsa-mir-200c-3p	21	hsa-mir-106b-5p	44	hsa-mir-1255b-5p	22	hsa-mir-133a-3p	32	hsa-mir-127-3p	43
hsa-mir-340-5p	16	hsa-mir-23b-3p	21	hsa-mir-339-3p	42	hsa-mir-4532-5p	22	hsa-mir-320d-3p	32	hsa-mir-145-5p	43
hsa-mir-130b-3p	15	hsa-mir-1255b-5p	20	hsa-mir-133a-3p	41	hsa-mir-485-5p	22	hsa-mir-127-3p	31	hsa-mir-652-3p	43
hsa-mir-132-3p	15	hsa-mir-296-5p	20	hsa-mir-199a-5p	41	hsa-mir-99a-5p	22	hsa-mir-151a-5p	31	hsa-mir-421-3p	41
hsa-mir-30e-3p	15	hsa-mir-502-3p	20	hsa-mir-671-5p	38	hsa-mir-190a-5p	21	hsa-mir-181a-3p	30	hsa-mir-454-3p	41
hsa-mir-339-3p	15	hsa-mir-106b-5p	19	hsa-mir-16-3p	37	hsa-mir-3135b-5p	21	hsa-mir-190a-5p	30	hsa-mir-671-5p	41
hsa-mir-431-5p	15	hsa-mir-130b-3p	19	hsa-mir-181a-3p	37	hsa-mir-369-5p	20	hsa-mir-652-3p	30	hsa-mir-4454-5p	38
hsa-mir-1301-3p	14	hsa-mir-1260a-5p	18	hsa-mir-320d-3p	37	hsa-mir-132-3p	19	hsa-mir-106b-5p	29	hsa-mir-485-5p	38
hsa-mir-196b-5p	14	hsa-mir-141-3p	18	hsa-mir-379-5p	37	hsa-mir-185-3p	19	hsa-mir-3613-5p	29	hsa-mir-196b-5p	37
hsa-mir-25-5p	14	hsa-mir-152-3p	18	hsa-mir-151a-5p	36	hsa-mir-199a-5p	19	hsa-mir-4454-5p	29	hsa-mir-379-5p	37
hsa-mir-296-5p	14	hsa-mir-3605-3p	18	hsa-mir-4454-5p	35	hsa-mir-487b-3p	19	hsa-mir-1908-5p	28	hsa-mir-324-5p	35
hsa-mir-30b-5p	14	hsa-mir-25-5p	17	hsa-mir-652-3p	35	hsa-mir-628-3p	19	hsa-mir-96-5p	28	hsa-mir-370-3p	34
hsa-mir-503-5p	14	hsa-mir-500a-3p	17	hsa-mir-1307-5p	34	hsa-mir-150-3p	18	hsa-mir-139-3p	27	hsa-mir-548j-5p	33
hsa-mir-671-5p	14	hsa-mir-598-3p	17	hsa-mir-140-5p	34	hsa-mir-502-3p	18	hsa-mir-141-3p	27	hsa-mir-96-5p	33
hsa-mir-151a-5p	13	hsa-mir-664a-5p	17	hsa-mir-185-3p	34	hsa-mir-151a-5p	17	hsa-mir-210-3p	27	hsa-mir-25-5p	32
hsa-mir-30a-3p	13	hsa-mir-18a-5p	16	hsa-mir-369-5p	33	hsa-mir-301a-3p	17	hsa-mir-369-5p	27	hsa-mir-769-5p	31
hsa-mir-7706-3p	13	hsa-mir-1976-3p	16	hsa-mir-664a-5p	33	hsa-mir-340-5p	17	hsa-mir-132-3p	26	hsa-mir-151a-5p	30
hsa-mir-141-3p	12	hsa-mir-199a-5p	16	hsa-mir-301a-3p	32	hsa-mir-589-5p	17	hsa-mir-502-3p	26	hsa-mir-338-3p	30
hsa-mir-18a-3p	12	hsa-mir-381-3p	16	hsa-mir-4532-5p	30	hsa-mir-106b-5p	16	hsa-mir-769-5p	26	hsa-mir-502-3p	30
hsa-mir-18a-5p	12	hsa-mir-874-3p	16	hsa-mir-96-5p	30	hsa-mir-140-5p	16	hsa-mir-874-3p	26	hsa-mir-210-3p	29
hsa-mir-345-5p	12	hsa-mir-1260b-5p	15	hsa-mir-127-3p	29	hsa-mir-652-3p	16	hsa-mir-130b-3p	25	hsa-mir-296-5p	29
hsa-mir-34a-5p	12	hsa-mir-374b-5p	15	hsa-mir-210-3p	28	hsa-mir-760-3p	16	hsa-mir-370-3p	25	hsa-mir-4433b-3p	28
hsa-mir-6087-5p	12	hsa-mir-92b-5p	15	hsa-mir-323a-3p	28	hsa-mir-7706-3p	16	hsa-mir-4306-3p	25	hsa-mir-760-3p	28
hsa-mir-92b-5p	12	hsa-mir-323a-3p	14	hsa-mir-132-3p	27	hsa-mir-30a-3p	15	hsa-mir-331-3p	22	hsa-mir-4306-3p	27
hsa-mir-1260b-5p	11	hsa-mir-1307-5p	13	hsa-mir-487b-3p	27	hsa-mir-30b-5p	15	hsa-mir-4433b-3p	22	hsa-mir-874-3p	27
hsa-mir-150-3p	11	hsa-mir-151a-5p	13	hsa-mir-100-5p	26	hsa-mir-4454-5p	15	hsa-mir-374b-5p	21	hsa-mir-1255b-5p	26
hsa-mir-181a-3p	11	hsa-mir-16-3p	13	hsa-mir-22-5p	26	hsa-mir-874-3p	15	hsa-mir-500a-3p	21	hsa-mir-190a-5p	25
hsa-mir-370-3p	11	hsa-mir-200a-3p	13	hsa-mir-25-5p	26	hsa-mir-96-5p	15	hsa-mir-628-3p	21	hsa-mir-323a-3p	25
hsa-mir-140-5p	10	hsa-mir-30a-3p	13	hsa-mir-296-5p	26	hsa-mir-1260b-5p	14	hsa-mir-1301-3p	20	hsa-mir-3613-5p	25
hsa-mir-1908-5p	10	hsa-mir-323b-3p	13	hsa-mir-92b-5p	26	hsa-mir-145-5p	14	hsa-mir-18a-3p	20	hsa-mir-491-5p	24
hsa-mir-190b-5p	10	hsa-mir-369-5p	13	hsa-mir-150-3p	25	hsa-mir-206-3p	14	hsa-mir-381-3p	20	hsa-mir-589-5p	24
hsa-mir-1976-3p	10	hsa-mir-127-3p	12	hsa-mir-598-3p	25	hsa-mir-323a-3p	14	hsa-mir-1260a-5p	19	hsa-mir-1294-5p	23
hsa-mir-200b-3p	10	hsa-mir-3158-3p	12	hsa-mir-200c-3p	24	hsa-mir-411-5p	14	hsa-mir-25-5p	19	hsa-mir-1976-3p	23
hsa-mir-200c-3p	10	hsa-mir-34a-5p	12	hsa-mir-374b-5p	24	hsa-mir-92b-5p	14	hsa-mir-379-5p	19	hsa-mir-671-3p	23
hsa-mir-204-5p	10	hsa-mir-424-5p	12	hsa-mir-376c-3p	24	hsa-mir-1294-5p	13	hsa-mir-505-5p	19	hsa-mir-106b-5p	22
hsa-mir-224-5p	10	hsa-mir-1301-3p	11	hsa-mir-769-5p	24	hsa-mir-1299-3p	13	hsa-mir-1290-3p	18	hsa-mir-130b-3p	22
hsa-mir-636-3p	10	hsa-mir-145-5p	11	hsa-mir-1260b-5p	23	hsa-mir-141-3p	13	hsa-mir-224-5p	18	hsa-mir-1260a-5p	21
hsa-mir-1290-3p	9	hsa-mir-210-3p	11	hsa-mir-30a-3p	23	hsa-mir-200c-3p	13	hsa-mir-29c-5p	17	hsa-mir-1290-3p	21
hsa-mir-3158-3p	9	hsa-mir-30b-5p	11	hsa-mir-485-5p	23	hsa-mir-210-3p	13	hsa-mir-301a-3p	17	hsa-mir-200c-3p	21
hsa-mir-323b-3p	9	hsa-mir-3187-3p	11	hsa-mir-874-3p	23	hsa-mir-296-5p	13	hsa-let-7b-3p	16	hsa-mir-132-3p	20
hsa-mir-331-3p	9	hsa-mir-4532-5p	11	hsa-mir-1260a-5p	22	hsa-mir-1260a-5p	12	hsa-mir-4286-5p	16	hsa-mir-3187-3p	20
hsa-mir-3605-3p	9	hsa-mir-485-5p	11	hsa-mir-190a-5p	22	hsa-mir-1290-3p	12	hsa-mir-636-3p	16	hsa-mir-6852-5p	20
hsa-mir-369-5p	9	hsa-mir-589-5p	11	hsa-mir-494-3p	21	hsa-mir-1307-5p	12	hsa-mir-1255b-5p	15	hsa-mir-92b-5p	20
hsa-mir-574-5p	9	hsa-mir-652-3p	11	hsa-mir-500a-3p	20	hsa-mir-1-3p	12	hsa-mir-3173-5p	15	hsa-mir-140-5p	19
hsa-mir-625-5p	9	hsa-mir-769-5p	11	hsa-mir-636-3p	20	hsa-mir-181a-3p	12	hsa-mir-376c-3p	15	hsa-mir-374b-5p	19
hsa-let-7i-3p	8	hsa-mir-7706-3p	11	hsa-let-7b-3p	19	hsa-mir-18a-3p	12	hsa-mir-424-5p	15	hsa-mir-376a-3p	19
hsa-mir-22-5p	8	hsa-mir-1290-3p	10	hsa-mir-224-5p	19	hsa-mir-1976-3p	12	hsa-mir-505-3p	15	hsa-mir-500a-3p	19
hsa-mir-500a-3p	8	hsa-mir-1343-3p	10	hsa-mir-3135b-5p	19	hsa-mir-369-3p	12	hsa-mir-6803-3p	15	hsa-mir-133a-3p	18
hsa-mir-95-3p	8	hsa-mir-190a-5p	10	hsa-mir-409-5p	19	hsa-mir-493-5p	12	hsa-mir-139-5p	14	hsa-mir-141-3p	18
hsa-mir-1247-5p	7	hsa-mir-195-5p	10	hsa-mir-424-5p	19	hsa-mir-636-3p	12	hsa-mir-34a-5p	14	hsa-mir-224-5p	18
hsa-mir-1255b-5p	7	hsa-mir-200b-3p	10	hsa-mir-493-5p	19	hsa-mir-769-5p	12	hsa-mir-485-5p	14	hsa-mir-454-5p	18
hsa-mir-195-5p	7	hsa-mir-203a-3p	10	hsa-mir-550a-3p	19	hsa-mir-29c-5p	11	hsa-mir-664a-5p	14	hsa-mir-493-5p	18
hsa-mir-199a-5p	7	hsa-mir-3173-5p	10	hsa-mir-337-5p	18	hsa-mir-324-5p	11	hsa-mir-671-3p	14	hsa-mir-636-3p	18
hsa-mir-203a-3p	7	hsa-mir-379-5p	10	hsa-mir-34a-5p	18	hsa-mir-503-5p	11	hsa-mir-760-3p	14	hsa-mir-766-3p	18
hsa-mir-301a-3p	7	hsa-mir-4306-3p	10	hsa-mir-505-5p	18	hsa-mir-889-3p	11	hsa-mir-200b-3p	13	hsa-mir-29c-5p	17
hsa-mir-378i-5p	7	hsa-mir-4685-3p	10	hsa-mir-1255b-5p	17	hsa-mir-100-5p	10	hsa-mir-22-5p	13	hsa-mir-335-3p	17
hsa-mir-4306-3p	7	hsa-mir-370-3p	9	hsa-mir-3605-3p	17	hsa-mir-191-3p	10	hsa-mir-3200-3p	13	hsa-mir-206-3p	16
hsa-mir-769-5p	7	hsa-mir-1294-5p	8	hsa-mir-4286-5p	17	hsa-mir-203a-3p	10	hsa-mir-338-3p	13	hsa-mir-30b-5p	16
hsa-mir-190a-5p	6	hsa-mir-1304-3p	8	hsa-mir-628-3p	17	hsa-mir-34a-5p	10	hsa-mir-376a-3p	13	hsa-mir-424-5p	16
hsa-mir-199b-5p	6	hsa-mir-132-3p	8	hsa-mir-1976-3p	16	hsa-mir-494-3p	10	hsa-mir-589-5p	13	hsa-mir-4286-5p	16
hsa-mir-200a-3p	6	hsa-mir-148a-5p	8	hsa-mir-5010-5p	16	hsa-mir-500a-3p	10	hsa-mir-140-5p	12	hsa-mir-598-3p	16
hsa-mir-3173-5p	6	hsa-mir-148b-5p	8	hsa-mir-503-5p	16	hsa-let-7b-3p	9	hsa-mir-16-3p	12	hsa-mir-150-3p	15
hsa-mir-4685-3p	6	hsa-mir-301a-3p	8	hsa-mir-625-5p	16	hsa-mir-1304-3p	9	hsa-mir-196b-5p	12	hsa-mir-493-3p	15
hsa-mir-5010-5p	6	hsa-mir-338-3p	8	hsa-mir-1-3p	15	hsa-mir-3173-5p	9	hsa-mir-323a-3p	12	hsa-mir-505-5p	15
hsa-mir-505-5p	6	hsa-mir-487b-3p	8	hsa-mir-338-3p	15	hsa-mir-376a-3p	9	hsa-mir-3605-3p	12	hsa-mir-550a-3p	15
hsa-mir-589-5p	6	hsa-mir-542-3p	8	hsa-mir-3940-3p	15	hsa-mir-3940-3p	9	hsa-mir-378a-5p	12	hsa-mir-130b-5p	14
hsa-mir-628-3p	6	hsa-mir-636-3p	8	hsa-mir-4306-3p	15	hsa-mir-95-3p	9	hsa-mir-4532-5p	12	hsa-mir-181d-5p	14
hsa-mir-654-3p	6	hsa-mir-6803-3p	8	hsa-mir-766-3p	15	hsa-mir-1229-3p	8	hsa-mir-6852-5p	12	hsa-mir-3605-3p	14
hsa-let-7b-3p	5	hsa-mir-95-3p	8	hsa-mir-1273h-3p	14	hsa-mir-139-5p	8	hsa-mir-7706-3p	12	hsa-mir-1273h-3p	13
hsa-mir-1260a-5p	5	hsa-mir-150-3p	7	hsa-mir-3200-3p	14	hsa-mir-190b-5p	8	hsa-mir-130b-5p	11	hsa-mir-1304-3p	13
hsa-mir-146b-3p	5	hsa-mir-188-5p	7	hsa-mir-369-3p	14	hsa-mir-25-5p	8	hsa-mir-3200-5p	11	hsa-mir-1-3p	13
hsa-mir-3200-5p	5	hsa-mir-224-5p	7	hsa-mir-376a-3p	13	hsa-mir-3200-3p	8	hsa-mir-548j-5p	11	hsa-mir-16-3p	13
hsa-mir-338-3p	5	hsa-mir-22-5p	7	hsa-mir-548ad-5p	13	hsa-mir-335-3p	8	hsa-mir-550a-3p	11	hsa-mir-3135b-5p	13
hsa-mir-3656-3p	5	hsa-mir-335-3p	7	hsa-mir-7706-3p	13	hsa-mir-3605-3p	8	hsa-mir-671-5p	11	hsa-mir-329-3p	13
hsa-mir-365b-3p	5	hsa-mir-628-3p	7	hsa-let-7i-3p	12	hsa-mir-3656-3p	8	hsa-mir-92b-5p	11	hsa-mir-34a-5p	13
hsa-mir-369-3p	5	hsa-mir-885-5p	7	hsa-mir-1294-5p	12	hsa-mir-409-5p	8	hsa-mir-378i-5p	10	hsa-mir-4532-5p	13
hsa-mir-374b-5p	5	hsa-let-7b-3p	6	hsa-mir-206-3p	12	hsa-mir-493-3p	8	hsa-mir-6087-5p	10	hsa-mir-494-3p	13
hsa-mir-378a-5p	5	hsa-mir-106a-5p	6	hsa-mir-215-5p	12	hsa-mir-664a-3p	8	hsa-mir-766-3p	10	hsa-mir-139-5p	12
hsa-mir-454-5p	5	hsa-mir-1273h-3p	6	hsa-mir-329-3p	12	hsa-mir-1296-5p	7	hsa-let-7i-3p	9	hsa-mir-18a-5p	12
hsa-mir-550a-3p	5	hsa-mir-1287-5p	6	hsa-mir-377-3p	12	hsa-mir-16-3p	7	hsa-mir-1976-3p	9	hsa-mir-3158-3p	12
hsa-mir-6741-3p	5	hsa-mir-140-5p	6	hsa-mir-411-5p	12	hsa-mir-3158-3p	7	hsa-mir-206-3p	9	hsa-mir-3200-5p	12
hsa-mir-106a-5p	4	hsa-mir-181d-5p	6	hsa-mir-493-3p	12	hsa-mir-337-5p	7	hsa-mir-487b-3p	9	hsa-mir-376c-3p	12
hsa-mir-10b-3p	4	hsa-mir-206-3p	6	hsa-mir-543-3p	12	hsa-mir-3688-3p	7	hsa-mir-503-5p	9	hsa-mir-7706-3p	12
hsa-mir-1270-5p	4	hsa-mir-29c-5p	6	hsa-mir-548j-5p	12	hsa-mir-454-5p	7	hsa-mir-598-3p	9	hsa-mir-1287-5p	11
hsa-mir-1294-5p	4	hsa-mir-378a-5p	6	hsa-mir-195-5p	11	hsa-mir-671-3p	7	hsa-mir-6511a-3p	9	hsa-mir-221-5p	11
hsa-mir-139-5p	4	hsa-mir-3960-3p	6	hsa-mir-203a-3p	11	hsa-mir-6741-3p	7	hsa-mir-1273h-3p	8	hsa-mir-22-5p	11
hsa-mir-148b-5p	4	hsa-mir-454-5p	6	hsa-mir-29c-5p	11	hsa-mir-766-3p	7	hsa-mir-1294-5p	8	hsa-mir-26a-3p	11
hsa-mir-191-3p	4	hsa-mir-628-5p	6	hsa-mir-1299-3p	10	hsa-mir-7976-5p	7	hsa-mir-191-3p	8	hsa-mir-30a-3p	11
hsa-mir-214-3p	4	hsa-mir-6852-5p	6	hsa-mir-139-5p	10	hsa-mir-885-3p	7	hsa-mir-215-5p	8	hsa-mir-3656-3p	11
hsa-mir-221-5p	4	hsa-mir-1224-5p	5	hsa-mir-200a-3p	10	hsa-mir-885-5p	7	hsa-mir-337-5p	8	hsa-mir-378i-5p	11
hsa-mir-26b-3p	4	hsa-mir-1249-3p	5	hsa-mir-29b-5p	10	hsa-let-7i-3p	6	hsa-mir-365a-3p	8	hsa-mir-503-5p	11
hsa-mir-3135b-5p	4	hsa-mir-139-5p	5	hsa-mir-3200-5p	10	hsa-mir-1226-3p	6	hsa-mir-411-5p	8	hsa-mir-505-3p	11
hsa-mir-376c-3p	4	hsa-mir-146b-3p	5	hsa-mir-454-5p	10	hsa-mir-133a-3p	6	hsa-mir-494-3p	8	hsa-mir-548l-5p	11
hsa-mir-379-5p	4	hsa-mir-17-3p	5	hsa-mir-548ae-5p	10	hsa-mir-17-3p	6	hsa-mir-885-5p	8	hsa-mir-190b-5p	10
hsa-mir-429-3p	4	hsa-mir-29b-5p	5	hsa-mir-589-5p	10	hsa-mir-181d-5p	6	hsa-mir-1226-3p	7	hsa-mir-191-3p	10
hsa-mir-4742-3p	4	hsa-mir-376a-3p	5	hsa-mir-664a-3p	10	hsa-mir-195-5p	6	hsa-mir-1249-3p	7	hsa-mir-3173-5p	10
hsa-mir-493-5p	4	hsa-mir-378i-5p	5	hsa-mir-6852-5p	10	hsa-mir-215-5p	6	hsa-mir-136-5p	7	hsa-mir-3177-3p	10
hsa-mir-494-3p	4	hsa-mir-4286-5p	5	hsa-mir-760-3p	10	hsa-mir-3065-5p	6	hsa-mir-150-3p	7	hsa-mir-369-3p	10
hsa-mir-5010-3p	4	hsa-mir-505-5p	5	hsa-mir-1290-3p	9	hsa-mir-329-3p	6	hsa-mir-28-5p	7	hsa-mir-487b-3p	10
hsa-mir-548ad-5p	4	hsa-mir-550a-5p	5	hsa-mir-1304-3p	9	hsa-mir-338-3p	6	hsa-mir-377-3p	7	hsa-mir-6842-3p	10
hsa-mir-548ae-5p	4	hsa-mir-671-3p	5	hsa-mir-26b-3p	9	hsa-mir-4306-3p	6	hsa-mir-493-5p	7	hsa-mir-7976-5p	10
hsa-mir-708-5p	4	hsa-mir-885-3p	5	hsa-mir-3158-3p	9	hsa-mir-5010-5p	6	hsa-mir-497-5p	7	hsa-mir-148a-5p	9
hsa-mir-760-3p	4	hsa-mir-10b-3p	4	hsa-mir-3173-5p	9	hsa-mir-548j-5p	6	hsa-mir-543-3p	7	hsa-mir-17-3p	9
hsa-mir-769-3p	4	hsa-mir-125b-3p	4	hsa-mir-331-3p	9	hsa-mir-6087-5p	6	hsa-mir-7976-5p	7	hsa-mir-200a-3p	9
hsa-mir-885-5p	4	hsa-mir-1299-3p	4	hsa-mir-335-3p	9	hsa-mir-130b-5p	5	hsa-mir-889-3p	7	hsa-mir-301a-3p	9
hsa-mir-1185-3p	3	hsa-mir-133a-3p	4	hsa-mir-3656-3p	9	hsa-mir-143-5p	5	hsa-mir-95-3p	7	hsa-mir-3200-3p	9
hsa-mir-127-3p	3	hsa-mir-136-3p	4	hsa-mir-365a-3p	9	hsa-mir-200b-3p	5	hsa-mir-181d-5p	6	hsa-mir-411-5p	9
hsa-mir-1287-5p	3	hsa-mir-181c-5p	4	hsa-mir-378a-5p	9	hsa-mir-204-5p	5	hsa-mir-195-5p	6	hsa-mir-4685-3p	9
hsa-mir-1303-3p	3	hsa-mir-184-3p	4	hsa-mir-6803-3p	9	hsa-mir-374b-5p	5	hsa-mir-200a-3p	6	hsa-mir-6087-5p	9
hsa-mir-133a-3p	3	hsa-mir-191-3p	4	hsa-mir-1224-5p	8	hsa-mir-376c-3p	5	hsa-mir-3117-3p	6	hsa-mir-10b-3p	8
hsa-mir-181c-3p	3	hsa-mir-193b-5p	4	hsa-mir-1226-3p	8	hsa-mir-3928-3p	5	hsa-mir-365b-3p	6	hsa-mir-1179-5p	8
hsa-mir-181c-5p	3	hsa-mir-221-5p	4	hsa-mir-130b-5p	8	hsa-mir-5096-5p	5	hsa-mir-4511-5p	6	hsa-mir-1226-3p	8
hsa-mir-183-3p	3	hsa-mir-3200-5p	4	hsa-mir-17-3p	8	hsa-mir-6511a-3p	5	hsa-mir-454-5p	6	hsa-mir-195-5p	8
hsa-mir-18b-3p	3	hsa-mir-329-3p	4	hsa-mir-199b-5p	8	hsa-mir-6726-3p	5	hsa-mir-4685-3p	6	hsa-mir-199b-5p	8
hsa-mir-193b-5p	3	hsa-mir-331-3p	4	hsa-mir-204-5p	8	hsa-mir-6803-3p	5	hsa-mir-4742-3p	6	hsa-mir-337-5p	8
hsa-mir-219b-5p	3	hsa-mir-342-5p	4	hsa-mir-3187-3p	8	hsa-mir-6842-3p	5	hsa-mir-491-5p	6	hsa-mir-4446-3p	8
hsa-mir-29b-5p	3	hsa-mir-365b-3p	4	hsa-mir-3613-3p	8	hsa-mir-106a-5p	4	hsa-mir-6741-3p	6	hsa-mir-4742-3p	8
hsa-mir-3187-3p	3	hsa-mir-3940-3p	4	hsa-mir-505-3p	8	hsa-mir-1224-5p	4	hsa-mir-17-3p	5	hsa-mir-6803-3p	8
hsa-mir-3200-3p	3	hsa-mir-429-3p	4	hsa-mir-95-3p	8	hsa-mir-136-3p	4	hsa-mir-181c-3p	5	hsa-mir-6877-5p	8
hsa-mir-330-3p	3	hsa-mir-491-5p	4	hsa-mir-1249-3p	7	hsa-mir-146b-3p	4	hsa-mir-190b-5p	5	hsa-mir-885-5p	8
hsa-mir-335-3p	3	hsa-mir-493-3p	4	hsa-mir-141-3p	7	hsa-mir-148b-5p	4	hsa-mir-21-3p	5	hsa-let-7i-3p	7
hsa-mir-365a-3p	3	hsa-mir-548j-5p	4	hsa-mir-181c-3p	7	hsa-mir-181c-5p	4	hsa-mir-26b-3p	5	hsa-mir-10a-3p	7
hsa-mir-381-3p	3	hsa-mir-550a-3p	4	hsa-mir-181c-5p	7	hsa-mir-224-5p	4	hsa-mir-3135b-5p	5	hsa-mir-125b-3p	7
hsa-mir-4286-5p	3	hsa-mir-590-3p	4	hsa-mir-190b-5p	7	hsa-mir-23b-5p	4	hsa-mir-3158-3p	5	hsa-mir-1306-3p	7
hsa-mir-4488-5p	3	hsa-mir-625-5p	4	hsa-mir-365b-3p	7	hsa-mir-330-3p	4	hsa-mir-31-5p	5	hsa-mir-146b-3p	7
hsa-mir-450b-5p	3	hsa-mir-629-3p	4	hsa-mir-378i-5p	7	hsa-mir-337-3p	4	hsa-mir-3187-3p	5	hsa-mir-181c-5p	7
hsa-mir-4646-3p	3	hsa-mir-6513-3p	4	hsa-mir-431-3p	7	hsa-mir-365a-3p	4	hsa-mir-33a-5p	5	hsa-mir-204-5p	7
hsa-mir-485-5p	3	hsa-mir-651-5p	4	hsa-mir-4516-5p	7	hsa-mir-365b-3p	4	hsa-mir-3960-3p	5	hsa-mir-33a-5p	7
hsa-mir-487b-3p	3	hsa-mir-6724-5p	4	hsa-mir-497-5p	7	hsa-mir-3960-3p	4	hsa-mir-548am-5p	5	hsa-mir-3613-3p	7
hsa-mir-493-3p	3	hsa-mir-6842-3p	4	hsa-mir-6087-5p	7	hsa-mir-4286-5p	4	hsa-mir-590-3p	5	hsa-mir-3928-3p	7
hsa-mir-497-5p	3	hsa-mir-877-3p	4	hsa-mir-671-3p	7	hsa-mir-4446-3p	4	hsa-mir-625-5p	5	hsa-mir-3940-3p	7
hsa-mir-501-5p	3	hsa-let-7a-3p	3	hsa-mir-7976-5p	7	hsa-mir-4488-5p	4	hsa-mir-6747-3p	5	hsa-mir-4435-5p	7
hsa-mir-598-3p	3	hsa-let-7i-3p	3	hsa-let-7a-3p	6	hsa-mir-491-5p	4	hsa-mir-10b-3p	4	hsa-mir-548ad-5p	7
hsa-mir-628-5p	3	hsa-mir-101-5p	3	hsa-mir-106a-5p	6	hsa-mir-5010-3p	4	hsa-mir-1270-5p	4	hsa-mir-625-5p	7
hsa-mir-642a-5p	3	hsa-mir-1226-3p	3	hsa-mir-1270-5p	6	hsa-mir-505-3p	4	hsa-mir-1284-5p	4	hsa-mir-95-3p	7
hsa-mir-6511a-3p	3	hsa-mir-136-5p	3	hsa-mir-1271-5p	6	hsa-mir-6515-3p	4	hsa-mir-1296-5p	4	hsa-let-7b-3p	6
hsa-mir-671-3p	3	hsa-mir-146a-3p	3	hsa-mir-3124-5p	6	hsa-mir-6754-3p	4	hsa-mir-1304-3p	4	hsa-let-7f-3p	6
hsa-mir-6724-5p	3	hsa-mir-190b-5p	3	hsa-mir-342-5p	6	hsa-mir-7977-5p	4	hsa-mir-146b-3p	4	hsa-mir-1296-5p	6
hsa-mir-6750-5p	3	hsa-mir-204-5p	3	hsa-mir-3688-3p	6	hsa-mir-10a-3p	3	hsa-mir-154-5p	4	hsa-mir-1343-3p	6
hsa-mir-6883-3p	3	hsa-mir-214-3p	3	hsa-mir-424-3p	6	hsa-mir-10b-3p	3	hsa-mir-193b-5p	4	hsa-mir-136-5p	6
hsa-mir-885-3p	3	hsa-mir-28-5p	3	hsa-mir-491-5p	6	hsa-mir-1185-3p	3	hsa-mir-204-5p	4	hsa-mir-181c-3p	6
hsa-mir-889-3p	3	hsa-mir-3135b-5p	3	hsa-mir-548q-5p	6	hsa-mir-1249-3p	3	hsa-mir-214-3p	4	hsa-mir-215-5p	6
hsa-let-7a-3p	2	hsa-mir-3140-3p	3	hsa-mir-877-3p	6	hsa-mir-125b-3p	3	hsa-mir-26a-3p	4	hsa-mir-331-3p	6
hsa-mir-10a-3p	2	hsa-mir-31-5p	3	hsa-mir-1284-5p	5	hsa-mir-1273h-3p	3	hsa-mir-30a-3p	4	hsa-mir-362-5p	6
hsa-mir-1234-3p	2	hsa-mir-3200-3p	3	hsa-mir-1287-5p	5	hsa-mir-1277-3p	3	hsa-mir-3177-3p	4	hsa-mir-382-3p	6
hsa-mir-1249-3p	2	hsa-mir-3688-3p	3	hsa-mir-1296-5p	5	hsa-mir-1284-5p	3	hsa-mir-329-3p	4	hsa-mir-4511-5p	6
hsa-mir-125b-3p	2	hsa-mir-369-3p	3	hsa-mir-136-3p	5	hsa-mir-1287-5p	3	hsa-mir-335-3p	4	hsa-mir-4738-3p	6
hsa-mir-1273c-5p	2	hsa-mir-382-3p	3	hsa-mir-136-5p	5	hsa-mir-1303-3p	3	hsa-mir-362-5p	4	hsa-mir-628-5p	6
hsa-mir-1285-3p	2	hsa-mir-411-5p	3	hsa-mir-143-5p	5	hsa-mir-193b-5p	3	hsa-mir-3656-3p	4	hsa-mir-664a-3p	6
hsa-mir-129-5p	2	hsa-mir-424-3p	3	hsa-mir-146b-3p	5	hsa-mir-197-5p	3	hsa-mir-374a-3p	4	hsa-mir-6741-3p	6
hsa-mir-1296-5p	2	hsa-mir-4443-5p	3	hsa-mir-193b-5p	5	hsa-mir-200a-3p	3	hsa-mir-382-3p	4	hsa-mir-877-3p	6
hsa-mir-1299-3p	2	hsa-mir-4511-5p	3	hsa-mir-214-3p	5	hsa-mir-21-3p	3	hsa-mir-409-5p	4	hsa-mir-101-5p	5
hsa-mir-1306-3p	2	hsa-mir-5001-3p	3	hsa-mir-23b-5p	5	hsa-mir-214-3p	3	hsa-mir-4448-3p	4	hsa-mir-1247-5p	5
hsa-mir-1468-5p	2	hsa-mir-548ad-5p	3	hsa-mir-337-3p	5	hsa-mir-221-5p	3	hsa-mir-4707-3p	4	hsa-mir-154-5p	5
hsa-mir-188-5p	2	hsa-mir-548ae-5p	3	hsa-mir-33a-5p	5	hsa-mir-22-5p	3	hsa-mir-5010-3p	4	hsa-mir-193b-5p	5
hsa-mir-202-3p	2	hsa-mir-548at-5p	3	hsa-mir-3960-3p	5	hsa-mir-2277-5p	3	hsa-mir-5010-5p	4	hsa-mir-202-3p	5
hsa-mir-20a-3p	2	hsa-mir-548e-5p	3	hsa-mir-412-5p	5	hsa-mir-26b-3p	3	hsa-mir-542-3p	4	hsa-mir-204-3p	5
hsa-mir-23b-5p	2	hsa-mir-548l-5p	3	hsa-mir-4433b-3p	5	hsa-mir-3127-5p	3	hsa-mir-548ad-5p	4	hsa-mir-214-3p	5
hsa-mir-3074-5p	2	hsa-mir-624-5p	3	hsa-mir-4669-3p	5	hsa-mir-3187-3p	3	hsa-mir-548ae-5p	4	hsa-mir-29b-5p	5
hsa-mir-3162-3p	2	hsa-mir-642a-5p	3	hsa-mir-4685-3p	5	hsa-mir-377-3p	3	hsa-mir-550a-5p	4	hsa-mir-330-3p	5
hsa-mir-3164-5p	2	hsa-mir-6514-5p	3	hsa-mir-501-5p	5	hsa-mir-433-3p	3	hsa-mir-651-5p	4	hsa-mir-3620-3p	5
hsa-mir-32-3p	2	hsa-mir-664a-3p	3	hsa-mir-574-5p	5	hsa-mir-4433b-3p	3	hsa-mir-664a-3p	4	hsa-mir-3688-3p	5
hsa-mir-329-3p	2	hsa-mir-6833-3p	3	hsa-mir-590-3p	5	hsa-mir-505-5p	3	hsa-let-7a-3p	3	hsa-mir-3960-3p	5
hsa-mir-331-5p	2	hsa-mir-6850-5p	3	hsa-mir-627-5p	5	hsa-mir-509-3p	3	hsa-let-7g-3p	3	hsa-mir-4516-5p	5
hsa-mir-33a-5p	2	hsa-mir-6857-3p	3	hsa-mir-6511b-3p	5	hsa-mir-5187-5p	3	hsa-mir-106a-5p	3	hsa-mir-4645-3p	5
hsa-mir-362-5p	2	hsa-mir-760-3p	3	hsa-mir-651-5p	5	hsa-mir-548az-5p	3	hsa-mir-1185-3p	3	hsa-mir-4646-3p	5
hsa-mir-3657-3p	2	hsa-mir-766-3p	3	hsa-mir-7977-5p	5	hsa-mir-590-3p	3	hsa-mir-125b-3p	3	hsa-mir-5193-3p	5
hsa-mir-3960-3p	2	hsa-mir-7976-5p	3	hsa-mir-885-3p	5	hsa-mir-664b-5p	3	hsa-mir-127-5p	3	hsa-mir-6741-5p	5
hsa-mir-411-5p	2	hsa-mir-887-3p	3	hsa-mir-1185-3p	4	hsa-mir-6741-5p	3	hsa-mir-1277-3p	3	hsa-mir-769-3p	5
hsa-mir-424-3p	2	hsa-let-7f-3p	2	hsa-mir-1234-3p	4	hsa-mir-6749-3p	3	hsa-mir-143-5p	3	hsa-mir-106a-5p	4
hsa-mir-4429-5p	2	hsa-mir-10a-3p	2	hsa-mir-145-3p	4	hsa-mir-6820-3p	3	hsa-mir-15a-3p	3	hsa-mir-1270-5p	4
hsa-mir-4492-3p	2	hsa-mir-1238-3p	2	hsa-mir-154-5p	4	hsa-mir-6842-5p	3	hsa-mir-181c-5p	3	hsa-mir-1271-5p	4
hsa-mir-491-5p	2	hsa-mir-1247-5p	2	hsa-mir-181d-5p	4	hsa-mir-6852-5p	3	hsa-mir-184-3p	3	hsa-mir-1284-5p	4
hsa-mir-505-3p	2	hsa-mir-1256-5p	2	hsa-mir-191-3p	4	hsa-mir-769-3p	3	hsa-mir-188-5p	3	hsa-mir-128-5p	4
hsa-mir-5196-3p	2	hsa-mir-1270-5p	2	hsa-mir-21-3p	4	hsa-mir-877-3p	3	hsa-mir-199b-5p	3	hsa-mir-136-3p	4
hsa-mir-543-3p	2	hsa-mir-1273c-5p	2	hsa-mir-221-5p	4	hsa-mir-103a-5p	2	hsa-mir-202-3p	3	hsa-mir-145-3p	4
hsa-mir-548ap-5p	2	hsa-mir-1285-3p	2	hsa-mir-3127-5p	4	hsa-mir-1237-3p	2	hsa-mir-214-5p	3	hsa-mir-184-3p	4
hsa-mir-548e-3p	2	hsa-mir-129-5p	2	hsa-mir-3620-3p	4	hsa-mir-1270-5p	2	hsa-mir-216a-5p	3	hsa-mir-196a-5p	4
hsa-mir-548j-5p	2	hsa-mir-1297-3p	2	hsa-mir-374a-3p	4	hsa-mir-1271-5p	2	hsa-mir-27a-5p	3	hsa-mir-200b-3p	4
hsa-mir-548k-5p	2	hsa-mir-1303-3p	2	hsa-mir-5010-3p	4	hsa-mir-136-5p	2	hsa-mir-3168-5p	3	hsa-mir-203a-3p	4
hsa-mir-5582-3p	2	hsa-mir-143-5p	2	hsa-mir-542-3p	4	hsa-mir-145-3p	2	hsa-mir-3188-3p	3	hsa-mir-211-5p	4
hsa-mir-576-3p	2	hsa-mir-145-3p	2	hsa-mir-548a-3p	4	hsa-mir-181c-3p	2	hsa-mir-33b-5p	3	hsa-mir-2277-3p	4
hsa-mir-627-5p	2	hsa-mir-154-5p	2	hsa-mir-548l-5p	4	hsa-mir-193b-3p	2	hsa-mir-340-3p	3	hsa-mir-23b-5p	4
hsa-mir-642a-3p	2	hsa-mir-186-3p	2	hsa-mir-576-3p	4	hsa-mir-28-5p	2	hsa-mir-3667-3p	3	hsa-mir-27a-5p	4
hsa-mir-6511b-3p	2	hsa-mir-18b-5p	2	hsa-mir-590-5p	4	hsa-mir-29b-5p	2	hsa-mir-3667-5p	3	hsa-mir-3064-5p	4
hsa-mir-6514-5p	2	hsa-mir-19b-5p	2	hsa-mir-628-5p	4	hsa-mir-331-3p	2	hsa-mir-3913-5p	3	hsa-mir-330-5p	4
hsa-mir-664b-3p	2	hsa-mir-200b-5p	2	hsa-mir-6513-3p	4	hsa-mir-331-5p	2	hsa-mir-3940-3p	3	hsa-mir-409-5p	4
hsa-mir-6726-3p	2	hsa-mir-202-3p	2	hsa-mir-665-3p	4	hsa-mir-33a-5p	2	hsa-mir-4326-5p	3	hsa-mir-431-3p	4
hsa-mir-6736-3p	2	hsa-mir-202-5p	2	hsa-mir-6741-3p	4	hsa-mir-3613-3p	2	hsa-mir-4433a-5p	3	hsa-mir-497-5p	4
hsa-mir-6741-5p	2	hsa-mir-211-5p	2	hsa-mir-6842-3p	4	hsa-mir-3614-5p	2	hsa-mir-4446-3p	3	hsa-mir-500a-5p	4
hsa-mir-6777-3p	2	hsa-mir-21-3p	2	hsa-mir-6850-5p	4	hsa-mir-3622b-5p	2	hsa-mir-4635-3p	3	hsa-mir-5187-5p	4
hsa-mir-6810-3p	2	hsa-mir-219a-5p	2	hsa-let-7g-3p	3	hsa-mir-3682-3p	2	hsa-mir-487b-5p	3	hsa-mir-542-3p	4
hsa-mir-6820-3p	2	hsa-mir-2277-3p	2	hsa-mir-103a-5p	3	hsa-mir-378a-5p	2	hsa-mir-501-5p	3	hsa-mir-543-3p	4
hsa-mir-6833-3p	2	hsa-mir-2355-3p	2	hsa-mir-10b-3p	3	hsa-mir-378i-5p	2	hsa-mir-548c-5p	3	hsa-mir-548ae-5p	4
hsa-mir-6852-5p	2	hsa-mir-27a-5p	2	hsa-mir-1237-3p	3	hsa-mir-3942-5p	2	hsa-mir-548l-5p	3	hsa-mir-548k-5p	4
hsa-mir-6879-3p	2	hsa-mir-299-5p	2	hsa-mir-1247-5p	3	hsa-mir-4492-3p	2	hsa-mir-548q-5p	3	hsa-mir-6511a-3p	4
hsa-mir-7977-5p	2	hsa-mir-3074-3p	2	hsa-mir-125b-3p	3	hsa-mir-450b-5p	2	hsa-mir-589-3p	3	hsa-mir-6511b-3p	4
hsa-mir-874-5p	2	hsa-mir-30c-3p	2	hsa-mir-1292-5p	3	hsa-mir-4516-5p	2	hsa-mir-619-5p	3	hsa-mir-664b-5p	4
hsa-mir-98-3p	2	hsa-mir-3130-5p	2	hsa-mir-148b-5p	3	hsa-mir-4659a-3p	2	hsa-mir-627-5p	3	hsa-mir-6747-3p	4
hsa-let-7g-3p	1	hsa-mir-3163-5p	2	hsa-mir-183-3p	3	hsa-mir-4669-3p	2	hsa-mir-642a-5p	3	hsa-mir-6842-5p	4
hsa-mir-101-5p	1	hsa-mir-362-5p	2	hsa-mir-188-5p	3	hsa-mir-4683-3p	2	hsa-mir-665-3p	3	hsa-mir-7977-5p	4
hsa-mir-106a-3p	1	hsa-mir-3656-3p	2	hsa-mir-18b-3p	3	hsa-mir-4685-3p	2	hsa-mir-758-3p	3	hsa-mir-885-3p	4
hsa-mir-1185-5p	1	hsa-mir-365a-3p	2	hsa-mir-200b-3p	3	hsa-mir-4772-3p	2	hsa-mir-769-3p	3	hsa-mir-889-3p	4
hsa-mir-1226-3p	1	hsa-mir-3691-5p	2	hsa-mir-202-3p	3	hsa-mir-4792-5p	2	hsa-mir-7704-5p	3	hsa-mir-1229-3p	3
hsa-mir-1228-3p	1	hsa-mir-376c-3p	2	hsa-mir-23a-5p	3	hsa-mir-495-3p	2	hsa-mir-7855-5p	3	hsa-mir-1249-3p	3
hsa-mir-1229-3p	1	hsa-mir-377-3p	2	hsa-mir-299-5p	3	hsa-mir-5001-3p	2	hsa-mir-106a-3p	2	hsa-mir-1258-3p	3
hsa-mir-1237-3p	1	hsa-mir-378e-3p	2	hsa-mir-3065-5p	3	hsa-mir-513c-5p	2	hsa-mir-1228-5p	2	hsa-mir-1285-3p	3
hsa-mir-125a-3p	1	hsa-mir-4429-5p	2	hsa-mir-3188-3p	3	hsa-mir-5189-3p	2	hsa-mir-1229-3p	2	hsa-mir-19b-5p	3
hsa-mir-1271-5p	1	hsa-mir-4488-5p	2	hsa-mir-3928-3p	3	hsa-mir-5196-3p	2	hsa-mir-1237-3p	2	hsa-mir-218-5p	3
hsa-mir-1273h-3p	1	hsa-mir-4646-3p	2	hsa-mir-4446-3p	3	hsa-mir-542-3p	2	hsa-mir-1247-5p	2	hsa-mir-2355-3p	3
hsa-mir-1275-5p	1	hsa-mir-4742-3p	2	hsa-mir-4646-3p	3	hsa-mir-548ad-5p	2	hsa-mir-1250-5p	2	hsa-mir-23a-5p	3
hsa-mir-1277-3p	1	hsa-mir-4746-5p	2	hsa-mir-4659b-3p	3	hsa-mir-548ae-5p	2	hsa-mir-1271-5p	2	hsa-mir-3124-5p	3
hsa-mir-1284-5p	1	hsa-mir-4766-3p	2	hsa-mir-4772-3p	3	hsa-mir-548b-5p	2	hsa-mir-1273h-5p	2	hsa-mir-34c-5p	3
hsa-mir-1285-5p	1	hsa-mir-493-5p	2	hsa-mir-4785-3p	3	hsa-mir-548d-5p	2	hsa-mir-1287-5p	2	hsa-mir-365b-3p	3
hsa-mir-128-5p	1	hsa-mir-494-3p	2	hsa-mir-496-3p	3	hsa-mir-548l-5p	2	hsa-mir-1299-3p	2	hsa-mir-422a-5p	3
hsa-mir-1292-3p	1	hsa-mir-497-5p	2	hsa-mir-500a-5p	3	hsa-mir-548o-5p	2	hsa-mir-1306-3p	2	hsa-mir-429-3p	3
hsa-mir-1292-5p	1	hsa-mir-504-5p	2	hsa-mir-5189-3p	3	hsa-mir-550a-3p	2	hsa-mir-145-3p	2	hsa-mir-4440-3p	3
hsa-mir-1304-3p	1	hsa-mir-548z-3p	2	hsa-mir-542-5p	3	hsa-mir-556-3p	2	hsa-mir-1468-5p	2	hsa-mir-450b-5p	3
hsa-mir-130b-5p	1	hsa-mir-589-3p	2	hsa-mir-548au-5p	3	hsa-mir-610-5p	2	hsa-mir-221-5p	2	hsa-mir-4792-5p	3
hsa-mir-1343-3p	1	hsa-mir-627-5p	2	hsa-mir-548c-5p	3	hsa-mir-625-5p	2	hsa-mir-2277-5p	2	hsa-mir-5001-3p	3
hsa-mir-136-5p	1	hsa-mir-6503-3p	2	hsa-mir-6070-5p	3	hsa-mir-627-5p	2	hsa-mir-23a-5p	2	hsa-mir-5010-5p	3
hsa-mir-138-5p	1	hsa-mir-6511a-3p	2	hsa-mir-616-3p	3	hsa-mir-628-5p	2	hsa-mir-3065-5p	2	hsa-mir-550a-5p	3
hsa-mir-1-3p	1	hsa-mir-6511b-3p	2	hsa-mir-6515-3p	3	hsa-mir-6724-5p	2	hsa-mir-30c-3p	2	hsa-mir-576-3p	3
hsa-mir-143-5p	1	hsa-mir-6734-5p	2	hsa-mir-6731-3p	3	hsa-mir-6736-3p	2	hsa-mir-30d-3p	2	hsa-mir-590-3p	3
hsa-mir-145-3p	1	hsa-mir-6741-3p	2	hsa-mir-6747-3p	3	hsa-mir-6764-5p	2	hsa-mir-3130-5p	2	hsa-mir-616-3p	3
hsa-mir-148a-5p	1	hsa-mir-6741-5p	2	hsa-mir-6767-5p	3	hsa-mir-6780a-5p	2	hsa-mir-3140-3p	2	hsa-mir-651-5p	3
hsa-mir-151b-3p	1	hsa-mir-6749-3p	2	hsa-mir-6783-3p	3	hsa-mir-6799-3p	2	hsa-mir-3613-3p	2	hsa-mir-665-3p	3
hsa-mir-17-3p	1	hsa-mir-6777-3p	2	hsa-mir-6820-3p	3	hsa-mir-6894-5p	2	hsa-mir-3620-3p	2	hsa-mir-6777-3p	3
hsa-mir-181d-5p	1	hsa-mir-6797-3p	2	hsa-mir-6851-5p	3	hsa-mir-708-5p	2	hsa-mir-362-3p	2	hsa-mir-6791-3p	3
hsa-mir-184-3p	1	hsa-mir-6805-5p	2	hsa-mir-758-3p	3	hsa-mir-7-3p	2	hsa-mir-3682-3p	2	hsa-mir-6813-5p	3
hsa-mir-188-3p	1	hsa-mir-6820-3p	2	hsa-mir-885-5p	3	hsa-mir-99b-3p	2	hsa-mir-3688-3p	2	hsa-mir-6819-3p	3
hsa-mir-1910-5p	1	hsa-mir-6840-3p	2	hsa-mir-889-3p	3	hsa-mir-1234-3p	1	hsa-mir-378c-5p	2	hsa-mir-6859-5p	3
hsa-mir-19b-5p	1	hsa-mir-6842-5p	2	hsa-let-7f-3p	2	hsa-mir-1247-5p	1	hsa-mir-378d-5p	2	hsa-mir-939-5p	3
hsa-mir-202-5p	1	hsa-mir-6862-5p	2	hsa-mir-101-5p	2	hsa-mir-1250-5p	1	hsa-mir-424-3p	2	hsa-let-7a-3p	2
hsa-mir-206-3p	1	hsa-mir-7641-5p	2	hsa-mir-1228-3p	2	hsa-mir-1269b-5p	1	hsa-mir-429-3p	2	hsa-mir-1228-3p	2
hsa-mir-211-5p	1	hsa-mir-769-3p	2	hsa-mir-1229-3p	2	hsa-mir-1273h-5p	1	hsa-mir-4429-5p	2	hsa-mir-127-5p	2
hsa-mir-2116-3p	1	hsa-mir-889-3p	2	hsa-mir-125a-3p	2	hsa-mir-1275-5p	1	hsa-mir-450b-5p	2	hsa-mir-129-5p	2
hsa-mir-212-3p	1	hsa-mir-92a-5p	2	hsa-mir-1273e-5p	2	hsa-mir-1291-5p	1	hsa-mir-4516-5p	2	hsa-mir-1303-3p	2
hsa-mir-216a-5p	1	hsa-let-7e-3p	1	hsa-mir-1275-5p	2	hsa-mir-138-5p	1	hsa-mir-4646-3p	2	hsa-mir-135a-3p	2
hsa-mir-2276-3p	1	hsa-mir-1229-3p	1	hsa-mir-1277-3p	2	hsa-mir-1468-5p	1	hsa-mir-4767-5p	2	hsa-mir-138-5p	2
hsa-mir-2277-3p	1	hsa-mir-1233-3p	1	hsa-mir-1278-3p	2	hsa-mir-187-3p	1	hsa-mir-4785-3p	2	hsa-mir-143-5p	2
hsa-mir-2278-5p	1	hsa-mir-1268a-5p	1	hsa-mir-1285-3p	2	hsa-mir-18b-3p	1	hsa-mir-489-3p	2	hsa-mir-20a-3p	2
hsa-mir-2355-3p	1	hsa-mir-1284-5p	1	hsa-mir-1291-5p	2	hsa-mir-199b-5p	1	hsa-mir-493-3p	2	hsa-mir-2116-3p	2
hsa-mir-23a-5p	1	hsa-mir-1285-5p	1	hsa-mir-132-5p	2	hsa-mir-19b-5p	1	hsa-mir-499a-5p	2	hsa-mir-21-3p	2
hsa-mir-23c-3p	1	hsa-mir-129-3p	1	hsa-mir-1343-3p	2	hsa-mir-200b-5p	1	hsa-mir-5001-3p	2	hsa-mir-219a-3p	2
hsa-mir-26a-3p	1	hsa-mir-1306-3p	1	hsa-mir-135a-3p	2	hsa-mir-2277-3p	1	hsa-mir-504-5p	2	hsa-mir-2276-3p	2
hsa-mir-27a-5p	1	hsa-mir-130b-5p	1	hsa-mir-151b-3p	2	hsa-mir-2355-3p	1	hsa-mir-5187-5p	2	hsa-mir-2278-5p	2
hsa-mir-29c-5p	1	hsa-mir-132-5p	1	hsa-mir-204-3p	2	hsa-mir-23a-5p	1	hsa-mir-539-3p	2	hsa-mir-299-5p	2
hsa-mir-3065-5p	1	hsa-mir-181b-3p	1	hsa-mir-2277-3p	2	hsa-mir-301b-5p	1	hsa-mir-548aq-5p	2	hsa-mir-301b-3p	2
hsa-mir-30d-3p	1	hsa-mir-181c-3p	1	hsa-mir-2278-5p	2	hsa-mir-3115-5p	1	hsa-mir-548at-5p	2	hsa-mir-301b-5p	2
hsa-mir-3124-5p	1	hsa-mir-1827-3p	1	hsa-mir-28-5p	2	hsa-mir-3135a-5p	1	hsa-mir-548f-3p	2	hsa-mir-3065-5p	2
hsa-mir-3127-3p	1	hsa-mir-195-3p	1	hsa-mir-3064-5p	2	hsa-mir-3140-3p	1	hsa-mir-548o-5p	2	hsa-mir-3074-5p	2
hsa-mir-3130-5p	1	hsa-mir-199b-5p	1	hsa-mir-3074-5p	2	hsa-mir-31-5p	1	hsa-mir-551a-3p	2	hsa-mir-3136-5p	2
hsa-mir-3135a-5p	1	hsa-mir-204-3p	1	hsa-mir-31-5p	2	hsa-mir-3177-3p	1	hsa-mir-628-5p	2	hsa-mir-3157-5p	2
hsa-mir-3140-3p	1	hsa-mir-2116-5p	1	hsa-mir-3177-3p	2	hsa-mir-3198-3p	1	hsa-mir-629-3p	2	hsa-mir-3174-5p	2
hsa-mir-3150a-3p	1	hsa-mir-2277-5p	1	hsa-mir-320e-3p	2	hsa-mir-3200-5p	1	hsa-mir-6501-5p	2	hsa-mir-3182-5p	2
hsa-mir-3150a-5p	1	hsa-mir-23a-5p	1	hsa-mir-330-3p	2	hsa-mir-33b-5p	1	hsa-mir-6721-5p	2	hsa-mir-342-5p	2
hsa-mir-3157-5p	1	hsa-mir-26a-3p	1	hsa-mir-33b-5p	2	hsa-mir-342-5p	1	hsa-mir-6726-3p	2	hsa-mir-3667-5p	2
hsa-mir-31-5p	1	hsa-mir-29a-5p	1	hsa-mir-362-5p	2	hsa-mir-3605-5p	1	hsa-mir-6805-5p	2	hsa-mir-3679-5p	2
hsa-mir-3161-5p	1	hsa-mir-3065-5p	1	hsa-mir-3682-3p	2	hsa-mir-362-5p	1	hsa-mir-6820-3p	2	hsa-mir-3682-3p	2
hsa-mir-3168-5p	1	hsa-mir-3074-5p	1	hsa-mir-376b-3p	2	hsa-mir-3653-3p	1	hsa-mir-6851-3p	2	hsa-mir-374a-3p	2
hsa-mir-3177-3p	1	hsa-mir-3150b-3p	1	hsa-mir-382-3p	2	hsa-mir-374a-3p	1	hsa-mir-6882-5p	2	hsa-mir-378a-5p	2
hsa-mir-3183-5p	1	hsa-mir-3175-5p	1	hsa-mir-410-3p	2	hsa-mir-374b-3p	1	hsa-mir-7-3p	2	hsa-mir-410-5p	2
hsa-mir-3194-5p	1	hsa-mir-33a-5p	1	hsa-mir-4274-3p	2	hsa-mir-376b-3p	1	hsa-mir-877-3p	2	hsa-mir-433-3p	2
hsa-mir-3195-5p	1	hsa-mir-33b-5p	1	hsa-mir-4440-3p	2	hsa-mir-378g-5p	1	hsa-mir-99b-3p	2	hsa-mir-4448-3p	2
hsa-mir-323a-3p	1	hsa-mir-340-3p	1	hsa-mir-4488-5p	2	hsa-mir-382-3p	1	hsa-let-7f-3p	1	hsa-mir-4450-5p	2
hsa-mir-337-5p	1	hsa-mir-34c-3p	1	hsa-mir-4497-5p	2	hsa-mir-424-5p	1	hsa-mir-101-5p	1	hsa-mir-4504-3p	2
hsa-mir-3613-3p	1	hsa-mir-34c-5p	1	hsa-mir-4668-5p	2	hsa-mir-4429-5p	1	hsa-mir-10a-3p	1	hsa-mir-4521-5p	2
hsa-mir-3622a-3p	1	hsa-mir-3619-3p	1	hsa-mir-4742-3p	2	hsa-mir-4446-5p	1	hsa-mir-1179-5p	1	hsa-mir-4665-5p	2
hsa-mir-3682-3p	1	hsa-mir-3620-3p	1	hsa-mir-4743-3p	2	hsa-mir-4448-3p	1	hsa-mir-1224-5p	1	hsa-mir-4714-3p	2
hsa-mir-3688-3p	1	hsa-mir-365b-5p	1	hsa-mir-4792-5p	2	hsa-mir-4461-3p	1	hsa-mir-124-3p	1	hsa-mir-4722-5p	2
hsa-mir-376a-3p	1	hsa-mir-3682-3p	1	hsa-mir-495-3p	2	hsa-mir-4489-5p	1	hsa-mir-1273c-5p	1	hsa-mir-4785-3p	2
hsa-mir-377-3p	1	hsa-mir-3690-5p	1	hsa-mir-5006-3p	2	hsa-mir-4638-5p	1	hsa-mir-1275-5p	1	hsa-mir-4786-5p	2
hsa-mir-3913-5p	1	hsa-mir-374a-3p	1	hsa-mir-5096-5p	2	hsa-mir-4646-3p	1	hsa-mir-1285-3p	1	hsa-mir-4999-5p	2
hsa-mir-3928-3p	1	hsa-mir-378d-5p	1	hsa-mir-5187-5p	2	hsa-mir-4680-3p	1	hsa-mir-1285-5p	1	hsa-mir-5010-3p	2
hsa-mir-3934-5p	1	hsa-mir-3909-3p	1	hsa-mir-5196-3p	2	hsa-mir-4695-3p	1	hsa-mir-1292-5p	1	hsa-mir-5189-3p	2
hsa-mir-3940-3p	1	hsa-mir-3913-5p	1	hsa-mir-539-3p	2	hsa-mir-4734-3p	1	hsa-mir-1293-5p	1	hsa-mir-5196-3p	2
hsa-mir-409-5p	1	hsa-mir-3920-3p	1	hsa-mir-548ac-3p	2	hsa-mir-4742-3p	1	hsa-mir-1303-3p	1	hsa-mir-548aq-3p	2
hsa-mir-433-3p	1	hsa-mir-3928-3p	1	hsa-mir-548am-5p	2	hsa-mir-4749-3p	1	hsa-mir-1343-3p	1	hsa-mir-548at-5p	2
hsa-mir-4433a-5p	1	hsa-mir-433-3p	1	hsa-mir-548at-5p	2	hsa-mir-4804-5p	1	hsa-mir-136-3p	1	hsa-mir-548q-5p	2
hsa-mir-4433b-3p	1	hsa-mir-4433b-3p	1	hsa-mir-548ay-5p	2	hsa-mir-487b-5p	1	hsa-mir-141-5p	1	hsa-mir-574-5p	2
hsa-mir-4440-3p	1	hsa-mir-4449-3p	1	hsa-mir-548az-5p	2	hsa-mir-495-5p	1	hsa-mir-146a-3p	1	hsa-mir-579-5p	2
hsa-mir-4446-3p	1	hsa-mir-4497-5p	1	hsa-mir-548e-3p	2	hsa-mir-497-5p	1	hsa-mir-148a-5p	1	hsa-mir-610-5p	2
hsa-mir-4449-3p	1	hsa-mir-449c-5p	1	hsa-mir-548z-3p	2	hsa-mir-499a-5p	1	hsa-mir-148b-5p	1	hsa-mir-6131-3p	2
hsa-mir-4467-5p	1	hsa-mir-4504-3p	1	hsa-mir-556-3p	2	hsa-mir-5003-3p	1	hsa-mir-149-5p	1	hsa-mir-618-5p	2
hsa-mir-4510-5p	1	hsa-mir-450b-5p	1	hsa-mir-570-3p	2	hsa-mir-502-5p	1	hsa-mir-151b-3p	1	hsa-mir-627-5p	2
hsa-mir-4511-5p	1	hsa-mir-4516-5p	1	hsa-mir-582-3p	2	hsa-mir-504-5p	1	hsa-mir-1537-3p	1	hsa-mir-642a-3p	2
hsa-mir-4516-5p	1	hsa-mir-4533-5p	1	hsa-mir-589-3p	2	hsa-mir-5189-5p	1	hsa-mir-181b-3p	1	hsa-mir-6514-5p	2
hsa-mir-4521-5p	1	hsa-mir-4654-5p	1	hsa-mir-642a-3p	2	hsa-mir-518b-3p	1	hsa-mir-183-3p	1	hsa-mir-6515-3p	2
hsa-mir-4523-5p	1	hsa-mir-4665-5p	1	hsa-mir-642a-5p	2	hsa-mir-543-3p	1	hsa-mir-186-3p	1	hsa-mir-6721-5p	2
hsa-mir-4632-3p	1	hsa-mir-4717-3p	1	hsa-mir-6501-5p	2	hsa-mir-548am-5p	1	hsa-mir-18b-3p	1	hsa-mir-6724-5p	2
hsa-mir-4659b-3p	1	hsa-mir-4738-3p	1	hsa-mir-6511a-3p	2	hsa-mir-548aq-3p	1	hsa-mir-18b-5p	1	hsa-mir-6726-3p	2
hsa-mir-4660-5p	1	hsa-mir-4757-5p	1	hsa-mir-664b-5p	2	hsa-mir-548au-5p	1	hsa-mir-1908-3p	1	hsa-mir-6772-3p	2
hsa-mir-4665-5p	1	hsa-mir-4762-3p	1	hsa-mir-668-3p	2	hsa-mir-548i-5p	1	hsa-mir-193a-3p	1	hsa-mir-6775-3p	2
hsa-mir-4701-5p	1	hsa-mir-495-5p	1	hsa-mir-6716-3p	2	hsa-mir-548k-5p	1	hsa-mir-193b-3p	1	hsa-mir-6833-3p	2
hsa-mir-4741-3p	1	hsa-mir-499a-5p	1	hsa-mir-6734-5p	2	hsa-mir-548n-5p	1	hsa-mir-195-3p	1	hsa-mir-6850-5p	2
hsa-mir-4747-3p	1	hsa-mir-5010-3p	1	hsa-mir-6764-5p	2	hsa-mir-548q-5p	1	hsa-mir-196a-5p	1	hsa-mir-6884-5p	2
hsa-mir-4750-5p	1	hsa-mir-5010-5p	1	hsa-mir-6777-3p	2	hsa-mir-548z-3p	1	hsa-mir-205-3p	1	hsa-mir-7110-3p	2
hsa-mir-4754-5p	1	hsa-mir-505-3p	1	hsa-mir-6802-3p	2	hsa-mir-550a-5p	1	hsa-mir-20a-3p	1	hsa-mir-7-3p	2
hsa-mir-4755-3p	1	hsa-mir-5090-5p	1	hsa-mir-6833-3p	2	hsa-mir-5690-5p	1	hsa-mir-2116-3p	1	hsa-mir-758-3p	2
hsa-mir-4781-5p	1	hsa-mir-5096-5p	1	hsa-mir-6879-3p	2	hsa-mir-574-5p	1	hsa-mir-218-5p	1	hsa-mir-7855-5p	2
hsa-mir-4792-5p	1	hsa-mir-5187-5p	1	hsa-mir-6881-3p	2	hsa-mir-580-3p	1	hsa-mir-219b-5p	1	hsa-mir-873-3p	2
hsa-mir-495-5p	1	hsa-mir-5189-3p	1	hsa-mir-708-5p	2	hsa-mir-6089-3p	1	hsa-mir-2355-3p	1	hsa-mir-877-5p	2
hsa-mir-4999-5p	1	hsa-mir-5189-5p	1	hsa-mir-873-3p	2	hsa-mir-6131-3p	1	hsa-mir-23b-5p	1	hsa-mir-9-3p	2
hsa-mir-5001-3p	1	hsa-mir-5193-3p	1	hsa-mir-887-3p	2	hsa-mir-616-3p	1	hsa-mir-23c-3p	1	hsa-mir-940-3p	2
hsa-mir-5009-5p	1	hsa-mir-539-3p	1	hsa-mir-9-3p	2	hsa-mir-624-5p	1	hsa-mir-299-3p	1	hsa-mir-9-5p	2
hsa-mir-502-5p	1	hsa-mir-542-5p	1	hsa-mir-98-3p	2	hsa-mir-6501-5p	1	hsa-mir-299-5p	1	hsa-mir-1185-3p	1
hsa-mir-509-3p	1	hsa-mir-548ak-5p	1	hsa-mir-1179-5p	1	hsa-mir-6505-3p	1	hsa-mir-29a-5p	1	hsa-mir-1224-5p	1
hsa-mir-511-5p	1	hsa-mir-548au-5p	1	hsa-mir-1185-5p	1	hsa-mir-6511b-3p	1	hsa-mir-29b-5p	1	hsa-mir-1233-3p	1
hsa-mir-514a-3p	1	hsa-mir-548b-5p	1	hsa-mir-1227-3p	1	hsa-mir-6513-3p	1	hsa-mir-301b-3p	1	hsa-mir-1237-3p	1
hsa-mir-5187-3p	1	hsa-mir-548d-3p	1	hsa-mir-1238-3p	1	hsa-mir-651-5p	1	hsa-mir-3124-5p	1	hsa-mir-124-3p	1
hsa-mir-5187-5p	1	hsa-mir-548h-3p	1	hsa-mir-124-3p	1	hsa-mir-652-5p	1	hsa-mir-3127-5p	1	hsa-mir-1250-5p	1
hsa-mir-5189-3p	1	hsa-mir-556-3p	1	hsa-mir-1273c-5p	1	hsa-mir-6721-5p	1	hsa-mir-3139-5p	1	hsa-mir-1269a-3p	1
hsa-mir-5193-3p	1	hsa-mir-570-3p	1	hsa-mir-127-5p	1	hsa-mir-6731-3p	1	hsa-mir-3146-3p	1	hsa-mir-1275-5p	1
hsa-mir-542-3p	1	hsa-mir-576-3p	1	hsa-mir-1277-5p	1	hsa-mir-6734-5p	1	hsa-mir-32-3p	1	hsa-mir-1292-3p	1
hsa-mir-542-5p	1	hsa-mir-579-3p	1	hsa-mir-1285-5p	1	hsa-mir-6760-3p	1	hsa-mir-330-5p	1	hsa-mir-1292-5p	1
hsa-mir-548ac-3p	1	hsa-mir-579-5p	1	hsa-mir-128-5p	1	hsa-mir-6769b-3p	1	hsa-mir-337-3p	1	hsa-mir-1323-5p	1
hsa-mir-548am-5p	1	hsa-mir-582-3p	1	hsa-mir-1289-3p	1	hsa-mir-6770-3p	1	hsa-mir-342-5p	1	hsa-mir-132-5p	1
hsa-mir-548at-5p	1	hsa-mir-582-5p	1	hsa-mir-129-5p	1	hsa-mir-6782-3p	1	hsa-mir-3605-5p	1	hsa-mir-1468-5p	1
hsa-mir-548e-5p	1	hsa-mir-6070-5p	1	hsa-mir-1306-3p	1	hsa-mir-6787-3p	1	hsa-mir-3679-5p	1	hsa-mir-149-5p	1
hsa-mir-548h-3p	1	hsa-mir-6087-5p	1	hsa-mir-1343-5p	1	hsa-mir-6791-3p	1	hsa-mir-369-3p	1	hsa-mir-1537-3p	1
hsa-mir-548l-5p	1	hsa-mir-616-3p	1	hsa-mir-148a-5p	1	hsa-mir-6800-3p	1	hsa-mir-3928-3p	1	hsa-mir-15a-3p	1
hsa-mir-548z-3p	1	hsa-mir-6505-3p	1	hsa-mir-1537-3p	1	hsa-mir-6805-5p	1	hsa-mir-431-3p	1	hsa-mir-183-3p	1
hsa-mir-551b-3p	1	hsa-mir-6505-5p	1	hsa-mir-1538-3p	1	hsa-mir-6818-3p	1	hsa-mir-4435-5p	1	hsa-mir-187-3p	1
hsa-mir-552-5p	1	hsa-mir-6515-3p	1	hsa-mir-15a-3p	1	hsa-mir-6819-3p	1	hsa-mir-4437-3p	1	hsa-mir-18b-3p	1
hsa-mir-5589-5p	1	hsa-mir-6515-5p	1	hsa-mir-184-3p	1	hsa-mir-6850-5p	1	hsa-mir-4446-5p	1	hsa-mir-214-5p	1
hsa-mir-5683-5p	1	hsa-mir-6726-3p	1	hsa-mir-186-3p	1	hsa-mir-6857-3p	1	hsa-mir-4459-5p	1	hsa-mir-219b-3p	1
hsa-mir-590-3p	1	hsa-mir-6731-3p	1	hsa-mir-18b-5p	1	hsa-mir-6859-5p	1	hsa-mir-4469-3p	1	hsa-mir-219b-5p	1
hsa-mir-615-3p	1	hsa-mir-6735-3p	1	hsa-mir-196a-5p	1	hsa-mir-6866-5p	1	hsa-mir-455-5p	1	hsa-mir-2277-5p	1
hsa-mir-616-5p	1	hsa-mir-6735-5p	1	hsa-mir-19b-5p	1	hsa-mir-6877-5p	1	hsa-mir-4638-5p	1	hsa-mir-28-5p	1
hsa-mir-6503-3p	1	hsa-mir-6748-3p	1	hsa-mir-200b-5p	1	hsa-mir-6881-3p	1	hsa-mir-4659a-3p	1	hsa-mir-30d-3p	1
hsa-mir-6509-5p	1	hsa-mir-6754-3p	1	hsa-mir-208b-3p	1	hsa-mir-6881-5p	1	hsa-mir-4662a-5p	1	hsa-mir-3115-5p	1
hsa-mir-6513-3p	1	hsa-mir-6785-3p	1	hsa-mir-20a-3p	1	hsa-mir-6882-5p	1	hsa-mir-4670-3p	1	hsa-mir-3120-3p	1
hsa-mir-6515-3p	1	hsa-mir-6786-3p	1	hsa-mir-210-5p	1	hsa-mir-6893-3p	1	hsa-mir-4710-5p	1	hsa-mir-3121-3p	1
hsa-mir-651-5p	1	hsa-mir-6834-5p	1	hsa-mir-2115-3p	1	hsa-mir-6895-3p	1	hsa-mir-4723-3p	1	hsa-mir-3127-3p	1
hsa-mir-664a-3p	1	hsa-mir-6851-3p	1	hsa-mir-211-5p	1	hsa-mir-7641-5p	1	hsa-mir-4738-3p	1	hsa-mir-3129-5p	1
hsa-mir-6734-3p	1	hsa-mir-6855-3p	1	hsa-mir-2116-3p	1	hsa-mir-873-3p	1	hsa-mir-4742-5p	1	hsa-mir-3130-5p	1
hsa-mir-6743-3p	1	hsa-mir-6859-5p	1	hsa-mir-2116-5p	1	hsa-mir-9-3p	1	hsa-mir-4748-5p	1	hsa-mir-3140-3p	1
hsa-mir-6747-3p	1	hsa-mir-6875-5p	1	hsa-mir-218-5p	1	hsa-mir-9-5p	1	hsa-mir-4753-5p	1	hsa-mir-3150a-3p	1
hsa-mir-6749-3p	1	hsa-mir-6881-3p	1	hsa-mir-2355-3p	1	hsa-mir-99a-3p	1	hsa-mir-4755-5p	1	hsa-mir-3161-5p	1
hsa-mir-6758-3p	1	hsa-mir-6882-3p	1	hsa-mir-27a-5p	1			hsa-mir-496-3p	1	hsa-mir-3168-5p	1
hsa-mir-6763-5p	1	hsa-mir-6882-5p	1	hsa-mir-3120-3p	1			hsa-mir-5009-5p	1	hsa-mir-3179-3p	1
hsa-mir-6782-3p	1	hsa-mir-6884-5p	1	hsa-mir-3130-5p	1			hsa-mir-502-5p	1	hsa-mir-3180-5p	1
hsa-mir-6783-3p	1	hsa-mir-6892-5p	1	hsa-mir-3136-5p	1			hsa-mir-517a-3p	1	hsa-mir-3186-3p	1
hsa-mir-6793-3p	1	hsa-mir-7-3p	1	hsa-mir-3140-3p	1			hsa-mir-517b-3p	1	hsa-mir-3190-3p	1
hsa-mir-6815-3p	1	hsa-mir-7977-5p	1	hsa-mir-3146-3p	1			hsa-mir-5189-3p	1	hsa-mir-3191-5p	1
hsa-mir-6842-5p	1	hsa-mir-9-3p	1	hsa-mir-3150a-3p	1			hsa-mir-5189-5p	1	hsa-mir-320e-3p	1
hsa-mir-6850-5p	1	hsa-mir-9-5p	1	hsa-mir-3157-3p	1			hsa-mir-5193-3p	1	hsa-mir-32-3p	1
hsa-mir-6855-3p	1	hsa-mir-98-3p	1	hsa-mir-3157-5p	1			hsa-mir-5196-3p	1	hsa-mir-33a-3p	1
hsa-mir-6877-5p	1	hsa-mir-99b-3p	1	hsa-mir-3162-3p	1			hsa-mir-522-5p	1	hsa-mir-340-3p	1
hsa-mir-6885-3p	1			hsa-mir-3173-3p	1			hsa-mir-542-5p	1	hsa-mir-362-3p	1
hsa-mir-6894-3p	1			hsa-mir-3174-5p	1			hsa-mir-544a-3p	1	hsa-mir-363-5p	1
hsa-mir-7110-3p	1			hsa-mir-3182-5p	1			hsa-mir-548a-3p	1	hsa-mir-365a-3p	1
hsa-mir-7111-3p	1			hsa-mir-3195-5p	1			hsa-mir-548ah-3p	1	hsa-mir-3661-5p	1
hsa-mir-7-3p	1			hsa-mir-3198-3p	1			hsa-mir-548ap-5p	1	hsa-mir-374b-3p	1
hsa-mir-7641-5p	1			hsa-mir-323a-5p	1			hsa-mir-548au-5p	1	hsa-mir-376a-5p	1
hsa-mir-766-3p	1			hsa-mir-329-5p	1			hsa-mir-548az-5p	1	hsa-mir-377-3p	1
hsa-mir-7704-5p	1			hsa-mir-330-5p	1			hsa-mir-548e-3p	1	hsa-mir-378h-5p	1
hsa-mir-7976-5p	1			hsa-mir-331-5p	1			hsa-mir-548j-3p	1	hsa-mir-3912-3p	1
hsa-mir-873-3p	1			hsa-mir-340-3p	1			hsa-mir-548o-3p	1	hsa-mir-3913-5p	1
hsa-mir-92a-5p	1			hsa-mir-3605-5p	1			hsa-mir-548z-3p	1	hsa-mir-412-5p	1
hsa-mir-935-3p	1			hsa-mir-3611-3p	1			hsa-mir-551b-3p	1	hsa-mir-432-3p	1
hsa-mir-9-3p	1			hsa-mir-3617-5p	1			hsa-mir-5586-5p	1	hsa-mir-4429-5p	1
hsa-mir-940-3p	1			hsa-mir-3653-3p	1			hsa-mir-5695-3p	1	hsa-mir-4436a-3p	1
hsa-mir-99b-3p	1			hsa-mir-3661-5p	1			hsa-mir-579-3p	1	hsa-mir-4436b-3p	1
				hsa-mir-3675-5p	1			hsa-mir-6070-5p	1	hsa-mir-4470-3p	1
				hsa-mir-3692-3p	1			hsa-mir-624-5p	1	hsa-mir-4488-5p	1
				hsa-mir-377-5p	1			hsa-mir-6503-5p	1	hsa-mir-4497-5p	1
				hsa-mir-378d-5p	1			hsa-mir-6513-3p	1	hsa-mir-449a-5p	1
				hsa-mir-378g-5p	1			hsa-mir-6513-5p	1	hsa-mir-4510-5p	1
				hsa-mir-3913-5p	1			hsa-mir-6514-5p	1	hsa-mir-4526-3p	1
				hsa-mir-429-3p	1			hsa-mir-656-3p	1	hsa-mir-4638-3p	1
				hsa-mir-433-3p	1			hsa-mir-664b-3p	1	hsa-mir-4645-5p	1
				hsa-mir-4429-5p	1			hsa-mir-664b-5p	1	hsa-mir-4653-3p	1
				hsa-mir-4435-5p	1			hsa-mir-6731-3p	1	hsa-mir-4659a-3p	1
				hsa-mir-4504-3p	1			hsa-mir-6734-3p	1	hsa-mir-4660-5p	1
				hsa-mir-450b-5p	1			hsa-mir-6734-5p	1	hsa-mir-4661-5p	1
				hsa-mir-4511-5p	1			hsa-mir-6735-3p	1	hsa-mir-4662a-5p	1
				hsa-mir-452-5p	1			hsa-mir-6750-3p	1	hsa-mir-4664-3p	1
				hsa-mir-4533-5p	1			hsa-mir-6750-5p	1	hsa-mir-4668-5p	1
				hsa-mir-4632-3p	1			hsa-mir-6767-5p	1	hsa-mir-4687-5p	1
				hsa-mir-4655-5p	1			hsa-mir-6769b-3p	1	hsa-mir-4728-3p	1
				hsa-mir-4662a-5p	1			hsa-mir-6770-3p	1	hsa-mir-4746-5p	1
				hsa-mir-4674-3p	1			hsa-mir-6771-3p	1	hsa-mir-4748-5p	1
				hsa-mir-4690-3p	1			hsa-mir-6777-3p	1	hsa-mir-4750-5p	1
				hsa-mir-4710-5p	1			hsa-mir-6780a-5p	1	hsa-mir-4753-5p	1
				hsa-mir-4714-3p	1			hsa-mir-6791-3p	1	hsa-mir-4755-3p	1
				hsa-mir-4728-3p	1			hsa-mir-6806-3p	1	hsa-mir-4755-5p	1
				hsa-mir-4729-5p	1			hsa-mir-6807-5p	1	hsa-mir-487b-5p	1
				hsa-mir-4742-5p	1			hsa-mir-6812-3p	1	hsa-mir-496-3p	1
				hsa-mir-4745-3p	1			hsa-mir-6819-3p	1	hsa-mir-5006-3p	1
				hsa-mir-4746-5p	1			hsa-mir-6821-3p	1	hsa-mir-5009-5p	1
				hsa-mir-4748-5p	1			hsa-mir-6832-3p	1	hsa-mir-500b-3p	1
				hsa-mir-4755-3p	1			hsa-mir-6842-5p	1	hsa-mir-500b-5p	1
				hsa-mir-4755-5p	1			hsa-mir-6854-3p	1	hsa-mir-501-5p	1
				hsa-mir-4800-3p	1			hsa-mir-6860-3p	1	hsa-mir-513c-5p	1
				hsa-mir-4804-3p	1			hsa-mir-6877-5p	1	hsa-mir-548ak-5p	1
				hsa-mir-487a-5p	1			hsa-mir-6881-3p	1	hsa-mir-548au-5p	1
				hsa-mir-487b-5p	1			hsa-mir-6883-3p	1	hsa-mir-548c-5p	1
				hsa-mir-490-5p	1			hsa-mir-6885-3p	1	hsa-mir-548d-5p	1
				hsa-mir-491-3p	1			hsa-mir-6891-5p	1	hsa-mir-548e-5p	1
				hsa-mir-499a-5p	1			hsa-mir-708-5p	1	hsa-mir-548f-3p	1
				hsa-mir-5192-3p	1			hsa-mir-7109-3p	1	hsa-mir-548n-5p	1
				hsa-mir-5193-3p	1			hsa-mir-7110-3p	1	hsa-mir-548o-5p	1
				hsa-mir-548a-5p	1			hsa-mir-766-5p	1	hsa-mir-548u-3p	1
				hsa-mir-548aa-3p	1			hsa-mir-7977-5p	1	hsa-mir-548z-3p	1
				hsa-mir-548an-5p	1			hsa-mir-873-3p	1	hsa-mir-5584-5p	1
				hsa-mir-548ay-3p	1			hsa-mir-874-5p	1	hsa-mir-590-5p	1
				hsa-mir-548b-3p	1			hsa-mir-885-3p	1	hsa-mir-619-5p	1
				hsa-mir-548b-5p	1			hsa-mir-940-3p	1	hsa-mir-622-3p	1
				hsa-mir-548e-5p	1			hsa-mir-944-3p	1	hsa-mir-642a-5p	1
				hsa-mir-548f-3p	1			hsa-mir-99a-3p	1	hsa-mir-6505-3p	1
				hsa-mir-548n-5p	1					hsa-mir-6513-3p	1
				hsa-mir-548o-5p	1					hsa-mir-6516-5p	1
				hsa-mir-550a-5p	1					hsa-mir-659-5p	1
				hsa-mir-584-3p	1					hsa-mir-6730-5p	1
				hsa-mir-597-5p	1					hsa-mir-6734-3p	1
				hsa-mir-610-5p	1					hsa-mir-6735-5p	1
				hsa-mir-615-3p	1					hsa-mir-6736-3p	1
				hsa-mir-619-5p	1					hsa-mir-6743-3p	1
				hsa-mir-6502-5p	1					hsa-mir-6749-3p	1
				hsa-mir-6505-5p	1					hsa-mir-6750-5p	1
				hsa-mir-6513-5p	1					hsa-mir-6766-3p	1
				hsa-mir-6514-5p	1					hsa-mir-6777-5p	1
				hsa-mir-6729-5p	1					hsa-mir-6783-3p	1
				hsa-mir-6734-3p	1					hsa-mir-6786-3p	1
				hsa-mir-6741-5p	1					hsa-mir-6787-3p	1
				hsa-mir-6750-5p	1					hsa-mir-6805-5p	1
				hsa-mir-6752-3p	1					hsa-mir-6820-3p	1
				hsa-mir-675-3p	1					hsa-mir-6832-3p	1
				hsa-mir-6769b-3p	1					hsa-mir-6833-5p	1
				hsa-mir-6772-3p	1					hsa-mir-6853-3p	1
				hsa-mir-6782-3p	1					hsa-mir-6866-5p	1
				hsa-mir-6783-5p	1					hsa-mir-6869-5p	1
				hsa-mir-6786-3p	1					hsa-mir-6874-3p	1
				hsa-mir-6799-3p	1					hsa-mir-6879-3p	1
				hsa-mir-6801-5p	1					hsa-mir-6882-3p	1
				hsa-mir-6812-3p	1					hsa-mir-6889-5p	1
				hsa-mir-6813-5p	1					hsa-mir-6894-5p	1
				hsa-mir-6817-3p	1					hsa-mir-7109-3p	1
				hsa-mir-6821-5p	1					hsa-mir-7113-3p	1
				hsa-mir-6842-5p	1					hsa-mir-7151-3p	1
				hsa-mir-6843-3p	1					hsa-mir-766-5p	1
				hsa-mir-6859-5p	1					hsa-mir-8485-3p	1
				hsa-mir-6862-5p	1					hsa-mir-873-5p	1
				hsa-mir-6866-3p	1					hsa-mir-887-3p	1
				hsa-mir-6877-5p	1					hsa-mir-99a-3p	1
				hsa-mir-6884-5p	1
				hsa-mir-7113-3p	1
				hsa-mir-7-3p	1
				hsa-mir-766-5p	1
				hsa-mir-769-3p	1
				hsa-mir-7855-5p	1
				hsa-mir-873-5p	1
				hsa-mir-877-5p	1
				hsa-mir-92a-5p	1
				hsa-mir-939-5p	1
				hsa-mir-9-5p	1
				hsa-mir-99a-3p	1
				hsa-mir-99b-3p	1

## Sheet: mCT
mCT A1		mCT A2		mCT B1		mCT B2		mCT C1		mCT C2
miRNA	Reads	miRNA	Reads	miRNA	Reads	miRNA	Reads	miRNA	Reads	miRNA	Reads
hsa-mir-486-5p	769427	hsa-mir-486-5p	691468	hsa-mir-486-5p	1012719	hsa-mir-486-5p	472713	hsa-mir-486-5p	746622	hsa-mir-486-5p	781441
hsa-mir-92a-3p	23556	hsa-mir-92a-3p	51172	hsa-mir-92a-3p	35938	hsa-mir-92a-3p	58902	hsa-let-7b-5p	22636	hsa-mir-92a-3p	89196
hsa-let-7b-5p	12349	hsa-let-7b-5p	17240	hsa-let-7b-5p	27971	hsa-let-7b-5p	13492	hsa-mir-92a-3p	17998	hsa-let-7b-5p	26547
hsa-mir-320a-3p	6205	hsa-mir-320a-3p	5866	hsa-mir-320a-3p	10062	hsa-mir-423-5p	4483	hsa-mir-320a-3p	9316	hsa-mir-320a-3p	13731
hsa-mir-423-5p	5837	hsa-mir-423-5p	5354	hsa-mir-423-5p	9292	hsa-mir-320a-3p	4259	hsa-mir-423-5p	6983	hsa-mir-423-5p	6122
hsa-mir-25-3p	3036	hsa-mir-25-3p	3769	hsa-mir-25-3p	5416	hsa-mir-25-3p	2822	hsa-let-7a-5p	4240	hsa-let-7a-5p	5698
hsa-mir-10b-5p	2660	hsa-mir-451a-5p	2416	hsa-let-7a-5p	4462	hsa-let-7a-5p	1984	hsa-mir-25-3p	4088	hsa-mir-25-3p	5566
hsa-mir-451a-5p	2094	hsa-mir-10b-5p	2342	hsa-mir-10b-5p	4183	hsa-mir-10b-5p	1622	hsa-mir-10b-5p	3144	hsa-let-7i-5p	5210
hsa-let-7a-5p	1588	hsa-mir-16-5p	2074	hsa-mir-451a-5p	2995	hsa-let-7i-5p	1558	hsa-mir-451a-5p	2845	hsa-mir-151a-3p	2197
hsa-mir-16-5p	1506	hsa-let-7a-5p	2050	hsa-mir-16-5p	2932	hsa-mir-451a-5p	1371	hsa-let-7i-5p	2670	hsa-mir-181a-5p	2098
hsa-mir-30d-5p	1129	hsa-let-7i-5p	1842	hsa-let-7i-5p	2738	hsa-mir-181a-5p	1122	hsa-mir-16-5p	2350	hsa-mir-10b-5p	1802
hsa-let-7i-5p	1065	hsa-mir-22-3p	1443	hsa-mir-30d-5p	2176	hsa-mir-16-5p	1072	hsa-mir-22-3p	2285	hsa-mir-30d-5p	1693
hsa-mir-22-3p	1052	hsa-mir-30d-5p	1431	hsa-mir-181a-5p	2006	hsa-mir-22-3p	1072	hsa-mir-30d-5p	2097	hsa-mir-451a-5p	1689
hsa-mir-181a-5p	911	hsa-mir-181a-5p	1174	hsa-mir-22-3p	1800	hsa-mir-30d-5p	1039	hsa-mir-151a-3p	2038	hsa-mir-22-3p	1515
hsa-mir-151a-3p	776	hsa-mir-151a-3p	904	hsa-mir-151a-3p	1706	hsa-mir-191-5p	739	hsa-mir-181a-5p	1768	hsa-mir-191-5p	1383
hsa-mir-122-5p	654	hsa-mir-122-5p	809	hsa-mir-26a-5p	1537	hsa-mir-151a-3p	715	hsa-mir-122-5p	1504	hsa-let-7f-5p	1272
hsa-mir-425-5p	646	hsa-mir-93-5p	776	hsa-let-7f-5p	1342	hsa-mir-26a-5p	694	hsa-mir-26a-5p	1494	hsa-mir-26a-5p	1210
hsa-mir-486-3p	567	hsa-mir-26a-5p	775	hsa-mir-191-5p	1251	hsa-let-7f-5p	602	hsa-mir-146a-5p	1386	hsa-mir-221-3p	1202
hsa-mir-93-5p	511	hsa-mir-425-5p	695	hsa-mir-221-3p	1121	hsa-mir-425-5p	501	hsa-mir-425-5p	1385	hsa-mir-103a-3p	1176
hsa-mir-26a-5p	507	hsa-mir-191-5p	600	hsa-mir-425-5p	1106	hsa-mir-28-3p	490	hsa-let-7f-5p	1204	hsa-mir-146a-5p	1160
hsa-mir-221-3p	489	hsa-let-7f-5p	598	hsa-mir-192-5p	1044	hsa-mir-93-5p	475	hsa-mir-221-3p	1105	hsa-mir-16-5p	1144
hsa-mir-192-5p	475	hsa-mir-192-5p	593	hsa-mir-122-5p	1039	hsa-mir-103a-3p	474	hsa-mir-191-5p	1103	hsa-mir-28-3p	1133
hsa-mir-191-5p	473	hsa-mir-103a-3p	549	hsa-mir-93-5p	974	hsa-mir-122-5p	460	hsa-mir-103a-3p	999	hsa-mir-320b-3p	1112
hsa-mir-320b-3p	467	hsa-mir-221-3p	523	hsa-mir-146a-5p	971	hsa-mir-221-3p	458	hsa-mir-192-5p	777	hsa-mir-432-5p	979
hsa-let-7f-5p	442	hsa-mir-486-3p	521	hsa-mir-486-3p	952	hsa-mir-432-5p	458	hsa-mir-486-3p	705	hsa-let-7d-5p	879
hsa-mir-92b-3p	439	hsa-mir-92b-3p	499	hsa-mir-103a-3p	891	hsa-mir-146b-5p	420	hsa-mir-21-5p	698	hsa-mir-122-5p	809
hsa-mir-103a-3p	420	hsa-mir-320b-3p	473	hsa-mir-146b-5p	770	hsa-mir-146a-5p	404	hsa-mir-320b-3p	681	hsa-mir-93-5p	773
hsa-mir-106b-3p	362	hsa-mir-21-5p	446	hsa-mir-432-5p	740	hsa-mir-320b-3p	387	hsa-let-7d-5p	637	hsa-mir-425-5p	699
hsa-mir-146a-5p	352	hsa-let-7d-5p	427	hsa-let-7d-5p	703	hsa-mir-192-5p	361	hsa-mir-28-3p	606	hsa-mir-409-3p	645
hsa-mir-21-5p	341	hsa-mir-146a-5p	420	hsa-mir-409-3p	689	hsa-mir-486-3p	355	hsa-mir-93-5p	606	hsa-mir-21-5p	629
hsa-mir-146b-5p	290	hsa-mir-106b-3p	400	hsa-mir-28-3p	672	hsa-mir-21-5p	322	hsa-mir-146b-5p	564	hsa-mir-106b-3p	617
hsa-let-7d-5p	280	hsa-mir-101-3p	392	hsa-mir-106b-3p	668	hsa-mir-423-3p	316	hsa-mir-106b-3p	541	hsa-mir-146b-5p	613
hsa-mir-30a-5p	274	hsa-mir-28-3p	365	hsa-mir-21-5p	665	hsa-mir-106b-3p	302	hsa-mir-92b-3p	523	hsa-mir-423-3p	582
hsa-mir-26b-5p	264	hsa-mir-26b-5p	318	hsa-mir-320b-3p	639	hsa-mir-409-3p	284	hsa-mir-26b-5p	514	hsa-mir-486-3p	541
hsa-let-7g-5p	239	hsa-mir-30a-5p	312	hsa-mir-10a-5p	633	hsa-mir-4508-5p	262	hsa-mir-126-5p	498	hsa-mir-1307-3p	520
hsa-mir-484-5p	233	hsa-mir-30e-5p	312	hsa-mir-92b-3p	584	hsa-let-7d-5p	261	hsa-mir-30a-5p	487	hsa-mir-26b-5p	516
hsa-mir-10a-5p	223	hsa-mir-146b-5p	311	hsa-mir-26b-5p	554	hsa-mir-26b-5p	242	hsa-mir-30e-5p	443	hsa-mir-584-5p	512
hsa-mir-375-3p	221	hsa-mir-126-5p	304	hsa-mir-30e-5p	531	hsa-mir-10a-5p	241	hsa-mir-1246-5p	429	hsa-mir-192-5p	505
hsa-mir-423-3p	217	hsa-mir-10a-5p	287	hsa-let-7g-5p	508	hsa-mir-92b-3p	237	hsa-mir-423-3p	428	hsa-mir-126-5p	442
hsa-mir-28-3p	214	hsa-let-7g-5p	286	hsa-mir-30a-5p	482	hsa-mir-30e-5p	231	hsa-mir-10a-5p	401	hsa-mir-92b-3p	379
hsa-mir-101-3p	206	hsa-mir-363-3p	248	hsa-mir-4508-5p	467	hsa-mir-101-3p	218	hsa-mir-432-5p	380	hsa-mir-101-3p	369
hsa-mir-140-3p	197	hsa-mir-148a-3p	232	hsa-mir-423-3p	456	hsa-mir-126-5p	214	hsa-mir-409-3p	359	hsa-mir-1246-5p	358
hsa-mir-4732-3p	196	hsa-mir-484-5p	226	hsa-mir-126-5p	443	hsa-mir-148a-3p	204	hsa-mir-199a-3p	338	hsa-mir-744-5p	347
hsa-mir-30e-5p	195	hsa-mir-423-3p	218	hsa-mir-101-3p	361	hsa-mir-584-5p	178	hsa-mir-744-5p	337	hsa-mir-98-5p	323
hsa-mir-182-5p	187	hsa-mir-432-5p	211	hsa-mir-148a-3p	319	hsa-mir-30a-5p	173	hsa-mir-101-3p	335	hsa-mir-3135b-5p	313
hsa-mir-126-5p	186	hsa-mir-532-5p	194	hsa-mir-484-5p	314	hsa-let-7g-5p	170	hsa-let-7g-5p	312	hsa-let-7g-5p	307
hsa-mir-1246-5p	155	hsa-mir-182-5p	191	hsa-mir-186-5p	295	hsa-mir-3135b-5p	170	hsa-mir-4508-5p	311	hsa-mir-199a-3p	294
hsa-mir-363-3p	152	hsa-mir-584-5p	183	hsa-mir-3135b-5p	280	hsa-mir-532-5p	170	hsa-mir-378a-3p	298	hsa-mir-30e-5p	290
hsa-mir-532-5p	142	hsa-mir-140-3p	182	hsa-mir-4732-3p	260	hsa-mir-484-5p	169	hsa-mir-3615-3p	293	hsa-mir-30a-5p	287
hsa-mir-432-5p	135	hsa-mir-375-3p	180	hsa-let-7c-5p	250	hsa-mir-199a-3p	155	hsa-let-7d-3p	292	hsa-mir-4508-5p	264
hsa-mir-148a-3p	134	hsa-let-7d-3p	170	hsa-mir-584-5p	247	hsa-mir-1307-3p	153	hsa-mir-484-5p	287	hsa-mir-382-5p	247
hsa-let-7d-3p	132	hsa-mir-199a-3p	167	hsa-let-7d-3p	245	hsa-let-7c-5p	146	hsa-mir-186-5p	234	hsa-mir-4446-3p	233
hsa-mir-584-5p	131	hsa-mir-1246-5p	163	hsa-mir-199a-3p	239	hsa-mir-363-3p	142	hsa-mir-584-5p	234	hsa-mir-143-3p	228
hsa-mir-3615-3p	120	hsa-mir-378a-3p	159	hsa-mir-140-3p	234	hsa-mir-744-5p	131	hsa-mir-1307-3p	228	hsa-mir-107-3p	225
hsa-mir-4508-5p	120	hsa-let-7c-5p	157	hsa-mir-182-5p	228	hsa-mir-140-3p	118	hsa-mir-140-3p	215	hsa-mir-3615-3p	217
hsa-mir-199a-3p	114	hsa-mir-4732-3p	157	hsa-mir-744-5p	219	hsa-mir-378a-3p	115	hsa-mir-4732-3p	208	hsa-mir-182-5p	206
hsa-mir-409-3p	108	hsa-mir-143-3p	153	hsa-mir-16-3p	215	hsa-mir-629-5p	115	hsa-mir-363-3p	206	hsa-let-7c-5p	205
hsa-mir-378a-3p	102	hsa-mir-3615-3p	136	hsa-mir-363-3p	210	hsa-mir-4732-3p	113	hsa-mir-148a-3p	205	hsa-mir-186-5p	204
hsa-mir-181b-5p	98	hsa-mir-107-3p	131	hsa-mir-328-3p	200	hsa-mir-182-5p	109	hsa-mir-182-5p	197	hsa-mir-10a-5p	202
hsa-mir-328-3p	97	hsa-mir-1307-3p	125	hsa-mir-3615-3p	195	hsa-mir-328-3p	108	hsa-mir-3135b-5p	195	hsa-mir-140-3p	196
hsa-mir-186-5p	96	hsa-mir-409-3p	118	hsa-mir-941-3p	191	hsa-mir-3615-3p	95	hsa-mir-328-3p	193	hsa-mir-181b-5p	196
hsa-mir-107-3p	95	hsa-mir-16-3p	113	hsa-mir-1307-3p	175	hsa-let-7d-3p	93	hsa-mir-203a-3p	174	hsa-mir-328-3p	196
hsa-mir-185-5p	93	hsa-mir-744-5p	113	hsa-mir-378a-3p	170	hsa-mir-107-3p	88	hsa-mir-107-3p	171	hsa-mir-629-5p	196
hsa-mir-150-5p	92	hsa-mir-3135b-5p	109	hsa-mir-532-5p	160	hsa-mir-1246-5p	82	hsa-mir-24-3p	167	hsa-mir-4732-3p	194
hsa-mir-744-5p	90	hsa-mir-15a-5p	103	hsa-mir-107-3p	154	hsa-mir-941-3p	82	hsa-let-7c-5p	166	hsa-mir-532-5p	191
hsa-mir-1307-3p	88	hsa-mir-4508-5p	103	hsa-mir-181b-5p	147	hsa-mir-150-5p	81	hsa-mir-185-5p	166	hsa-mir-148a-3p	186
hsa-mir-3135b-5p	84	hsa-mir-941-3p	101	hsa-mir-185-5p	141	hsa-mir-199b-3p	81	hsa-mir-199b-3p	165	hsa-mir-484-5p	183
hsa-mir-941-3p	81	hsa-mir-186-5p	100	hsa-mir-24-3p	134	hsa-mir-16-3p	79	hsa-mir-16-3p	159	hsa-let-7d-3p	178
hsa-let-7c-5p	74	hsa-mir-155-5p	95	hsa-mir-150-5p	131	hsa-mir-185-5p	79	hsa-mir-181b-5p	146	hsa-mir-378a-3p	171
hsa-mir-143-3p	72	hsa-mir-629-5p	92	hsa-mir-1246-5p	130	hsa-mir-186-5p	78	hsa-mir-532-5p	135	hsa-mir-199b-3p	147
hsa-mir-4732-5p	68	hsa-mir-185-5p	86	hsa-mir-199b-3p	121	hsa-mir-143-3p	75	hsa-mir-629-5p	121	hsa-mir-363-3p	147
hsa-mir-629-5p	66	hsa-mir-328-3p	84	hsa-mir-629-5p	121	hsa-mir-181b-5p	70	hsa-mir-15a-5p	107	hsa-mir-155-5p	143
hsa-mir-155-5p	62	hsa-mir-199b-3p	82	hsa-mir-155-5p	120	hsa-mir-98-5p	69	hsa-mir-382-5p	107	hsa-mir-185-5p	123
hsa-mir-199b-3p	59	hsa-mir-142-5p	74	hsa-mir-382-5p	119	hsa-let-7e-5p	55	hsa-mir-941-3p	105	hsa-mir-24-3p	105
hsa-mir-15a-5p	54	hsa-mir-150-5p	74	hsa-mir-15a-5p	117	hsa-mir-15a-5p	51	hsa-mir-98-5p	105	hsa-mir-375-3p	94
hsa-mir-16-3p	53	hsa-mir-181b-5p	74	hsa-mir-4446-3p	103	hsa-mir-382-5p	49	hsa-mir-375-3p	102	hsa-mir-181d-5p	89
hsa-mir-24-3p	50	hsa-mir-4732-5p	73	hsa-mir-375-3p	101	hsa-mir-24-3p	48	hsa-mir-142-5p	92	hsa-mir-16-3p	86
hsa-mir-27b-3p	41	hsa-mir-98-5p	68	hsa-mir-98-5p	101	hsa-mir-4446-3p	48	hsa-mir-4732-5p	87	hsa-mir-1908-5p	86
hsa-mir-625-3p	39	hsa-mir-27b-3p	56	hsa-mir-130a-3p	93	hsa-mir-155-5p	47	hsa-mir-143-3p	85	hsa-mir-941-3p	79
hsa-mir-98-5p	39	hsa-mir-130a-3p	55	hsa-let-7e-5p	89	hsa-mir-130a-3p	44	hsa-mir-150-5p	84	hsa-mir-574-5p	78
hsa-mir-1180-3p	37	hsa-mir-320c-3p	54	hsa-mir-99b-5p	85	hsa-mir-324-5p	43	hsa-mir-320c-3p	78	hsa-mir-433-3p	77
hsa-mir-130a-3p	37	hsa-mir-24-3p	50	hsa-mir-143-3p	83	hsa-mir-99b-5p	43	hsa-mir-99b-5p	76	hsa-mir-30e-3p	71
hsa-mir-128-3p	36	hsa-mir-19b-3p	47	hsa-mir-130b-3p	82	hsa-mir-4732-5p	41	hsa-mir-155-5p	74	hsa-mir-223-3p	69
hsa-mir-142-5p	35	hsa-mir-183-5p	39	hsa-mir-324-5p	81	hsa-mir-30e-3p	40	hsa-mir-151a-5p	73	hsa-mir-320c-3p	69
hsa-mir-324-5p	32	hsa-mir-324-5p	36	hsa-mir-4732-5p	81	hsa-mir-151a-5p	39	hsa-mir-433-3p	72	hsa-mir-1180-3p	67
hsa-mir-7706-3p	32	hsa-mir-421-3p	34	hsa-mir-127-3p	78	hsa-mir-375-3p	37	hsa-mir-130b-3p	71	hsa-mir-130a-3p	59
hsa-mir-320c-3p	31	hsa-mir-144-3p	33	hsa-mir-181c-5p	74	hsa-mir-370-3p	36	hsa-mir-1908-5p	71	hsa-mir-181c-5p	56
hsa-mir-421-3p	31	hsa-let-7e-5p	32	hsa-mir-142-5p	72	hsa-mir-1908-5p	35	hsa-let-7e-5p	67	hsa-mir-324-5p	56
hsa-mir-92b-5p	31	hsa-mir-4446-3p	32	hsa-mir-19b-3p	71	hsa-mir-19b-3p	34	hsa-mir-19b-3p	58	hsa-mir-127-3p	54
hsa-mir-222-3p	30	hsa-mir-222-3p	31	hsa-mir-1180-3p	64	hsa-mir-433-3p	33	hsa-mir-30e-3p	58	hsa-mir-185-3p	53
hsa-mir-382-5p	30	hsa-mir-769-5p	31	hsa-mir-1908-5p	60	hsa-mir-150-3p	31	hsa-mir-181d-5p	57	hsa-mir-625-3p	52
hsa-mir-30e-3p	29	hsa-mir-625-3p	30	hsa-mir-574-5p	60	hsa-mir-30c-5p	31	hsa-mir-223-3p	57	hsa-mir-142-5p	50
hsa-mir-885-3p	29	hsa-mir-151a-5p	28	hsa-mir-27b-3p	59	hsa-mir-1180-3p	30	hsa-mir-345-5p	56	hsa-mir-150-5p	50
hsa-mir-130b-3p	27	hsa-mir-223-3p	28	hsa-mir-223-3p	56	hsa-mir-142-5p	29	hsa-mir-128-3p	55	hsa-mir-1260b-5p	49
hsa-mir-99b-5p	27	hsa-mir-382-5p	28	hsa-mir-320c-3p	51	hsa-mir-660-5p	29	hsa-mir-7-5p	54	hsa-mir-134-5p	48
hsa-mir-150-3p	26	hsa-mir-130b-3p	27	hsa-mir-433-3p	50	hsa-mir-27b-3p	28	hsa-mir-144-3p	52	hsa-mir-27b-3p	48
hsa-mir-183-5p	26	hsa-mir-370-3p	27	hsa-mir-323b-3p	49	hsa-mir-320c-3p	28	hsa-mir-27b-3p	52	hsa-mir-4732-5p	48
hsa-let-7e-5p	24	hsa-mir-493-5p	27	hsa-mir-144-3p	47	hsa-mir-345-5p	28	hsa-mir-1180-3p	50	hsa-mir-139-3p	42
hsa-mir-6087-5p	24	hsa-mir-30e-3p	26	hsa-mir-3158-3p	46	hsa-mir-125a-5p	27	hsa-mir-324-5p	50	hsa-mir-323b-3p	42
hsa-mir-144-3p	23	hsa-mir-324-3p	26	hsa-mir-493-5p	46	hsa-mir-223-3p	26	hsa-mir-130a-3p	49	hsa-mir-769-5p	42
hsa-mir-342-5p	23	hsa-mir-7-5p	26	hsa-mir-17-5p	45	hsa-mir-342-5p	26	hsa-mir-134-5p	48	hsa-mir-15a-5p	41
hsa-mir-125a-5p	22	hsa-mir-7706-3p	26	hsa-mir-222-3p	45	hsa-mir-574-5p	26	hsa-mir-625-3p	48	hsa-mir-181a-3p	41
hsa-mir-2110-5p	22	hsa-mir-1-3p	25	hsa-mir-323a-3p	45	hsa-mir-130b-3p	24	hsa-mir-421-3p	44	hsa-mir-4433b-5p	41
hsa-mir-4446-3p	22	hsa-mir-148b-3p	25	hsa-mir-625-3p	45	hsa-mir-181c-5p	24	hsa-mir-4446-3p	44	hsa-mir-130b-3p	40
hsa-mir-197-3p	21	hsa-mir-433-3p	25	hsa-mir-660-5p	42	hsa-mir-197-3p	23	hsa-mir-652-3p	43	hsa-mir-23a-3p	40
hsa-mir-19b-3p	21	hsa-mir-885-3p	25	hsa-mir-30a-3p	41	hsa-mir-7706-3p	23	hsa-mir-7704-5p	41	hsa-mir-4433b-3p	40
hsa-mir-574-5p	21	hsa-mir-1180-3p	24	hsa-mir-550a-3p	40	hsa-mir-181d-5p	22	hsa-mir-323b-3p	40	hsa-mir-421-3p	38
hsa-mir-7-5p	21	hsa-mir-17-5p	24	hsa-mir-148b-3p	39	hsa-mir-127-3p	20	hsa-mir-660-5p	40	hsa-mir-19b-3p	37
hsa-mir-652-3p	20	hsa-mir-181a-3p	24	hsa-mir-5010-5p	39	hsa-mir-144-3p	20	hsa-mir-148b-3p	37	hsa-mir-660-5p	36
hsa-mir-141-3p	18	hsa-mir-30a-3p	24	hsa-mir-30e-3p	38	hsa-mir-148b-3p	20	hsa-mir-6852-5p	36	hsa-mir-151a-5p	34
hsa-mir-181c-5p	18	hsa-mir-30c-5p	24	hsa-mir-421-3p	35	hsa-mir-222-3p	20	hsa-mir-205-5p	35	hsa-mir-6131-3p	34
hsa-mir-433-3p	18	hsa-mir-99b-5p	24	hsa-mir-30c-5p	34	hsa-mir-485-3p	20	hsa-mir-222-3p	34	hsa-let-7e-5p	33
hsa-mir-23a-3p	17	hsa-mir-150-3p	22	hsa-mir-7706-3p	34	hsa-mir-421-3p	19	hsa-mir-148a-5p	33	hsa-mir-148b-3p	33
hsa-mir-1290-3p	16	hsa-mir-483-5p	21	hsa-mir-125a-5p	33	hsa-mir-885-3p	19	hsa-mir-181a-3p	33	hsa-mir-2110-5p	32
hsa-mir-1304-3p	16	hsa-mir-139-3p	20	hsa-mir-483-5p	33	hsa-mir-361-5p	18	hsa-mir-425-3p	32	hsa-mir-222-3p	31
hsa-mir-324-3p	16	hsa-mir-20a-5p	20	hsa-mir-151a-5p	31	hsa-mir-671-3p	18	hsa-mir-483-5p	32	hsa-mir-652-3p	31
hsa-mir-5010-5p	16	hsa-mir-660-5p	20	hsa-mir-4433b-5p	31	hsa-mir-128-3p	17	hsa-mir-574-3p	32	hsa-mir-197-3p	28
hsa-mir-6131-3p	16	hsa-mir-181c-5p	19	hsa-mir-7-5p	31	hsa-mir-134-5p	17	hsa-mir-127-3p	31	hsa-mir-223-5p	28
hsa-mir-342-3p	15	hsa-mir-25-5p	19	hsa-mir-1273h-3p	30	hsa-mir-323b-3p	17	hsa-mir-320d-3p	31	hsa-mir-654-5p	28
hsa-mir-1908-5p	14	hsa-mir-127-3p	18	hsa-mir-128-3p	30	hsa-mir-483-5p	17	hsa-mir-342-5p	30	hsa-mir-99b-5p	28
hsa-mir-210-3p	14	hsa-mir-210-3p	18	hsa-mir-769-5p	29	hsa-mir-5010-5p	17	hsa-mir-30c-5p	29	hsa-mir-6852-5p	27
hsa-mir-30c-5p	14	hsa-mir-485-3p	18	hsa-mir-181d-5p	28	hsa-mir-23a-3p	16	hsa-mir-330-3p	29	hsa-mir-128-3p	26
hsa-mir-485-3p	14	hsa-mir-197-3p	17	hsa-mir-345-5p	28	hsa-mir-654-3p	16	hsa-mir-769-5p	29	hsa-mir-30c-5p	24
hsa-mir-939-5p	14	hsa-mir-574-5p	17	hsa-mir-939-5p	28	hsa-mir-654-5p	16	hsa-mir-23a-3p	28	hsa-mir-345-5p	24
hsa-mir-127-3p	13	hsa-mir-6131-3p	17	hsa-mir-1260b-5p	27	hsa-mir-92b-5p	16	hsa-mir-3158-3p	28	hsa-mir-410-3p	24
hsa-mir-17-5p	13	hsa-mir-125a-5p	16	hsa-mir-2110-5p	26	hsa-mir-17-5p	15	hsa-mir-361-5p	27	hsa-mir-7706-3p	24
hsa-mir-4433b-5p	13	hsa-mir-144-5p	16	hsa-mir-381-3p	26	hsa-mir-30a-3p	15	hsa-mir-574-5p	27	hsa-mir-361-5p	23
hsa-mir-660-5p	13	hsa-mir-323b-3p	16	hsa-mir-210-3p	25	hsa-mir-323a-3p	15	hsa-mir-6131-3p	27	hsa-mir-483-5p	23
hsa-mir-769-5p	13	hsa-mir-574-3p	16	hsa-mir-181a-3p	24	hsa-mir-3158-3p	14	hsa-mir-125a-5p	26	hsa-mir-493-5p	23
hsa-mir-1255b-5p	12	hsa-mir-1304-3p	15	hsa-mir-410-3p	24	hsa-mir-4433b-5p	14	hsa-mir-6819-3p	26	hsa-mir-425-3p	22
hsa-mir-205-5p	12	hsa-mir-185-3p	15	hsa-mir-183-5p	23	hsa-mir-6131-3p	14	hsa-mir-139-3p	25	hsa-mir-4516-5p	22
hsa-mir-215-5p	12	hsa-mir-200a-3p	15	hsa-mir-361-3p	23	hsa-mir-152-3p	13	hsa-mir-150-3p	25	hsa-mir-1273h-3p	21
hsa-mir-345-5p	12	hsa-mir-92b-5p	15	hsa-mir-6852-5p	23	hsa-mir-3168-5p	13	hsa-mir-485-3p	25	hsa-mir-150-3p	21
hsa-mir-361-3p	12	hsa-mir-126-3p	14	hsa-mir-92b-5p	23	hsa-mir-7-5p	13	hsa-mir-152-3p	24	hsa-mir-20a-5p	21
hsa-mir-3960-3p	12	hsa-mir-1290-3p	14	hsa-mir-7704-5p	22	hsa-mir-181a-3p	12	hsa-mir-2110-5p	23	hsa-mir-323a-3p	21
hsa-mir-425-3p	12	hsa-mir-2110-5p	14	hsa-mir-885-3p	22	hsa-mir-340-5p	12	hsa-mir-424-3p	23	hsa-mir-485-3p	21
hsa-mir-873-3p	12	hsa-mir-424-3p	14	hsa-mir-370-3p	21	hsa-mir-361-3p	12	hsa-mir-598-3p	23	hsa-mir-183-5p	20
hsa-mir-106b-5p	10	hsa-mir-5010-5p	14	hsa-mir-425-3p	21	hsa-mir-493-5p	12	hsa-mir-183-5p	22	hsa-mir-342-5p	20
hsa-mir-144-5p	10	hsa-mir-134-5p	13	hsa-mir-574-3p	21	hsa-mir-625-3p	12	hsa-mir-3960-3p	22	hsa-mir-574-3p	20
hsa-mir-18a-3p	10	hsa-mir-181d-5p	13	hsa-mir-92a-5p	21	hsa-mir-1304-3p	11	hsa-mir-636-3p	22	hsa-mir-340-5p	19
hsa-mir-200c-3p	10	hsa-mir-215-5p	13	hsa-mir-100-5p	20	hsa-mir-20a-5p	11	hsa-mir-671-3p	22	hsa-mir-324-3p	18
hsa-mir-223-3p	10	hsa-mir-636-3p	13	hsa-mir-134-5p	20	hsa-mir-25-5p	11	hsa-mir-4306-3p	21	hsa-mir-424-3p	18
hsa-mir-25-5p	10	hsa-mir-7704-5p	13	hsa-mir-23a-3p	20	hsa-mir-769-5p	11	hsa-mir-206-3p	20	hsa-mir-548l-5p	18
hsa-mir-30a-3p	10	hsa-mir-141-3p	12	hsa-mir-340-5p	20	hsa-mir-100-5p	10	hsa-mir-4433b-5p	20	hsa-mir-1294-5p	17
hsa-mir-340-5p	10	hsa-mir-342-5p	12	hsa-mir-652-3p	20	hsa-mir-1260b-5p	10	hsa-mir-181c-5p	19	hsa-mir-1304-3p	17
hsa-mir-361-5p	10	hsa-mir-6852-5p	12	hsa-mir-873-3p	20	hsa-mir-21-3p	10	hsa-mir-25-5p	19	hsa-mir-30a-3p	17
hsa-mir-550a-3p	10	hsa-mir-92a-5p	12	hsa-mir-1304-3p	19	hsa-mir-223-5p	10	hsa-mir-210-3p	18	hsa-mir-200a-3p	16
hsa-mir-6511b-3p	10	hsa-mir-323a-3p	11	hsa-mir-150-3p	19	hsa-mir-324-3p	10	hsa-mir-323a-3p	18	hsa-mir-144-3p	15
hsa-mir-1260b-5p	9	hsa-mir-330-3p	11	hsa-mir-431-5p	19	hsa-mir-410-3p	10	hsa-mir-5010-5p	18	hsa-mir-671-3p	15
hsa-mir-151a-5p	9	hsa-mir-3605-3p	11	hsa-mir-6087-5p	19	hsa-mir-543-3p	10	hsa-mir-654-3p	18	hsa-mir-148a-5p	14
hsa-mir-20b-5p	9	hsa-mir-361-5p	11	hsa-mir-1294-5p	18	hsa-mir-139-3p	9	hsa-mir-92b-5p	18	hsa-mir-330-3p	14
hsa-mir-3656-3p	9	hsa-mir-128-3p	10	hsa-mir-133a-3p	18	hsa-mir-185-3p	9	hsa-mir-100-5p	17	hsa-mir-342-3p	14
hsa-mir-483-5p	9	hsa-mir-1287-5p	10	hsa-mir-139-3p	18	hsa-mir-2110-5p	9	hsa-mir-1260a-5p	16	hsa-mir-5010-5p	14
hsa-mir-500a-3p	9	hsa-mir-1294-5p	10	hsa-mir-197-3p	18	hsa-mir-342-3p	9	hsa-mir-3182-5p	16	hsa-mir-133a-3p	13
hsa-mir-574-3p	9	hsa-mir-1908-5p	10	hsa-mir-598-3p	18	hsa-mir-425-3p	9	hsa-mir-493-5p	16	hsa-mir-17-5p	13
hsa-mir-7704-5p	9	hsa-mir-320d-3p	10	hsa-mir-144-5p	17	hsa-mir-939-5p	9	hsa-mir-654-5p	16	hsa-mir-361-3p	13
hsa-mir-1294-5p	8	hsa-mir-345-5p	10	hsa-mir-485-3p	17	hsa-mir-106b-5p	8	hsa-mir-1304-3p	15	hsa-mir-92b-5p	13
hsa-mir-139-3p	8	hsa-mir-4306-3p	10	hsa-mir-543-3p	17	hsa-mir-1299-3p	8	hsa-mir-370-3p	15	hsa-mir-21-3p	12
hsa-mir-505-5p	8	hsa-mir-652-3p	10	hsa-mir-6131-3p	17	hsa-mir-381-3p	8	hsa-mir-431-5p	15	hsa-mir-3158-3p	12
hsa-mir-92a-5p	8	hsa-mir-1307-5p	9	hsa-mir-671-3p	17	hsa-mir-4516-5p	8	hsa-mir-1270-5p	14	hsa-mir-370-3p	12
hsa-mir-100-5p	7	hsa-mir-340-5p	9	hsa-mir-1287-5p	15	hsa-mir-548j-5p	8	hsa-mir-191-3p	14	hsa-mir-381-3p	12
hsa-mir-148a-5p	7	hsa-mir-3960-3p	9	hsa-mir-1299-3p	15	hsa-mir-574-3p	8	hsa-mir-30a-3p	14	hsa-mir-4448-3p	12
hsa-mir-3158-3p	7	hsa-mir-151b-3p	8	hsa-mir-19a-3p	15	hsa-mir-652-3p	8	hsa-mir-31-5p	14	hsa-mir-7-5p	12
hsa-mir-320d-3p	7	hsa-mir-3158-3p	8	hsa-mir-25-5p	15	hsa-mir-1290-3p	7	hsa-mir-3200-5p	14	hsa-mir-19a-3p	11
hsa-mir-424-3p	7	hsa-mir-4433b-5p	8	hsa-mir-361-5p	15	hsa-mir-183-5p	7	hsa-mir-4792-5p	14	hsa-mir-20b-5p	11
hsa-mir-19a-3p	6	hsa-mir-532-3p	8	hsa-mir-1306-5p	14	hsa-mir-3200-3p	7	hsa-mir-939-5p	14	hsa-mir-210-3p	11
hsa-mir-28-5p	6	hsa-mir-100-5p	7	hsa-mir-148a-5p	14	hsa-mir-4306-3p	7	hsa-mir-1255b-5p	13	hsa-mir-654-3p	11
hsa-mir-3168-5p	6	hsa-mir-1260b-5p	7	hsa-mir-20a-5p	14	hsa-mir-4448-3p	7	hsa-mir-200a-3p	13	hsa-mir-6741-3p	11
hsa-mir-323b-3p	6	hsa-mir-148a-5p	7	hsa-mir-1290-3p	13	hsa-mir-6852-5p	7	hsa-mir-760-3p	13	hsa-mir-760-3p	11
hsa-mir-330-3p	6	hsa-mir-335-3p	7	hsa-mir-152-3p	13	hsa-mir-760-3p	7	hsa-mir-1260b-5p	12	hsa-mir-766-5p	11
hsa-mir-1270-5p	5	hsa-mir-497-5p	7	hsa-mir-205-5p	13	hsa-mir-1294-5p	6	hsa-mir-185-3p	12	hsa-mir-939-5p	11
hsa-mir-1299-3p	5	hsa-mir-543-3p	7	hsa-mir-301a-3p	13	hsa-mir-200a-3p	6	hsa-mir-197-3p	12	hsa-mir-106b-5p	10
hsa-mir-132-3p	5	hsa-mir-550a-3p	7	hsa-mir-454-5p	13	hsa-mir-28-5p	6	hsa-mir-20a-5p	12	hsa-mir-1260a-5p	10
hsa-mir-148b-3p	5	hsa-let-7b-3p	6	hsa-mir-636-3p	13	hsa-mir-431-5p	6	hsa-mir-181c-3p	11	hsa-mir-28-5p	10
hsa-mir-181a-3p	5	hsa-mir-1306-5p	6	hsa-mir-106b-5p	12	hsa-mir-6087-5p	6	hsa-mir-199a-5p	11	hsa-mir-3127-5p	10
hsa-mir-194-5p	5	hsa-mir-181c-3p	6	hsa-mir-335-3p	12	hsa-mir-636-3p	6	hsa-mir-374a-3p	11	hsa-mir-505-5p	10
hsa-mir-200a-3p	5	hsa-mir-20b-5p	6	hsa-mir-3960-3p	12	hsa-mir-6511a-3p	6	hsa-mir-6842-3p	11	hsa-mir-598-3p	10
hsa-mir-208b-3p	5	hsa-mir-301a-3p	6	hsa-mir-4516-5p	12	hsa-mir-7641-5p	6	hsa-mir-7641-5p	11	hsa-mir-181c-3p	9
hsa-mir-326-3p	5	hsa-mir-3074-5p	6	hsa-mir-532-3p	12	hsa-mir-133a-3p	5	hsa-mir-146b-3p	10	hsa-mir-190b-5p	9
hsa-mir-3605-3p	5	hsa-mir-374a-5p	6	hsa-mir-654-5p	12	hsa-mir-1-3p	5	hsa-mir-17-5p	10	hsa-mir-203a-3p	9
hsa-mir-4497-5p	5	hsa-mir-425-3p	6	hsa-mir-193b-5p	11	hsa-mir-148a-5p	5	hsa-mir-3074-5p	10	hsa-mir-301a-3p	9
hsa-mir-493-5p	5	hsa-mir-4791-5p	6	hsa-mir-4306-3p	11	hsa-mir-199a-5p	5	hsa-mir-4286-5p	10	hsa-mir-3138-3p	9
hsa-mir-548l-5p	5	hsa-mir-505-5p	6	hsa-mir-4659a-3p	11	hsa-mir-20b-5p	5	hsa-mir-885-3p	10	hsa-mir-4286-5p	9
hsa-mir-598-3p	5	hsa-mir-589-5p	6	hsa-mir-760-3p	11	hsa-mir-210-3p	5	hsa-mir-106b-5p	9	hsa-mir-485-5p	9
hsa-mir-760-3p	5	hsa-mir-625-5p	6	hsa-mir-99a-5p	11	hsa-mir-3200-5p	5	hsa-mir-140-5p	9	hsa-mir-100-5p	8
hsa-mir-769-3p	5	hsa-mir-6501-5p	6	hsa-mir-204-5p	10	hsa-mir-3656-3p	5	hsa-mir-200c-3p	9	hsa-mir-152-3p	8
hsa-mir-874-5p	5	hsa-mir-6842-3p	6	hsa-mir-3605-5p	10	hsa-mir-3960-3p	5	hsa-mir-410-3p	9	hsa-mir-193a-5p	8
hsa-let-7b-3p	4	hsa-mir-1306-3p	5	hsa-mir-7641-5p	10	hsa-mir-550a-3p	5	hsa-mir-548l-5p	9	hsa-mir-200c-3p	8
hsa-mir-1247-5p	4	hsa-mir-1976-3p	5	hsa-mir-1255b-5p	9	hsa-mir-598-3p	5	hsa-mir-151b-3p	8	hsa-mir-206-3p	8
hsa-mir-1273h-3p	4	hsa-mir-24-5p	5	hsa-mir-126-3p	9	hsa-mir-7849-3p	5	hsa-mir-223-5p	8	hsa-mir-25-5p	8
hsa-mir-1306-3p	4	hsa-mir-3168-5p	5	hsa-mir-130b-5p	9	hsa-mir-1273h-5p	4	hsa-mir-28-5p	8	hsa-mir-7704-5p	8
hsa-mir-1306-5p	4	hsa-mir-3691-5p	5	hsa-mir-146b-3p	9	hsa-mir-1307-5p	4	hsa-mir-324-3p	8	hsa-mir-889-3p	8
hsa-mir-1307-5p	4	hsa-mir-374b-5p	5	hsa-mir-181c-3p	9	hsa-mir-144-5p	4	hsa-mir-628-3p	8	hsa-let-7a-3p	7
hsa-mir-146b-3p	4	hsa-mir-3928-3p	5	hsa-mir-18a-3p	9	hsa-mir-181c-3p	4	hsa-mir-6501-5p	8	hsa-mir-1273h-5p	7
hsa-mir-17-3p	4	hsa-mir-4687-5p	5	hsa-mir-330-3p	9	hsa-mir-18a-3p	4	hsa-mir-889-3p	8	hsa-mir-3200-5p	7
hsa-mir-26b-3p	4	hsa-mir-6805-5p	5	hsa-mir-342-5p	9	hsa-mir-19a-3p	4	hsa-mir-126-3p	7	hsa-mir-320d-3p	7
hsa-mir-29b-5p	4	hsa-mir-769-3p	5	hsa-mir-424-3p	9	hsa-mir-215-5p	4	hsa-mir-1306-5p	7	hsa-mir-379-5p	7
hsa-mir-3620-3p	4	hsa-mir-939-5p	5	hsa-mir-1270-5p	8	hsa-mir-224-5p	4	hsa-mir-193b-5p	7	hsa-mir-431-5p	7
hsa-mir-3622a-5p	4	hsa-mir-1234-3p	4	hsa-mir-141-3p	8	hsa-mir-24-5p	4	hsa-mir-215-5p	7	hsa-mir-5003-3p	7
hsa-mir-410-3p	4	hsa-mir-1262-5p	4	hsa-mir-185-3p	8	hsa-mir-27a-3p	4	hsa-mir-296-3p	7	hsa-mir-501-3p	7
hsa-mir-4516-5p	4	hsa-mir-146b-3p	4	hsa-mir-206-3p	8	hsa-mir-379-5p	4	hsa-mir-30b-3p	7	hsa-mir-550a-3p	7
hsa-mir-671-3p	4	hsa-mir-152-3p	4	hsa-mir-20b-5p	8	hsa-mir-3928-3p	4	hsa-mir-30c-3p	7	hsa-mir-636-3p	7
hsa-mir-671-5p	4	hsa-mir-223-5p	4	hsa-mir-29c-3p	8	hsa-mir-4665-5p	4	hsa-mir-3115-5p	7	hsa-mir-885-3p	7
hsa-mir-6717-5p	4	hsa-mir-26b-3p	4	hsa-mir-3127-5p	8	hsa-mir-4792-5p	4	hsa-mir-339-5p	7	hsa-mir-125a-5p	6
hsa-mir-6721-5p	4	hsa-mir-29a-3p	4	hsa-mir-324-3p	8	hsa-mir-487b-3p	4	hsa-mir-340-5p	7	hsa-mir-144-5p	6
hsa-mir-6749-3p	4	hsa-mir-30b-3p	4	hsa-mir-6859-5p	8	hsa-mir-509-3p	4	hsa-mir-4448-3p	7	hsa-mir-194-5p	6
hsa-mir-6819-3p	4	hsa-mir-326-3p	4	hsa-mir-125b-3p	7	hsa-mir-532-3p	4	hsa-mir-4516-5p	7	hsa-mir-30d-3p	6
hsa-mir-99a-5p	4	hsa-mir-342-3p	4	hsa-mir-15b-3p	7	hsa-mir-6769b-3p	4	hsa-mir-455-5p	7	hsa-mir-3605-3p	6
hsa-mir-125b-5p	3	hsa-mir-361-3p	4	hsa-mir-203a-3p	7	hsa-mir-92a-5p	4	hsa-mir-487b-3p	7	hsa-mir-3605-5p	6
hsa-mir-129-5p	3	hsa-mir-3688-3p	4	hsa-mir-219a-3p	7	hsa-mir-125b-3p	3	hsa-mir-550a-3p	7	hsa-mir-382-3p	6
hsa-mir-152-3p	3	hsa-mir-6087-5p	4	hsa-mir-320d-3p	7	hsa-mir-126-3p	3	hsa-mir-92a-5p	7	hsa-mir-3960-3p	6
hsa-mir-1910-5p	3	hsa-mir-654-5p	4	hsa-mir-342-3p	7	hsa-mir-1275-5p	3	hsa-mir-99a-5p	7	hsa-mir-4454-5p	6
hsa-mir-193b-5p	3	hsa-mir-6850-5p	4	hsa-mir-3682-3p	7	hsa-mir-1285-3p	3	hsa-mir-1285-3p	6	hsa-mir-5189-5p	6
hsa-mir-1976-3p	3	hsa-mir-889-3p	4	hsa-mir-378i-5p	7	hsa-mir-141-3p	3	hsa-mir-1290-3p	6	hsa-mir-6511b-3p	6
hsa-mir-2355-3p	3	hsa-mir-1255b-5p	3	hsa-mir-589-5p	7	hsa-mir-148b-5p	3	hsa-mir-1307-5p	6	hsa-mir-664a-5p	6
hsa-mir-382-3p	3	hsa-mir-1260a-5p	3	hsa-mir-766-5p	7	hsa-mir-206-3p	3	hsa-mir-135a-3p	6	hsa-mir-671-5p	6
hsa-mir-3928-3p	3	hsa-mir-1275-5p	3	hsa-mir-942-5p	7	hsa-mir-26b-3p	3	hsa-mir-19a-3p	6	hsa-mir-6852-3p	6
hsa-mir-4488-5p	3	hsa-mir-1299-3p	3	hsa-let-7e-3p	6	hsa-mir-29a-3p	3	hsa-mir-3122-5p	6	hsa-mir-7849-3p	6
hsa-mir-4804-5p	3	hsa-mir-17-3p	3	hsa-mir-125a-3p	6	hsa-mir-335-3p	3	hsa-mir-335-3p	6	hsa-mir-873-3p	6
hsa-mir-5187-5p	3	hsa-mir-184-3p	3	hsa-mir-1307-5p	6	hsa-mir-3605-5p	3	hsa-mir-376b-3p	6	hsa-mir-937-3p	6
hsa-mir-532-3p	3	hsa-mir-1910-5p	3	hsa-mir-140-5p	6	hsa-mir-3939-3p	3	hsa-mir-381-3p	6	hsa-mir-1255b-5p	5
hsa-mir-6738-5p	3	hsa-mir-193b-5p	3	hsa-mir-1538-3p	6	hsa-mir-411-5p	3	hsa-mir-6087-5p	6	hsa-mir-1285-5p	5
hsa-mir-6775-3p	3	hsa-mir-224-5p	3	hsa-mir-193a-5p	6	hsa-mir-4435-5p	3	hsa-mir-6511a-3p	6	hsa-mir-1299-3p	5
hsa-mir-6802-5p	3	hsa-mir-23a-3p	3	hsa-mir-3200-5p	6	hsa-mir-454-5p	3	hsa-mir-6750-3p	6	hsa-mir-1306-5p	5
hsa-mir-6805-5p	3	hsa-mir-29c-3p	3	hsa-mir-326-3p	6	hsa-mir-485-5p	3	hsa-mir-6796-3p	6	hsa-mir-193b-5p	5
hsa-mir-7-3p	3	hsa-mir-3124-5p	3	hsa-mir-4729-5p	6	hsa-mir-502-3p	3	hsa-mir-6810-3p	6	hsa-mir-196b-5p	5
hsa-mir-887-3p	3	hsa-mir-331-5p	3	hsa-mir-495-3p	6	hsa-mir-5187-5p	3	hsa-mir-874-3p	6	hsa-mir-335-5p	5
hsa-mir-93-3p	3	hsa-mir-378i-5p	3	hsa-mir-5683-5p	6	hsa-mir-659-5p	3	hsa-mir-144-5p	5	hsa-mir-3620-3p	5
hsa-mir-942-5p	3	hsa-mir-381-3p	3	hsa-mir-6813-5p	6	hsa-mir-6761-3p	3	hsa-mir-23b-5p	5	hsa-mir-369-3p	5
hsa-mir-1224-5p	2	hsa-mir-454-5p	3	hsa-mir-889-3p	6	hsa-mir-6819-3p	3	hsa-mir-26b-3p	5	hsa-mir-3940-3p	5
hsa-mir-1287-5p	2	hsa-mir-4792-5p	3	hsa-let-7a-3p	5	hsa-mir-6850-5p	3	hsa-mir-27a-3p	5	hsa-mir-4665-5p	5
hsa-mir-130b-5p	2	hsa-mir-503-5p	3	hsa-mir-1224-5p	5	hsa-mir-766-3p	3	hsa-mir-296-5p	5	hsa-mir-500a-3p	5
hsa-mir-134-5p	2	hsa-mir-651-5p	3	hsa-mir-151b-3p	5	hsa-mir-873-3p	3	hsa-mir-3190-3p	5	hsa-mir-548j-5p	5
hsa-mir-181c-3p	2	hsa-mir-6800-5p	3	hsa-mir-1976-3p	5	hsa-mir-106a-5p	2	hsa-mir-339-3p	5	hsa-mir-6087-5p	5
hsa-mir-190b-5p	2	hsa-mir-6820-5p	3	hsa-mir-27a-3p	5	hsa-mir-10a-3p	2	hsa-mir-543-3p	5	hsa-mir-6511a-3p	5
hsa-mir-193a-5p	2	hsa-mir-760-3p	3	hsa-mir-30b-5p	5	hsa-mir-1233-3p	2	hsa-mir-548d-5p	5	hsa-mir-6721-5p	5
hsa-mir-21-3p	2	hsa-mir-873-5p	3	hsa-mir-3605-3p	5	hsa-mir-1255b-5p	2	hsa-mir-548j-5p	5	hsa-mir-6802-5p	5
hsa-mir-23b-5p	2	hsa-mir-106b-5p	2	hsa-mir-3656-3p	5	hsa-mir-1273h-3p	2	hsa-mir-676-3p	5	hsa-mir-140-5p	4
hsa-mir-29c-3p	2	hsa-mir-1225-5p	2	hsa-mir-365a-5p	5	hsa-mir-1285-5p	2	hsa-mir-6843-3p	5	hsa-mir-204-3p	4
hsa-mir-3605-5p	2	hsa-mir-1238-3p	2	hsa-mir-3678-3p	5	hsa-mir-128-5p	2	hsa-mir-6889-5p	5	hsa-mir-205-5p	4
hsa-mir-374b-5p	2	hsa-mir-125b-3p	2	hsa-mir-369-3p	5	hsa-mir-1287-5p	2	hsa-mir-7706-3p	5	hsa-mir-2467-5p	4
hsa-mir-411-5p	2	hsa-mir-1273h-3p	2	hsa-mir-411-5p	5	hsa-mir-1301-3p	2	hsa-mir-1179-5p	4	hsa-mir-30b-5p	4
hsa-mir-4645-3p	2	hsa-mir-1273h-5p	2	hsa-mir-4446-5p	5	hsa-mir-132-3p	2	hsa-mir-1273h-5p	4	hsa-mir-31-5p	4
hsa-mir-4664-3p	2	hsa-mir-18a-5p	2	hsa-mir-4804-5p	5	hsa-mir-146b-3p	2	hsa-mir-129-5p	4	hsa-mir-376a-5p	4
hsa-mir-4665-5p	2	hsa-mir-196b-5p	2	hsa-mir-6803-3p	5	hsa-mir-151b-3p	2	hsa-mir-1-3p	4	hsa-mir-3928-3p	4
hsa-mir-502-3p	2	hsa-mir-204-5p	2	hsa-mir-1224-3p	4	hsa-mir-184-3p	2	hsa-mir-1468-5p	4	hsa-mir-412-5p	4
hsa-mir-5189-5p	2	hsa-mir-23b-3p	2	hsa-mir-125b-5p	4	hsa-mir-193a-5p	2	hsa-mir-148b-5p	4	hsa-mir-4489-5p	4
hsa-mir-543-3p	2	hsa-mir-27a-3p	2	hsa-mir-17-3p	4	hsa-mir-196b-5p	2	hsa-mir-3168-5p	4	hsa-mir-4746-5p	4
hsa-mir-664a-5p	2	hsa-mir-3187-3p	2	hsa-mir-200c-3p	4	hsa-mir-23a-5p	2	hsa-mir-374b-5p	4	hsa-mir-493-3p	4
hsa-mir-6741-3p	2	hsa-mir-3198-3p	2	hsa-mir-208b-3p	4	hsa-mir-3163-5p	2	hsa-mir-3928-3p	4	hsa-mir-532-3p	4
hsa-mir-1260a-5p	1	hsa-mir-3200-5p	2	hsa-mir-23b-3p	4	hsa-mir-3196-5p	2	hsa-mir-4433b-3p	4	hsa-mir-551b-3p	4
hsa-mir-146a-3p	1	hsa-mir-379-5p	2	hsa-mir-339-3p	4	hsa-mir-320d-3p	2	hsa-mir-4665-5p	4	hsa-mir-6515-5p	4
hsa-mir-151b-3p	1	hsa-mir-3913-5p	2	hsa-mir-3928-3p	4	hsa-mir-338-3p	2	hsa-mir-548ae-5p	4	hsa-mir-6741-5p	4
hsa-mir-185-3p	1	hsa-mir-410-3p	2	hsa-mir-4448-3p	4	hsa-mir-3620-3p	2	hsa-mir-6511b-3p	4	hsa-mir-6777-3p	4
hsa-mir-196b-5p	1	hsa-mir-4506-3p	2	hsa-mir-4504-3p	4	hsa-mir-362-3p	2	hsa-mir-6840-5p	4	hsa-let-7b-3p	3
hsa-mir-203a-3p	1	hsa-mir-4516-5p	2	hsa-mir-4767-5p	4	hsa-mir-376c-3p	2	hsa-let-7a-3p	3	hsa-mir-1224-5p	3
hsa-mir-20a-5p	1	hsa-mir-4785-3p	2	hsa-mir-487a-5p	4	hsa-mir-3913-5p	2	hsa-mir-1273h-3p	3	hsa-mir-1270-5p	3
hsa-mir-223-5p	1	hsa-mir-548ad-5p	2	hsa-mir-497-5p	4	hsa-mir-412-5p	2	hsa-mir-133a-3p	3	hsa-mir-1273d-5p	3
hsa-mir-27a-3p	1	hsa-mir-548q-5p	2	hsa-mir-548at-5p	4	hsa-mir-424-3p	2	hsa-mir-139-5p	3	hsa-mir-1287-5p	3
hsa-mir-3127-5p	1	hsa-mir-576-3p	2	hsa-mir-548j-5p	4	hsa-mir-4497-5p	2	hsa-mir-194-3p	3	hsa-mir-1306-3p	3
hsa-mir-3187-3p	1	hsa-mir-598-3p	2	hsa-mir-6741-3p	4	hsa-mir-4669-3p	2	hsa-mir-199b-5p	3	hsa-mir-132-3p	3
hsa-mir-323a-3p	1	hsa-mir-6503-3p	2	hsa-mir-6741-5p	4	hsa-mir-4697-3p	2	hsa-mir-200b-5p	3	hsa-mir-1538-3p	3
hsa-mir-335-5p	1	hsa-mir-6511a-3p	2	hsa-mir-6842-3p	4	hsa-mir-500a-3p	2	hsa-mir-204-3p	3	hsa-mir-204-5p	3
hsa-mir-4429-5p	1	hsa-mir-6515-5p	2	hsa-mir-769-3p	4	hsa-mir-5010-3p	2	hsa-mir-301a-3p	3	hsa-mir-218-5p	3
hsa-mir-4448-3p	1	hsa-mir-6812-3p	2	hsa-mir-7848-3p	4	hsa-mir-5096-5p	2	hsa-mir-3150a-3p	3	hsa-mir-22-5p	3
hsa-mir-4466-5p	1	hsa-mir-766-3p	2	hsa-mir-873-5p	4	hsa-mir-548ay-5p	2	hsa-mir-342-3p	3	hsa-mir-23a-5p	3
hsa-mir-4792-5p	1	hsa-mir-766-5p	2	hsa-mir-877-5p	4	hsa-mir-642a-5p	2	hsa-mir-3656-3p	3	hsa-mir-3173-5p	3
hsa-mir-542-5p	1	hsa-mir-874-3p	2	hsa-mir-1275-5p	3	hsa-mir-6513-3p	2	hsa-mir-3913-5p	3	hsa-mir-3187-3p	3
hsa-mir-636-3p	1	hsa-mir-885-5p	2	hsa-mir-1910-5p	3	hsa-mir-6837-3p	2	hsa-mir-4449-3p	3	hsa-mir-335-3p	3
hsa-mir-654-3p	1	hsa-mir-942-5p	2	hsa-mir-223-5p	3	hsa-mir-6859-5p	2	hsa-mir-4466-5p	3	hsa-mir-339-5p	3
hsa-mir-6777-3p	1	hsa-mir-99b-3p	2	hsa-mir-26b-3p	3	hsa-mir-6884-5p	2	hsa-mir-4511-5p	3	hsa-mir-374a-3p	3
hsa-mir-6877-5p	1	hsa-mir-106a-5p	1	hsa-mir-29a-3p	3	hsa-mir-7704-5p	2	hsa-mir-454-3p	3	hsa-mir-4488-5p	3
		hsa-mir-10b-3p	1	hsa-mir-3173-5p	3	hsa-mir-7977-5p	2	hsa-mir-485-5p	3	hsa-mir-4497-5p	3
		hsa-mir-1270-5p	1	hsa-mir-329-5p	3	hsa-mir-874-3p	2	hsa-mir-501-3p	3	hsa-mir-449b-5p	3
		hsa-mir-145-5p	1	hsa-mir-34a-5p	3	hsa-mir-877-3p	2	hsa-mir-505-5p	3	hsa-mir-4511-5p	3
		hsa-mir-15b-5p	1	hsa-mir-370-5p	3	hsa-mir-887-3p	2	hsa-mir-5187-5p	3	hsa-mir-5187-5p	3
		hsa-mir-191-3p	1	hsa-mir-378g-5p	3	hsa-mir-1238-3p	1	hsa-mir-532-3p	3	hsa-mir-5193-3p	3
		hsa-mir-193a-5p	1	hsa-mir-412-5p	3	hsa-mir-125a-3p	1	hsa-mir-548ad-5p	3	hsa-mir-548av-5p	3
		hsa-mir-19a-3p	1	hsa-mir-4286-5p	3	hsa-mir-127-5p	1	hsa-mir-576-5p	3	hsa-mir-6501-5p	3
		hsa-mir-205-5p	1	hsa-mir-429-3p	3	hsa-mir-1306-3p	1	hsa-mir-664a-5p	3	hsa-mir-664b-5p	3
		hsa-mir-206-3p	1	hsa-mir-4450-5p	3	hsa-mir-130b-5p	1	hsa-mir-766-5p	3	hsa-mir-6735-5p	3
		hsa-mir-28-5p	1	hsa-mir-4482-3p	3	hsa-mir-142-3p	1	hsa-mir-7848-3p	3	hsa-mir-6832-5p	3
		hsa-mir-29c-5p	1	hsa-mir-4492-3p	3	hsa-mir-1468-5p	1	hsa-mir-93-3p	3	hsa-mir-6859-5p	3
		hsa-mir-30b-5p	1	hsa-mir-4676-3p	3	hsa-mir-153-3p	1	hsa-mir-937-3p	3	hsa-mir-6877-5p	3
		hsa-mir-30c-3p	1	hsa-mir-487b-3p	3	hsa-mir-194-3p	1	hsa-mir-1247-5p	2	hsa-mir-766-3p	3
		hsa-mir-3130-5p	1	hsa-mir-487b-5p	3	hsa-mir-1976-3p	1	hsa-mir-130b-5p	2	hsa-mir-7705-5p	3
		hsa-mir-31-5p	1	hsa-mir-505-5p	3	hsa-mir-29b-5p	1	hsa-mir-204-5p	2	hsa-mir-7977-5p	3
		hsa-mir-3605-5p	1	hsa-mir-576-5p	3	hsa-mir-29c-3p	1	hsa-mir-21-3p	2	hsa-mir-877-3p	3
		hsa-mir-3620-3p	1	hsa-mir-6503-3p	3	hsa-mir-29c-5p	1	hsa-mir-221-5p	2	hsa-mir-92a-5p	3
		hsa-mir-3661-5p	1	hsa-mir-6511b-3p	3	hsa-mir-3065-5p	1	hsa-mir-3150b-3p	2	hsa-mir-942-5p	3
		hsa-mir-3675-5p	1	hsa-mir-664a-5p	3	hsa-mir-30b-3p	1	hsa-mir-3173-5p	2	hsa-mir-1238-3p	2
		hsa-mir-374a-3p	1	hsa-mir-6734-5p	3	hsa-mir-30b-5p	1	hsa-mir-3176-3p	2	hsa-mir-128-5p	2
		hsa-mir-431-5p	1	hsa-mir-6777-3p	3	hsa-mir-3115-5p	1	hsa-mir-3180-3p	2	hsa-mir-1296-5p	2
		hsa-mir-4429-5p	1	hsa-mir-6787-3p	3	hsa-mir-3120-5p	1	hsa-mir-3200-3p	2	hsa-mir-151b-3p	2
		hsa-mir-4503-5p	1	hsa-mir-6819-3p	3	hsa-mir-3187-3p	1	hsa-mir-326-3p	2	hsa-mir-1976-3p	2
		hsa-mir-4638-3p	1	hsa-mir-6850-5p	3	hsa-mir-323a-5p	1	hsa-mir-378i-5p	2	hsa-mir-2115-3p	2
		hsa-mir-4646-3p	1	hsa-mir-6877-5p	3	hsa-mir-330-5p	1	hsa-mir-431-3p	2	hsa-mir-24-5p	2
		hsa-mir-4665-5p	1	hsa-mir-7155-5p	3	hsa-mir-3688-3p	1	hsa-mir-4488-5p	2	hsa-mir-27b-5p	2
		hsa-mir-493-3p	1	hsa-mir-7977-5p	3	hsa-mir-374b-5p	1	hsa-mir-4497-5p	2	hsa-mir-29c-3p	2
		hsa-mir-4999-5p	1	hsa-mir-1238-3p	2	hsa-mir-378a-5p	1	hsa-mir-449a-5p	2	hsa-mir-3168-5p	2
		hsa-mir-500a-3p	1	hsa-mir-1273h-5p	2	hsa-mir-378i-5p	1	hsa-mir-4677-3p	2	hsa-mir-3177-3p	2
		hsa-mir-542-3p	1	hsa-mir-1289-3p	2	hsa-mir-4433b-3p	1	hsa-mir-4700-5p	2	hsa-mir-3200-3p	2
		hsa-mir-548ae-5p	1	hsa-mir-1303-3p	2	hsa-mir-449a-5p	1	hsa-mir-4791-5p	2	hsa-mir-326-3p	2
		hsa-mir-548l-5p	1	hsa-mir-1-3p	2	hsa-mir-4510-5p	1	hsa-mir-490-5p	2	hsa-mir-3656-3p	2
		hsa-mir-642a-5p	1	hsa-mir-200a-3p	2	hsa-mir-4785-3p	1	hsa-mir-548h-3p	2	hsa-mir-3688-3p	2
		hsa-mir-6511b-3p	1	hsa-mir-215-5p	2	hsa-mir-5189-5p	1	hsa-mir-589-5p	2	hsa-mir-4435-5p	2
		hsa-mir-654-3p	1	hsa-mir-3115-5p	2	hsa-mir-576-3p	1	hsa-mir-610-5p	2	hsa-mir-4449-3p	2
		hsa-mir-664b-5p	1	hsa-mir-3168-5p	2	hsa-mir-6515-5p	1	hsa-mir-6777-5p	2	hsa-mir-4498-5p	2
		hsa-mir-6721-5p	1	hsa-mir-3190-3p	2	hsa-mir-6730-3p	1	hsa-mir-6793-3p	2	hsa-mir-4523-5p	2
		hsa-mir-6731-3p	1	hsa-mir-330-5p	2	hsa-mir-6730-5p	1	hsa-mir-6810-5p	2	hsa-mir-487b-3p	2
		hsa-mir-6741-3p	1	hsa-mir-339-5p	2	hsa-mir-6741-5p	1	hsa-mir-942-5p	2	hsa-mir-503-5p	2
		hsa-mir-873-3p	1	hsa-mir-371b-5p	2	hsa-mir-6763-3p	1	hsa-mir-1226-3p	1	hsa-mir-543-3p	2
				hsa-mir-374b-5p	2	hsa-mir-6780a-5p	1	hsa-mir-1287-5p	1	hsa-mir-6780a-5p	2
				hsa-mir-376a-3p	2	hsa-mir-6886-5p	1	hsa-mir-1299-3p	1	hsa-mir-6819-3p	2
				hsa-mir-379-5p	2	hsa-mir-766-5p	1	hsa-mir-17-3p	1	hsa-mir-6882-5p	2
				hsa-mir-382-3p	2	hsa-mir-885-5p	1	hsa-mir-184-3p	1	hsa-mir-7641-5p	2
				hsa-mir-4638-3p	2	hsa-mir-889-3p	1	hsa-mir-193a-5p	1	hsa-mir-7856-5p	2
				hsa-mir-4646-5p	2	hsa-mir-99a-5p	1	hsa-mir-23a-5p	1	hsa-mir-93-3p	2
				hsa-mir-4665-5p	2			hsa-mir-23b-3p	1	hsa-mir-125a-3p	1
				hsa-mir-4669-3p	2			hsa-mir-24-5p	1	hsa-mir-146b-3p	1
				hsa-mir-4722-5p	2			hsa-mir-29c-3p	1	hsa-mir-196a-5p	1
				hsa-mir-4746-5p	2			hsa-mir-3187-3p	1	hsa-mir-215-5p	1
				hsa-mir-483-3p	2			hsa-mir-3192-5p	1	hsa-mir-221-5p	1
				hsa-mir-485-5p	2			hsa-mir-3605-3p	1	hsa-mir-27a-5p	1
				hsa-mir-5009-5p	2			hsa-mir-3605-5p	1	hsa-mir-3064-5p	1
				hsa-mir-504-3p	2			hsa-mir-3613-3p	1	hsa-mir-3074-5p	1
				hsa-mir-5096-5p	2			hsa-mir-3940-3p	1	hsa-mir-30b-3p	1
				hsa-mir-548as-5p	2			hsa-mir-422a-5p	1	hsa-mir-3161-5p	1
				hsa-mir-654-3p	2			hsa-mir-4687-5p	1	hsa-mir-3180-3p	1
				hsa-mir-664b-5p	2			hsa-mir-483-3p	1	hsa-mir-3192-5p	1
				hsa-mir-668-3p	2			hsa-mir-5090-5p	1	hsa-mir-3198-3p	1
				hsa-mir-6762-3p	2			hsa-mir-548at-5p	1	hsa-mir-329-5p	1
				hsa-mir-7-3p	2			hsa-mir-548z-3p	1	hsa-mir-365b-5p	1
				hsa-mir-885-5p	2			hsa-mir-6515-5p	1	hsa-mir-3661-5p	1
				hsa-mir-93-3p	2			hsa-mir-664b-5p	1	hsa-mir-3691-5p	1
				hsa-mir-106a-5p	1			hsa-mir-6802-5p	1	hsa-mir-378i-5p	1
				hsa-mir-1249-3p	1			hsa-mir-6803-3p	1	hsa-mir-3913-5p	1
				hsa-mir-128-5p	1			hsa-mir-769-3p	1	hsa-mir-411-5p	1
				hsa-mir-136-3p	1			hsa-mir-877-5p	1	hsa-mir-4326-5p	1
				hsa-mir-191-3p	1			hsa-mir-9-5p	1	hsa-mir-4687-5p	1
				hsa-mir-199a-5p	1					hsa-mir-4745-5p	1
				hsa-mir-28-5p	1					hsa-mir-4792-5p	1
				hsa-mir-30b-3p	1					hsa-mir-5010-3p	1
				hsa-mir-31-5p	1					hsa-mir-548k-5p	1
				hsa-mir-3163-5p	1					hsa-mir-589-3p	1
				hsa-mir-3176-3p	1					hsa-mir-6503-3p	1
				hsa-mir-3180-3p	1					hsa-mir-6730-5p	1
				hsa-mir-320e-3p	1					hsa-mir-6772-3p	1
				hsa-mir-335-5p	1					hsa-mir-6786-3p	1
				hsa-mir-33a-5p	1					hsa-mir-6804-5p	1
				hsa-mir-34b-3p	1					hsa-mir-6813-5p	1
				hsa-mir-3688-3p	1					hsa-mir-874-3p	1
				hsa-mir-376a-5p	1
				hsa-mir-3913-5p	1
				hsa-mir-3936-3p	1
				hsa-mir-4429-5p	1
				hsa-mir-4497-5p	1
				hsa-mir-4510-5p	1
				hsa-mir-4511-5p	1
				hsa-mir-4687-5p	1
				hsa-mir-493-3p	1
				hsa-mir-5010-3p	1
				hsa-mir-5194-3p	1
				hsa-mir-548l-5p	1
				hsa-mir-6511a-3p	1
				hsa-mir-6513-3p	1
				hsa-mir-671-5p	1
				hsa-mir-6753-5p	1
				hsa-mir-6775-3p	1
				hsa-mir-6780a-5p	1
				hsa-mir-6802-5p	1
				hsa-mir-6812-3p	1
				hsa-mir-6855-5p	1
				hsa-mir-7111-3p	1
				hsa-mir-7849-3p	1
				hsa-mir-887-3p	1

## Sheet: MNF
MNF A1		MNF A2		MNF B1		MNF B2		MNF C1		MNF C2
miRNA	Reads	miRNA	Reads	miRNA	Reads	miRNA	Reads	miRNA	Reads	miRNA	Reads
hsa-mir-451a-5p	1070909	hsa-mir-451a-5p	1113017	hsa-mir-451a-5p	731168	hsa-mir-486-5p	723674	hsa-mir-451a-5p	863175	hsa-mir-451a-5p	816450
hsa-mir-486-5p	595680	hsa-mir-486-5p	823315	hsa-mir-486-5p	625007	hsa-mir-451a-5p	717031	hsa-mir-486-5p	527375	hsa-mir-486-5p	597224
hsa-mir-92a-3p	258423	hsa-mir-92a-3p	266172	hsa-let-7b-5p	204264	hsa-mir-92a-3p	245781	hsa-let-7b-5p	234169	hsa-let-7b-5p	313196
hsa-let-7b-5p	235017	hsa-let-7b-5p	238212	hsa-mir-92a-3p	203642	hsa-let-7b-5p	216253	hsa-mir-92a-3p	217231	hsa-mir-92a-3p	198740
hsa-mir-16-5p	122293	hsa-mir-16-5p	92482	hsa-mir-16-5p	78495	hsa-let-7a-5p	88843	hsa-let-7a-5p	117067	hsa-let-7a-5p	122939
hsa-let-7a-5p	107527	hsa-let-7a-5p	83049	hsa-mir-423-5p	74302	hsa-mir-16-5p	82273	hsa-mir-16-5p	94418	hsa-let-7f-5p	74383
hsa-mir-122-5p	83964	hsa-mir-122-5p	74799	hsa-let-7a-5p	73468	hsa-mir-21-5p	72409	hsa-mir-122-5p	80018	hsa-mir-16-5p	73082
hsa-let-7g-5p	74287	hsa-mir-21-5p	66127	hsa-mir-21-5p	68800	hsa-let-7g-5p	54469	hsa-let-7f-5p	73937	hsa-mir-21-5p	70777
hsa-mir-423-5p	71381	hsa-mir-423-5p	55969	hsa-mir-122-5p	66079	hsa-let-7f-5p	53380	hsa-mir-21-5p	71921	hsa-let-7g-5p	46888
hsa-mir-21-5p	60147	hsa-let-7f-5p	52614	hsa-let-7g-5p	60472	hsa-mir-423-5p	49081	hsa-mir-423-5p	63023	hsa-mir-423-5p	46419
hsa-let-7f-5p	59715	hsa-let-7g-5p	49304	hsa-let-7f-5p	48002	hsa-mir-122-5p	48104	hsa-let-7g-5p	48527	hsa-let-7i-5p	39389
hsa-let-7i-5p	52605	hsa-mir-25-3p	39682	hsa-let-7i-5p	47581	hsa-mir-25-3p	43399	hsa-let-7i-5p	43741	hsa-mir-26a-5p	39225
hsa-mir-25-3p	32681	hsa-let-7i-5p	35738	hsa-mir-25-3p	32071	hsa-let-7i-5p	35740	hsa-mir-320a-3p	31065	hsa-mir-30d-5p	37618
hsa-mir-30d-5p	30614	hsa-mir-30d-5p	34540	hsa-mir-30d-5p	30632	hsa-mir-30d-5p	35046	hsa-mir-25-3p	29983	hsa-mir-25-3p	34909
hsa-mir-320a-3p	22311	hsa-mir-320a-3p	32412	hsa-mir-26a-5p	27298	hsa-mir-26a-5p	34045	hsa-mir-26a-5p	29776	hsa-mir-122-5p	32041
hsa-mir-22-3p	19760	hsa-mir-26a-5p	24143	hsa-mir-320a-3p	24872	hsa-mir-320a-3p	24063	hsa-mir-30d-5p	28827	hsa-mir-320a-3p	31549
hsa-mir-126-3p	17099	hsa-mir-30e-5p	16514	hsa-mir-30e-5p	17624	hsa-mir-26b-5p	20348	hsa-mir-23a-3p	17925	hsa-mir-26b-5p	28179
hsa-mir-26a-5p	16157	hsa-mir-26b-5p	13402	hsa-mir-24-3p	17388	hsa-mir-30e-5p	16519	hsa-mir-126-3p	16703	hsa-mir-23a-3p	16688
hsa-mir-24-3p	15903	hsa-mir-23a-3p	11459	hsa-mir-126-3p	15958	hsa-mir-23a-3p	14976	hsa-mir-24-3p	16374	hsa-mir-223-3p	16487
hsa-mir-30e-5p	14577	hsa-mir-484-5p	11313	hsa-mir-23a-3p	15311	hsa-mir-126-3p	12069	hsa-mir-26b-5p	14908	hsa-mir-126-3p	16055
hsa-mir-26b-5p	13002	hsa-mir-223-3p	11078	hsa-mir-26b-5p	14823	hsa-mir-93-5p	11963	hsa-mir-223-3p	14309	hsa-mir-30e-5p	15198
hsa-mir-143-3p	11681	hsa-mir-93-5p	11060	hsa-mir-22-3p	14569	hsa-mir-223-3p	10566	hsa-mir-30e-5p	12811	hsa-let-7d-5p	12850
hsa-mir-93-5p	11051	hsa-mir-126-3p	10972	hsa-mir-93-5p	11860	hsa-mir-24-3p	10020	hsa-mir-146a-5p	12721	hsa-mir-24-3p	12799
hsa-mir-484-5p	9643	hsa-mir-101-3p	10849	hsa-mir-423-3p	11716	hsa-mir-484-5p	9122	hsa-mir-101-3p	12493	hsa-mir-146a-5p	10993
hsa-mir-101-3p	9371	hsa-mir-22-3p	9374	hsa-mir-146a-5p	10342	hsa-mir-423-3p	9111	hsa-mir-22-3p	11795	hsa-mir-143-3p	10957
hsa-mir-10b-5p	9187	hsa-mir-24-3p	8565	hsa-mir-223-3p	9921	hsa-let-7d-5p	8472	hsa-mir-143-3p	11182	hsa-mir-93-5p	9431
hsa-mir-146a-5p	8677	hsa-mir-143-3p	8003	hsa-mir-143-3p	9342	hsa-mir-146a-5p	7960	hsa-mir-93-5p	9833	hsa-mir-484-5p	8198
hsa-let-7d-5p	7955	hsa-mir-146a-5p	7939	hsa-mir-484-5p	9268	hsa-let-7d-3p	7681	hsa-let-7d-5p	7814	hsa-let-7d-3p	8016
hsa-mir-23a-3p	7800	hsa-mir-16-3p	7302	hsa-let-7d-5p	7490	hsa-mir-22-3p	7561	hsa-let-7d-3p	7588	hsa-mir-423-3p	7940
hsa-mir-181a-5p	7480	hsa-mir-10b-5p	7181	hsa-mir-101-3p	6714	hsa-mir-16-3p	6777	hsa-mir-423-3p	7467	hsa-mir-103a-3p	7733
hsa-mir-423-3p	7073	hsa-let-7d-3p	6784	hsa-mir-185-5p	6568	hsa-mir-10b-5p	6617	hsa-mir-484-5p	7178	hsa-mir-101-3p	7314
hsa-mir-182-5p	5881	hsa-let-7d-5p	6432	hsa-mir-103a-3p	6567	hsa-mir-103a-3p	6570	hsa-mir-185-5p	6417	hsa-mir-22-3p	7181
hsa-let-7d-3p	5668	hsa-mir-423-3p	6345	hsa-mir-16-3p	6478	hsa-mir-101-3p	6385	hsa-mir-98-5p	6374	hsa-mir-98-5p	6402
hsa-mir-223-3p	5258	hsa-mir-185-5p	6061	hsa-let-7d-3p	6286	hsa-mir-185-5p	6106	hsa-mir-10b-5p	6344	hsa-mir-151a-3p	6262
hsa-mir-363-3p	5237	hsa-mir-186-5p	5140	hsa-mir-148a-3p	6161	hsa-mir-148a-3p	6042	hsa-mir-151a-5p	6246	hsa-mir-191-5p	5598
hsa-mir-186-5p	5026	hsa-mir-140-3p	5015	hsa-mir-191-5p	6072	hsa-mir-143-3p	5907	hsa-mir-103a-3p	5266	hsa-mir-16-3p	5530
hsa-mir-103a-3p	4829	hsa-mir-148a-3p	4962	hsa-mir-10b-5p	6035	hsa-mir-191-5p	5713	hsa-mir-186-5p	5187	hsa-mir-151a-5p	5370
hsa-mir-185-5p	4678	hsa-mir-125a-5p	4922	hsa-mir-181a-5p	5716	hsa-mir-125a-5p	4964	hsa-mir-16-3p	5046	hsa-mir-185-5p	5057
hsa-mir-183-5p	4638	hsa-mir-191-5p	4796	hsa-mir-425-5p	5054	hsa-mir-186-5p	4807	hsa-mir-221-3p	4962	hsa-mir-652-3p	4793
hsa-mir-144-5p	4579	hsa-mir-363-3p	4442	hsa-mir-652-3p	4943	hsa-mir-151a-3p	4301	hsa-mir-10a-5p	4927	hsa-mir-10b-5p	4262
hsa-mir-652-3p	4536	hsa-mir-181a-5p	4358	hsa-mir-27b-3p	4845	hsa-mir-10a-5p	4286	hsa-mir-151a-3p	4816	hsa-mir-186-5p	4155
hsa-mir-30a-5p	4422	hsa-mir-151a-3p	4256	hsa-mir-98-5p	4790	hsa-mir-140-3p	4204	hsa-mir-191-5p	4733	hsa-mir-425-5p	4031
hsa-mir-27a-3p	4299	hsa-mir-425-5p	4238	hsa-mir-125a-5p	4767	hsa-mir-30c-5p	4201	hsa-mir-148a-3p	4711	hsa-mir-221-3p	4024
hsa-mir-10a-5p	4279	hsa-mir-27b-3p	3890	hsa-mir-186-5p	4754	hsa-mir-98-5p	4156	hsa-mir-181a-5p	4633	hsa-mir-148a-3p	3944
hsa-mir-151a-3p	4086	hsa-mir-30c-5p	3812	hsa-mir-151a-3p	4583	hsa-mir-27b-3p	4128	hsa-mir-652-3p	4429	hsa-mir-181a-5p	3913
hsa-mir-16-3p	3964	hsa-mir-30a-5p	3754	hsa-mir-150-5p	4424	hsa-mir-425-5p	3972	hsa-mir-363-3p	4336	hsa-mir-4433b-5p	3816
hsa-mir-140-3p	3949	hsa-mir-652-3p	3735	hsa-mir-363-3p	4372	hsa-mir-652-3p	3962	hsa-mir-27a-3p	4298	hsa-mir-27b-3p	3769
hsa-mir-191-5p	3942	hsa-mir-103a-3p	3603	hsa-mir-10a-5p	4198	hsa-mir-181a-5p	3749	hsa-mir-140-3p	4263	hsa-mir-30c-5p	3669
hsa-mir-98-5p	3634	hsa-mir-10a-5p	3452	hsa-mir-182-5p	3727	hsa-mir-151a-5p	3746	hsa-mir-27b-3p	4254	hsa-mir-27a-3p	3246
hsa-mir-27b-3p	3577	hsa-mir-151a-5p	3351	hsa-mir-151a-5p	3690	hsa-mir-150-5p	3721	hsa-mir-425-5p	3913	hsa-mir-125a-5p	2857
hsa-mir-148a-3p	3552	hsa-mir-375-3p	3001	hsa-mir-140-3p	3670	hsa-mir-409-3p	3662	hsa-mir-30a-5p	3678	hsa-mir-128-3p	2821
hsa-mir-150-5p	3551	hsa-mir-3613-5p	2994	hsa-mir-146b-5p	3349	hsa-mir-146b-5p	3409	hsa-mir-30c-5p	3667	hsa-let-7c-5p	2774
hsa-mir-486-3p	3221	hsa-mir-182-5p	2895	hsa-mir-144-3p	3144	hsa-mir-30a-5p	3364	hsa-mir-125a-5p	2871	hsa-mir-182-5p	2723
hsa-mir-151a-5p	3017	hsa-mir-486-3p	2882	hsa-mir-30c-5p	2985	hsa-mir-182-5p	2993	hsa-mir-15b-5p	2772	hsa-mir-409-3p	2649
hsa-mir-144-3p	3015	hsa-mir-150-5p	2790	hsa-mir-30a-5p	2878	hsa-mir-363-3p	2962	hsa-mir-183-5p	2733	hsa-mir-199a-3p	2606
hsa-mir-7-5p	2846	hsa-mir-221-3p	2753	hsa-mir-409-3p	2757	hsa-mir-128-3p	2961	hsa-mir-144-3p	2661	hsa-mir-140-3p	2529
hsa-mir-125a-5p	2842	hsa-mir-146b-5p	2709	hsa-mir-3613-5p	2747	hsa-mir-342-3p	2826	hsa-mir-126-5p	2394	hsa-mir-144-3p	2468
hsa-mir-342-3p	2808	hsa-mir-98-5p	2666	hsa-mir-192-5p	2691	hsa-mir-3613-5p	2763	hsa-mir-144-5p	2382	hsa-mir-363-3p	2443
hsa-mir-99b-5p	2538	hsa-mir-342-3p	2561	hsa-mir-29a-3p	2544	hsa-mir-144-3p	2725	hsa-mir-146b-5p	2350	hsa-mir-10a-5p	2399
hsa-mir-375-3p	2501	hsa-mir-128-3p	2464	hsa-mir-27a-3p	2541	hsa-mir-4433b-5p	2649	hsa-mir-182-5p	2113	hsa-mir-15b-5p	2292
hsa-mir-425-5p	2482	hsa-let-7c-5p	2326	hsa-mir-128-3p	2382	hsa-mir-15b-5p	2608	hsa-mir-150-5p	2111	hsa-mir-3613-5p	2279
hsa-mir-15a-5p	2356	hsa-mir-27a-3p	2279	hsa-let-7e-5p	2238	hsa-mir-27a-3p	2562	hsa-mir-342-3p	2094	hsa-mir-148b-3p	2243
hsa-mir-146b-5p	2312	hsa-mir-183-5p	2261	hsa-mir-15b-5p	2208	hsa-mir-192-5p	2517	hsa-mir-3613-5p	2079	hsa-mir-30a-5p	2154
hsa-mir-128-3p	2220	hsa-mir-4433b-5p	2227	hsa-mir-183-5p	2187	hsa-let-7c-5p	2483	hsa-mir-486-3p	1742	hsa-mir-486-3p	1881
hsa-let-7c-5p	2072	hsa-mir-144-3p	2206	hsa-mir-106b-3p	2139	hsa-mir-221-3p	2435	hsa-mir-222-3p	1736	hsa-mir-183-5p	1880
hsa-mir-29a-3p	1998	hsa-mir-144-5p	2069	hsa-mir-486-3p	2089	hsa-mir-486-3p	2151	hsa-mir-128-3p	1727	hsa-mir-222-3p	1876
hsa-mir-192-5p	1852	hsa-mir-7-5p	2024	hsa-mir-221-3p	1923	hsa-mir-29a-3p	2143	hsa-mir-106b-3p	1725	hsa-mir-106b-3p	1871
hsa-let-7e-5p	1767	hsa-mir-15b-5p	1894	hsa-mir-199a-3p	1860	hsa-mir-199a-3p	2063	hsa-mir-15a-5p	1698	hsa-mir-146b-5p	1829
hsa-mir-106b-5p	1710	hsa-mir-29a-3p	1813	hsa-mir-7-5p	1829	hsa-mir-106b-3p	1982	hsa-mir-375-3p	1631	hsa-mir-7-5p	1795
hsa-mir-15b-5p	1679	hsa-mir-192-5p	1720	hsa-let-7c-5p	1819	hsa-mir-148b-3p	1908	hsa-mir-106b-5p	1616	hsa-mir-28-3p	1638
hsa-mir-30c-5p	1674	hsa-mir-15a-5p	1686	hsa-mir-4508-5p	1746	hsa-mir-144-5p	1906	hsa-let-7c-5p	1588	hsa-mir-29a-3p	1626
hsa-mir-501-3p	1637	hsa-mir-222-3p	1662	hsa-mir-342-3p	1690	hsa-let-7e-5p	1855	hsa-mir-409-3p	1515	hsa-let-7e-5p	1602
hsa-mir-320c-3p	1595	hsa-mir-106b-3p	1533	hsa-mir-99b-5p	1653	hsa-mir-222-3p	1687	hsa-mir-4433b-3p	1411	hsa-mir-150-5p	1586
hsa-mir-106b-3p	1528	hsa-mir-409-3p	1500	hsa-mir-382-5p	1625	hsa-mir-99b-5p	1660	hsa-mir-4433b-5p	1398	hsa-mir-144-5p	1584
hsa-mir-574-5p	1481	hsa-let-7e-5p	1434	hsa-mir-15a-5p	1508	hsa-mir-183-5p	1660	hsa-mir-29a-3p	1331	hsa-mir-382-5p	1480
hsa-mir-3615-3p	1408	hsa-mir-99a-5p	1328	hsa-mir-4433b-5p	1492	hsa-mir-375-3p	1511	hsa-mir-92b-3p	1320	hsa-mir-192-5p	1411
hsa-mir-3613-5p	1349	hsa-mir-148b-3p	1269	hsa-mir-432-5p	1436	hsa-mir-7-5p	1498	hsa-mir-374a-5p	1297	hsa-mir-574-5p	1408
hsa-mir-99a-5p	1185	hsa-mir-320c-3p	1220	hsa-mir-106b-5p	1414	hsa-mir-15a-5p	1433	hsa-mir-30e-3p	1207	hsa-mir-342-3p	1374
hsa-mir-340-5p	1161	hsa-mir-106b-5p	1213	hsa-mir-148b-3p	1406	hsa-mir-106b-5p	1379	hsa-mir-199a-3p	1206	hsa-mir-126-5p	1364
hsa-mir-221-3p	1065	hsa-mir-125b-5p	1200	hsa-mir-28-3p	1403	hsa-mir-574-5p	1337	hsa-mir-28-3p	1186	hsa-mir-15a-5p	1351
hsa-mir-199a-3p	985	hsa-mir-199a-3p	1193	hsa-mir-574-5p	1379	hsa-mir-126-5p	1304	hsa-let-7e-5p	1138	hsa-mir-432-5p	1322
hsa-mir-215-5p	977	hsa-mir-3615-3p	1131	hsa-mir-144-5p	1338	hsa-mir-28-3p	1287	hsa-mir-192-5p	1118	hsa-mir-199b-3p	1307
hsa-mir-23b-3p	974	hsa-mir-99b-5p	1119	hsa-mir-222-3p	1221	hsa-mir-382-5p	1266	hsa-mir-574-5p	1105	hsa-mir-106b-5p	1219
hsa-mir-4732-3p	958	hsa-mir-92b-3p	1055	hsa-mir-99a-5p	1183	hsa-mir-432-5p	1241	hsa-mir-7-5p	1073	hsa-mir-30e-3p	1170
hsa-mir-126-5p	945	hsa-mir-432-5p	1040	hsa-mir-30e-3p	1097	hsa-mir-328-3p	1197	hsa-mir-320c-3p	1029	hsa-mir-375-3p	1145
hsa-mir-29c-3p	911	hsa-mir-126-5p	1033	hsa-mir-375-3p	1010	hsa-mir-487b-3p	1107	hsa-mir-320b-3p	1027	hsa-mir-340-5p	1063
hsa-mir-28-3p	890	hsa-mir-4433b-3p	993	hsa-mir-487b-3p	987	hsa-mir-199b-3p	1026	hsa-mir-382-5p	1013	hsa-mir-4433b-3p	963
hsa-mir-222-3p	871	hsa-mir-501-3p	949	hsa-mir-361-3p	982	hsa-mir-4433b-3p	1018	hsa-mir-361-3p	1001	hsa-mir-320c-3p	918
hsa-mir-142-3p	868	hsa-mir-320b-3p	937	hsa-mir-2110-5p	962	hsa-mir-99a-5p	1008	hsa-mir-1246-5p	984	hsa-mir-142-3p	900
hsa-mir-1180-3p	850	hsa-mir-502-3p	908	hsa-mir-501-3p	939	hsa-mir-4508-5p	962	hsa-mir-148b-3p	962	hsa-mir-320b-3p	880
hsa-mir-181a-3p	827	hsa-mir-6734-5p	893	hsa-mir-199b-3p	934	hsa-mir-23b-3p	914	hsa-mir-4508-5p	945	hsa-mir-584-5p	843
hsa-mir-3158-3p	811	hsa-mir-574-5p	882	hsa-mir-4732-3p	900	hsa-mir-369-3p	875	hsa-mir-431-5p	933	hsa-mir-23b-3p	842
hsa-mir-409-3p	782	hsa-mir-2110-5p	786	hsa-mir-126-5p	896	hsa-mir-92b-3p	827	hsa-mir-142-3p	905	hsa-mir-99a-5p	831
hsa-mir-148b-3p	772	hsa-mir-382-5p	770	hsa-mir-320b-3p	889	hsa-mir-320b-3p	757	hsa-mir-99b-5p	882	hsa-mir-629-5p	831
hsa-mir-4732-5p	764	hsa-mir-30e-3p	746	hsa-mir-29c-3p	803	hsa-mir-501-3p	745	hsa-mir-584-5p	807	hsa-mir-328-3p	800
hsa-mir-130b-5p	744	hsa-mir-28-3p	728	hsa-mir-181b-5p	798	hsa-mir-340-5p	726	hsa-mir-2110-5p	798	hsa-mir-369-3p	777
hsa-mir-100-5p	744	hsa-mir-1246-5p	680	hsa-mir-1246-5p	787	hsa-mir-320c-3p	714	hsa-mir-6734-5p	779	hsa-mir-1260b-5p	729
hsa-mir-106a-5p	711	hsa-mir-4732-3p	635	hsa-mir-23b-3p	767	hsa-mir-584-5p	699	hsa-mir-223-5p	761	hsa-mir-493-5p	722
hsa-mir-6734-5p	693	hsa-mir-100-5p	619	hsa-mir-543-3p	755	hsa-mir-194-5p	697	hsa-mir-28-5p	747	hsa-mir-1246-5p	721
hsa-mir-20a-5p	654	hsa-mir-199b-3p	590	hsa-mir-3615-3p	706	hsa-mir-30e-3p	686	hsa-mir-432-5p	740	hsa-mir-199a-5p	714
hsa-mir-18a-5p	628	hsa-mir-328-3p	587	hsa-mir-431-5p	695	hsa-mir-142-5p	686	hsa-mir-1260b-5p	709	hsa-mir-155-5p	646
hsa-mir-151b-3p	612	hsa-mir-29c-3p	581	hsa-mir-340-5p	691	hsa-mir-543-3p	669	hsa-mir-660-5p	692	hsa-mir-1301-3p	622
hsa-mir-629-5p	608	hsa-mir-193a-5p	573	hsa-mir-28-5p	691	hsa-mir-493-5p	666	hsa-mir-339-5p	684	hsa-mir-130b-5p	619
hsa-mir-454-3p	593	hsa-mir-361-3p	570	hsa-mir-142-3p	681	hsa-mir-155-5p	635	hsa-mir-502-3p	663	hsa-mir-28-5p	605
hsa-mir-32-5p	591	hsa-mir-130b-5p	566	hsa-mir-320c-3p	653	hsa-mir-4732-3p	609	hsa-mir-32-5p	644	hsa-mir-3615-3p	601
hsa-mir-502-3p	586	hsa-mir-23b-3p	538	hsa-mir-130b-5p	599	hsa-mir-1-3p	602	hsa-mir-328-3p	640	hsa-mir-142-5p	584
hsa-mir-500a-3p	556	hsa-mir-28-5p	529	hsa-mir-142-5p	592	hsa-mir-130b-5p	569	hsa-mir-30b-5p	634	hsa-mir-1-3p	577
hsa-mir-379-5p	548	hsa-mir-340-5p	522	hsa-mir-125b-5p	586	hsa-mir-193a-5p	548	hsa-mir-374b-5p	619	hsa-mir-487b-3p	551
hsa-mir-17-5p	547	hsa-mir-584-5p	507	hsa-mir-493-5p	558	hsa-mir-1260a-5p	529	hsa-mir-487b-3p	612	hsa-mir-4732-3p	543
hsa-mir-361-3p	526	hsa-mir-324-3p	505	hsa-mir-17-5p	553	hsa-mir-335-3p	516	hsa-mir-379-5p	609	hsa-mir-374a-5p	541
hsa-mir-345-5p	517	hsa-mir-487b-3p	488	hsa-mir-369-3p	540	hsa-mir-2110-5p	512	hsa-mir-199b-3p	602	hsa-mir-32-5p	540
hsa-mir-424-3p	516	hsa-mir-20a-5p	475	hsa-mir-324-3p	539	hsa-mir-335-5p	510	hsa-mir-22-5p	568	hsa-mir-92b-3p	510
hsa-mir-155-5p	504	hsa-mir-215-5p	468	hsa-mir-20a-5p	524	hsa-mir-3615-3p	499	hsa-mir-335-3p	562	hsa-mir-30b-5p	507
hsa-mir-28-5p	502	hsa-mir-194-5p	454	hsa-mir-92b-3p	522	hsa-mir-361-3p	496	hsa-mir-100-5p	555	hsa-mir-99b-5p	503
hsa-mir-199b-3p	495	hsa-mir-425-3p	451	hsa-mir-345-5p	520	hsa-mir-20a-5p	490	hsa-mir-199a-5p	541	hsa-mir-877-5p	500
hsa-mir-6087-5p	483	hsa-mir-30b-5p	448	hsa-mir-199a-5p	512	hsa-mir-502-3p	477	hsa-mir-1-3p	537	hsa-mir-379-5p	482
hsa-mir-584-5p	481	hsa-mir-625-3p	447	hsa-mir-379-5p	510	hsa-mir-197-3p	466	hsa-mir-17-5p	531	hsa-mir-100-5p	482
hsa-mir-532-5p	460	hsa-mir-1260b-5p	444	hsa-mir-4433b-3p	502	hsa-mir-1246-5p	443	hsa-mir-139-5p	528	hsa-mir-125b-5p	451
hsa-mir-145-3p	460	hsa-mir-431-5p	427	hsa-mir-193a-5p	500	hsa-mir-142-3p	440	hsa-mir-629-5p	526	hsa-mir-181b-5p	449
hsa-mir-181b-5p	457	hsa-mir-181b-5p	424	hsa-mir-342-5p	470	hsa-mir-17-5p	436	hsa-mir-127-3p	525	hsa-mir-17-5p	447
hsa-mir-139-5p	455	hsa-mir-142-5p	402	hsa-mir-505-3p	456	hsa-mir-199a-5p	431	hsa-mir-485-3p	513	hsa-mir-20a-5p	443
hsa-mir-125b-5p	451	hsa-mir-369-3p	394	hsa-mir-370-3p	448	hsa-mir-505-3p	430	hsa-mir-340-5p	508	hsa-mir-339-5p	442
hsa-mir-432-5p	448	hsa-mir-1307-3p	388	hsa-mir-378a-3p	442	hsa-mir-181b-5p	423	hsa-mir-206-3p	508	hsa-mir-335-3p	441
hsa-mir-4508-5p	443	hsa-mir-199a-5p	378	hsa-mir-335-5p	442	hsa-mir-431-5p	422	hsa-mir-99a-5p	507	hsa-mir-6734-5p	432
hsa-mir-19b-3p	437	hsa-mir-374a-5p	377	hsa-mir-485-5p	426	hsa-mir-1260b-5p	419	hsa-mir-3157-3p	502	hsa-mir-29c-3p	430
hsa-mir-130b-3p	436	hsa-mir-654-3p	372	hsa-mir-494-3p	422	hsa-mir-532-5p	417	hsa-mir-181a-3p	502	hsa-mir-532-5p	425
hsa-mir-4433b-3p	428	hsa-mir-197-3p	371	hsa-mir-328-3p	417	hsa-mir-19b-3p	413	hsa-mir-369-3p	495	hsa-mir-501-3p	420
hsa-mir-493-5p	420	hsa-mir-17-5p	371	hsa-mir-15b-3p	417	hsa-mir-374a-5p	412	hsa-mir-493-5p	490	hsa-mir-107-3p	408
hsa-mir-1260a-5p	385	hsa-mir-543-3p	368	hsa-mir-323b-3p	413	hsa-mir-28-5p	393	hsa-mir-155-5p	466	hsa-mir-139-5p	405
hsa-mir-382-5p	384	hsa-mir-32-5p	366	hsa-mir-107-3p	403	hsa-mir-1180-3p	393	hsa-mir-125b-5p	462	hsa-mir-431-5p	394
hsa-mir-139-3p	372	hsa-mir-629-5p	352	hsa-mir-660-5p	401	hsa-mir-139-5p	388	hsa-mir-501-3p	455	hsa-mir-2110-5p	365
hsa-mir-92b-3p	371	hsa-mir-4508-5p	351	hsa-mir-942-5p	397	hsa-mir-134-5p	388	hsa-mir-454-3p	443	hsa-mir-654-3p	360
hsa-mir-877-5p	365	hsa-mir-335-5p	344	hsa-mir-30b-5p	397	hsa-mir-629-5p	386	hsa-mir-196b-5p	441	hsa-mir-19b-3p	358
hsa-mir-576-5p	364	hsa-mir-532-5p	340	hsa-mir-502-3p	390	hsa-mir-877-5p	384	hsa-mir-532-5p	434	hsa-mir-127-3p	358
hsa-mir-664a-5p	358	hsa-mir-942-5p	339	hsa-mir-941-3p	387	hsa-mir-374b-5p	382	hsa-mir-320d-3p	430	hsa-mir-576-5p	356
hsa-mir-320b-3p	340	hsa-let-7b-3p	336	hsa-mir-3960-3p	380	hsa-mir-4732-5p	375	hsa-mir-130b-3p	426	hsa-mir-193a-5p	350
hsa-mir-2110-5p	328	hsa-mir-196b-5p	326	hsa-mir-30a-3p	363	hsa-mir-215-5p	373	hsa-mir-495-3p	424	hsa-mir-1260a-5p	330
hsa-mir-1290-3p	328	hsa-mir-505-3p	322	hsa-mir-1301-3p	363	hsa-mir-654-3p	363	hsa-mir-4732-5p	423	hsa-mir-30a-3p	329
hsa-mir-885-5p	321	hsa-mir-181a-3p	317	hsa-mir-32-5p	353	hsa-mir-339-5p	355	hsa-let-7b-3p	423	hsa-mir-335-5p	319
hsa-mir-7706-3p	312	hsa-mir-503-5p	314	hsa-mir-3158-3p	345	hsa-mir-660-5p	341	hsa-mir-378a-3p	422	hsa-mir-1908-5p	314
hsa-mir-1260b-5p	309	hsa-mir-485-3p	311	hsa-mir-495-3p	341	hsa-mir-323b-3p	337	hsa-mir-370-3p	415	hsa-mir-329-3p	308
hsa-mir-8072-5p	308	hsa-mir-3940-3p	292	hsa-mir-1260b-5p	332	hsa-mir-1294-5p	336	hsa-mir-2355-3p	411	hsa-mir-625-3p	306
hsa-mir-374a-5p	291	hsa-mir-493-5p	288	hsa-mir-339-5p	324	hsa-mir-125b-5p	334	hsa-mir-20a-5p	392	hsa-mir-25-5p	301
hsa-mir-4454-5p	289	hsa-mir-1260a-5p	285	hsa-mir-335-3p	324	hsa-mir-324-3p	332	hsa-mir-92a-5p	391	hsa-mir-505-3p	299
hsa-mir-30e-3p	285	hsa-mir-374b-5p	276	hsa-mir-139-5p	310	hsa-mir-181a-3p	332	hsa-mir-130a-3p	382	hsa-mir-495-3p	297
hsa-mir-1301-3p	284	hsa-mir-4732-5p	272	hsa-mir-1294-5p	310	hsa-mir-494-3p	324	hsa-mir-885-5p	380	hsa-mir-4732-5p	296
hsa-mir-92b-5p	280	hsa-mir-1180-3p	270	hsa-mir-629-5p	306	hsa-mir-942-5p	322	hsa-mir-205-5p	380	hsa-mir-15b-3p	288
hsa-mir-30b-5p	276	hsa-mir-532-3p	261	hsa-mir-329-3p	303	hsa-mir-15b-3p	318	hsa-mir-29c-3p	373	hsa-mir-660-5p	285
hsa-mir-628-5p	269	hsa-mir-339-3p	261	hsa-mir-19b-3p	301	hsa-mir-30b-5p	313	hsa-mir-15b-3p	368	hsa-mir-345-5p	284
hsa-mir-196b-5p	268	hsa-mir-30a-3p	257	hsa-mir-4732-5p	300	hsa-mir-29c-3p	306	hsa-mir-1307-3p	368	hsa-mir-942-5p	279
hsa-mir-339-3p	266	hsa-mir-1-3p	253	hsa-mir-1-3p	299	hsa-mir-625-3p	303	hsa-mir-1908-5p	346	hsa-mir-197-3p	278
hsa-mir-1294-5p	266	hsa-mir-320d-3p	247	hsa-mir-877-5p	292	hsa-mir-329-3p	298	hsa-mir-23b-3p	342	hsa-mir-483-5p	275
hsa-mir-23a-5p	261	hsa-mir-483-5p	244	hsa-mir-421-3p	287	hsa-mir-454-3p	285	hsa-mir-493-3p	341	hsa-mir-361-5p	275
hsa-mir-93-3p	260	hsa-mir-576-5p	236	hsa-mir-361-5p	285	hsa-mir-342-5p	282	hsa-mir-6511a-3p	329	hsa-mir-543-3p	273
hsa-mir-651-5p	259	hsa-mir-107-3p	236	hsa-mir-150-3p	277	hsa-mir-32-5p	273	hsa-mir-193a-5p	327	hsa-mir-425-3p	269
hsa-mir-543-3p	258	hsa-mir-485-5p	227	hsa-mir-100-5p	277	hsa-mir-379-5p	272	hsa-mir-142-5p	324	hsa-mir-628-3p	268
hsa-mir-503-5p	256	hsa-mir-877-5p	226	hsa-mir-500a-3p	273	hsa-mir-100-5p	267	hsa-mir-744-5p	320	hsa-mir-574-3p	267
hsa-mir-29b-5p	255	hsa-mir-345-5p	224	hsa-mir-127-3p	268	hsa-mir-3158-3p	262	hsa-mir-30c-3p	317	hsa-mir-361-3p	265
hsa-mir-324-3p	254	hsa-mir-1307-5p	221	hsa-mir-374a-5p	249	hsa-mir-361-5p	248	hsa-mir-19b-3p	317	hsa-mir-194-5p	264
hsa-mir-335-3p	251	hsa-mir-223-5p	217	hsa-mir-1908-5p	246	hsa-mir-485-3p	246	hsa-mir-877-5p	292	hsa-mir-324-3p	262
hsa-mir-485-3p	250	hsa-mir-885-5p	215	hsa-mir-574-3p	245	hsa-mir-30a-3p	239	hsa-mir-576-5p	286	hsa-mir-485-3p	257
hsa-mir-6855-3p	249	hsa-mir-342-5p	214	hsa-mir-576-5p	240	hsa-mir-6803-3p	234	hsa-mir-323a-3p	285	hsa-mir-454-3p	256
hsa-mir-223-5p	249	hsa-mir-379-5p	212	hsa-mir-320d-3p	232	hsa-mir-1908-5p	231	hsa-mir-590-3p	281	hsa-mir-370-3p	252
hsa-mir-30a-3p	237	hsa-mir-329-3p	205	hsa-let-7b-3p	232	hsa-mir-370-3p	228	hsa-mir-1307-5p	278	hsa-mir-223-5p	239
hsa-mir-6891-5p	235	hsa-mir-15b-3p	202	hsa-mir-539-5p	231	hsa-mir-127-3p	226	hsa-mir-543-3p	277	hsa-mir-1307-3p	234
hsa-mir-495-3p	235	hsa-mir-130a-3p	201	hsa-mir-181a-3p	231	hsa-mir-107-3p	215	hsa-mir-494-3p	276	hsa-mir-378a-3p	233
hsa-mir-378a-3p	233	hsa-mir-6087-5p	198	hsa-mir-155-5p	230	hsa-mir-576-3p	212	hsa-mir-483-5p	276	hsa-mir-374b-5p	231
hsa-mir-4532-5p	232	hsa-mir-3960-3p	190	hsa-mir-6734-5p	229	hsa-mir-885-5p	207	hsa-mir-23a-5p	273	hsa-mir-145-3p	223
hsa-mir-885-3p	231	hsa-mir-1908-5p	187	hsa-mir-625-3p	229	hsa-mir-345-5p	205	hsa-mir-1233-3p	266	hsa-mir-323b-3p	219
hsa-mir-532-3p	231	hsa-let-7a-3p	186	hsa-mir-454-3p	229	hsa-mir-19a-3p	201	hsa-mir-369-5p	259	hsa-mir-339-3p	217
hsa-mir-370-3p	219	hsa-mir-495-3p	182	hsa-mir-584-5p	218	hsa-mir-1301-3p	193	hsa-mir-664a-5p	258	hsa-mir-18a-5p	214
hsa-mir-1246-5p	218	hsa-mir-340-3p	182	hsa-mir-598-3p	216	hsa-mir-6734-5p	190	hsa-mir-942-5p	257	hsa-mir-191-3p	211
hsa-mir-1273f-5p	201	hsa-mir-3688-3p	180	hsa-mir-323a-3p	204	hsa-mir-18a-5p	188	hsa-mir-324-3p	251	hsa-mir-500a-3p	209
hsa-mir-1292-5p	184	hsa-mir-3158-3p	180	hsa-mir-18a-5p	202	hsa-mir-411-5p	185	hsa-mir-200b-3p	242	hsa-mir-3960-3p	209
hsa-mir-6852-5p	180	hsa-mir-1301-3p	176	hsa-mir-485-3p	201	hsa-mir-654-5p	176	hsa-mir-19a-3p	241	hsa-mir-3158-3p	202
hsa-mir-142-5p	178	hsa-mir-370-3p	174	hsa-mir-191-3p	201	hsa-mir-340-3p	175	hsa-mir-200c-3p	240	hsa-mir-152-3p	200
hsa-mir-132-3p	178	hsa-mir-148b-5p	174	hsa-mir-194-5p	198	hsa-mir-495-3p	173	hsa-mir-539-3p	238	hsa-mir-181a-3p	199
hsa-mir-4433b-5p	177	hsa-mir-378a-3p	169	hsa-mir-340-3p	197	hsa-mir-628-3p	172	hsa-mir-139-3p	238	hsa-mir-502-3p	195
hsa-mir-369-3p	161	hsa-mir-18a-5p	169	hsa-mir-532-5p	196	hsa-mir-323a-3p	168	hsa-mir-1180-3p	238	hsa-mir-1180-3p	194
hsa-mir-421-3p	158	hsa-mir-142-3p	165	hsa-mir-1180-3p	193	hsa-mir-382-3p	167	hsa-mir-654-3p	227	hsa-mir-140-5p	184
hsa-mir-127-3p	157	hsa-mir-337-3p	162	hsa-mir-22-5p	189	hsa-mir-3960-3p	164	hsa-mir-3158-3p	222	hsa-mir-130a-3p	179
hsa-mir-625-3p	147	hsa-mir-651-5p	161	hsa-mir-664a-3p	185	hsa-mir-25-5p	162	hsa-mir-500a-3p	216	hsa-mir-340-3p	174
hsa-mir-374b-5p	146	hsa-mir-3173-5p	160	hsa-mir-145-3p	180	hsa-mir-483-5p	160	hsa-mir-421-3p	215	hsa-mir-1306-5p	170
hsa-mir-21-3p	146	hsa-mir-361-5p	158	hsa-mir-654-3p	177	hsa-mir-576-5p	159	hsa-mir-410-3p	211	hsa-mir-374a-3p	168
hsa-mir-199a-5p	142	hsa-mir-185-3p	158	hsa-mir-140-5p	172	hsa-mir-139-3p	156	hsa-mir-202-5p	210	hsa-mir-326-3p	166
hsa-mir-107-3p	141	hsa-mir-19b-3p	154	hsa-mir-152-3p	170	hsa-mir-421-3p	148	hsa-mir-23b-5p	205	hsa-mir-139-3p	166
hsa-mir-550a-3p	139	hsa-mir-132-3p	152	hsa-mir-3605-3p	165	hsa-mir-425-3p	147	hsa-mir-3656-3p	204	hsa-mir-1294-5p	160
hsa-mir-574-3p	126	hsa-mir-660-5p	148	hsa-mir-487a-5p	163	hsa-mir-1307-3p	147	hsa-mir-664a-3p	201	hsa-mir-2355-3p	155
hsa-mir-339-5p	125	hsa-mir-139-3p	145	hsa-mir-130a-3p	162	hsa-mir-378a-3p	146	hsa-mir-337-3p	199	hsa-mir-532-3p	154
hsa-mir-194-5p	125	hsa-mir-424-3p	143	hsa-mir-5010-5p	160	hsa-mir-493-3p	145	hsa-mir-4665-5p	195	hsa-mir-4508-5p	150
hsa-mir-224-5p	122	hsa-mir-873-5p	140	hsa-mir-2278-5p	159	hsa-mir-18a-3p	145	hsa-mir-326-3p	195	hsa-mir-23a-5p	150
hsa-mir-193a-5p	122	hsa-mir-664a-3p	140	hsa-mir-499a-5p	151	hsa-mir-324-5p	142	hsa-mir-548ae-5p	194	hsa-mir-324-5p	149
hsa-mir-660-5p	121	hsa-mir-323a-3p	139	hsa-mir-744-5p	150	hsa-mir-1976-3p	141	hsa-mir-362-5p	192	hsa-mir-485-5p	148
hsa-mir-550a-5p	120	hsa-mir-1228-5p	137	hsa-mir-339-3p	146	hsa-mir-21-3p	138	hsa-mir-331-5p	192	hsa-mir-29b-3p	144
hsa-mir-4446-3p	120	hsa-mir-1224-5p	136	hsa-mir-4446-3p	144	hsa-mir-376c-3p	137	hsa-mir-651-5p	189	hsa-mir-3656-3p	141
hsa-mir-1304-3p	120	hsa-mir-411-5p	135	hsa-mir-4747-5p	142	hsa-mir-150-3p	137	hsa-mir-548l-5p	189	hsa-mir-338-5p	140
hsa-mir-424-5p	116	hsa-mir-339-5p	133	hsa-mir-1307-3p	142	hsa-mir-3173-5p	136	hsa-mir-625-3p	188	hsa-mir-4685-3p	132
hsa-mir-18a-3p	115	hsa-mir-6803-3p	132	hsa-mir-7706-3p	140	hsa-mir-22-5p	136	hsa-mir-151b-3p	188	hsa-mir-342-5p	132
hsa-mir-26b-3p	113	hsa-mir-433-3p	126	hsa-mir-197-3p	140	hsa-mir-7706-3p	134	hsa-mir-1260a-5p	183	hsa-mir-433-3p	129
hsa-mir-130a-3p	113	hsa-mir-204-5p	125	hsa-mir-483-3p	139	hsa-mir-339-3p	134	hsa-mir-1290-3p	182	hsa-let-7a-3p	126
hsa-mir-542-3p	112	hsa-mir-421-3p	124	hsa-mir-205-5p	139	hsa-mir-500a-3p	132	hsa-mir-107-3p	182	hsa-mir-337-3p	124
hsa-mir-5010-3p	110	hsa-mir-335-3p	120	hsa-mir-134-5p	138	hsa-mir-4446-3p	132	hsa-mir-185-3p	178	hsa-mir-221-5p	121
hsa-mir-29b-3p	110	hsa-mir-4454-5p	119	hsa-mir-654-5p	136	hsa-mir-224-5p	126	hsa-mir-433-3p	176	hsa-mir-196b-5p	121
hsa-mir-22-5p	108	hsa-mir-338-5p	116	hsa-mir-29b-3p	135	hsa-mir-337-3p	125	hsa-mir-193b-5p	176	hsa-mir-19a-3p	120
hsa-mir-6749-3p	107	hsa-mir-197-5p	116	hsa-mir-651-5p	127	hsa-mir-4454-5p	123	hsa-mir-1273h-3p	175	hsa-mir-134-5p	118
hsa-mir-589-5p	107	hsa-mir-127-3p	116	hsa-mir-18a-3p	127	hsa-mir-598-3p	120	hsa-mir-4707-3p	173	hsa-mir-664a-5p	117
hsa-mir-548au-5p	107	hsa-mir-1270-5p	116	hsa-mir-4466-5p	125	hsa-mir-145-3p	120	hsa-mir-3615-3p	171	hsa-mir-132-3p	116
hsa-mir-323a-3p	107	hsa-mir-624-5p	115	hsa-mir-450b-5p	124	hsa-mir-130b-3p	120	hsa-mir-3960-3p	166	hsa-mir-6803-3p	115
hsa-mir-95-3p	106	hsa-mir-4306-3p	114	hsa-mir-550a-5p	122	hsa-mir-424-3p	114	hsa-mir-499a-5p	162	hsa-mir-331-3p	114
hsa-mir-361-5p	105	hsa-mir-874-3p	111	hsa-mir-424-3p	115	hsa-mir-152-3p	112	hsa-mir-8072-5p	160	hsa-let-7b-3p	113
hsa-mir-320d-3p	105	hsa-mir-376c-3p	111	hsa-mir-151b-3p	115	hsa-mir-671-3p	109	hsa-mir-454-5p	154	hsa-mir-22-5p	110
hsa-mir-330-5p	97	hsa-mir-200c-3p	108	hsa-mir-132-3p	112	hsa-mir-503-5p	108	hsa-mir-874-3p	151	hsa-mir-885-5p	106
hsa-mir-501-5p	96	hsa-mir-744-5p	105	hsa-mir-1306-5p	112	hsa-mir-889-3p	107	hsa-mir-3200-5p	149	hsa-mir-185-3p	104
hsa-mir-331-5p	93	hsa-mir-450b-5p	105	hsa-mir-374b-5p	111	hsa-mir-574-3p	107	hsa-mir-21-3p	145	hsa-mir-494-3p	103
hsa-mir-1306-3p	92	hsa-mir-4446-3p	104	hsa-mir-483-5p	110	hsa-mir-550a-5p	107	hsa-mir-18a-5p	141	hsa-mir-548q-5p	102
hsa-mir-145-5p	90	hsa-mir-454-3p	103	hsa-mir-6087-5p	109	hsa-mir-450b-5p	105	hsa-mir-196a-5p	138	hsa-mir-589-5p	99
hsa-mir-1224-5p	90	hsa-mir-155-5p	103	hsa-mir-433-3p	109	hsa-mir-223-5p	105	hsa-mir-6803-3p	132	hsa-mir-1290-3p	94
hsa-mir-340-3p	88	hsa-mir-93-3p	101	hsa-mir-664a-5p	108	hsa-mir-338-5p	104	hsa-mir-25-5p	131	hsa-mir-889-3p	93
hsa-mir-337-3p	85	hsa-mir-7849-3p	101	hsa-mir-26b-3p	108	hsa-mir-744-5p	100	hsa-mir-548au-5p	130	hsa-mir-215-5p	92
hsa-mir-342-5p	78	hsa-mir-20b-5p	99	hsa-mir-223-5p	105	hsa-mir-6511a-3p	100	hsa-mir-532-3p	126	hsa-mir-421-3p	91
hsa-mir-324-5p	78	hsa-mir-1290-3p	96	hsa-mir-145-5p	104	hsa-mir-4306-3p	100	hsa-mir-374a-3p	120	hsa-mir-18a-3p	90
hsa-mir-3064-5p	77	hsa-mir-96-5p	94	hsa-mir-625-5p	101	hsa-mir-374a-3p	99	hsa-mir-6087-5p	119	hsa-mir-224-5p	89
hsa-mir-20b-5p	77	hsa-mir-1306-5p	94	hsa-mir-6803-3p	100	hsa-mir-148b-5p	99	hsa-mir-505-3p	110	hsa-mir-3173-5p	88
hsa-mir-200b-5p	76	hsa-mir-625-5p	91	hsa-mir-6721-5p	98	hsa-let-7b-3p	97	hsa-mir-4732-3p	110	hsa-mir-382-3p	87
hsa-mir-3960-3p	73	hsa-mir-1299-3p	91	hsa-mir-196b-5p	93	hsa-mir-29b-3p	96	hsa-mir-885-3p	109	hsa-mir-125a-3p	87
hsa-mir-205-5p	70	hsa-mir-6738-5p	90	hsa-mir-181c-5p	93	hsa-mir-766-3p	94	hsa-mir-409-5p	109	hsa-mir-21-3p	85
hsa-mir-328-3p	66	hsa-mir-494-3p	90	hsa-mir-1323-5p	90	hsa-mir-1306-5p	94	hsa-mir-150-3p	109	hsa-mir-548ad-5p	83
hsa-mir-136-3p	62	hsa-mir-605-3p	89	hsa-mir-4511-5p	89	hsa-mir-3177-3p	93	hsa-mir-6787-3p	108	hsa-mir-655-3p	79
hsa-mir-6805-5p	56	hsa-mir-21-3p	89	hsa-mir-96-5p	84	hsa-mir-539-5p	92	hsa-mir-329-3p	108	hsa-mir-744-5p	77
hsa-mir-140-5p	43	hsa-mir-5010-5p	87	hsa-mir-589-5p	84	hsa-mir-5010-3p	92	hsa-mir-134-5p	107	hsa-mir-127-5p	77
hsa-mir-487b-3p	35	hsa-mir-23a-5p	86	hsa-mir-337-3p	84	hsa-mir-874-3p	91	hsa-mir-125b-3p	106	hsa-mir-4306-3p	76
hsa-mir-942-5p	24	hsa-mir-22-5p	86	hsa-mir-874-3p	83	hsa-let-7a-3p	90	hsa-mir-335-5p	101	hsa-mir-411-5p	76
hsa-mir-15b-3p	19	hsa-mir-3605-3p	85	hsa-mir-1306-3p	83	hsa-mir-26b-3p	89	hsa-mir-4306-3p	100	hsa-mir-598-3p	75
hsa-mir-4429-5p	6	hsa-mir-29b-3p	85	hsa-mir-939-5p	82	hsa-mir-20b-5p	85	hsa-mir-181b-5p	94	hsa-mir-205-5p	74
hsa-mir-195-5p	3	hsa-mir-6805-5p	83	hsa-mir-93-3p	82	hsa-mir-132-3p	85	hsa-mir-424-3p	93	hsa-mir-199b-5p	74
hsa-mir-6131-3p	2	hsa-mir-760-3p	80	hsa-mir-576-3p	82	hsa-mir-625-5p	84	hsa-mir-361-5p	91	hsa-mir-766-3p	72
hsa-mir-4510-5p	2	hsa-mir-199b-5p	78	hsa-mir-4745-5p	82	hsa-mir-6087-5p	84	hsa-mir-4710-5p	88	hsa-mir-450b-5p	71
hsa-mir-4488-5p	1	hsa-mir-4488-5p	77	hsa-mir-19a-3p	81	hsa-mir-196b-5p	81	hsa-mir-598-3p	87	hsa-mir-96-5p	70
hsa-mir-422a-5p	1	hsa-mir-99b-3p	76	hsa-mir-766-3p	80	hsa-mir-136-3p	80	hsa-mir-4454-5p	87	hsa-mir-3200-5p	69
hsa-mir-152-3p	1	hsa-mir-151b-3p	76	hsa-mir-200a-3p	80	hsa-mir-3605-3p	78	hsa-mir-3617-5p	84	hsa-mir-671-3p	68
hsa-mir-1233-3p	1	hsa-mir-454-5p	75	hsa-mir-125a-3p	80	hsa-mir-642a-3p	77	hsa-mir-4738-3p	82	hsa-mir-503-5p	68
		hsa-mir-3177-3p	75	hsa-mir-371b-5p	79	hsa-mir-3656-3p	77	hsa-mir-424-5p	82	hsa-mir-206-3p	68
		hsa-mir-140-5p	75	hsa-mir-636-3p	77	hsa-mir-320d-3p	77	hsa-mir-411-5p	79	hsa-mir-150-3p	67
		hsa-mir-671-5p	74	hsa-mir-196a-5p	77	hsa-mir-3679-5p	76	hsa-mir-610-5p	78	hsa-mir-619-5p	66
		hsa-mir-381-3p	74	hsa-mir-23a-5p	75	hsa-mir-93-3p	75	hsa-mir-224-5p	78	hsa-mir-424-3p	66
		hsa-mir-150-3p	74	hsa-mir-760-3p	73	hsa-mir-210-3p	75	hsa-mir-382-3p	72	hsa-mir-6780a-5p	65
		hsa-mir-92b-5p	72	hsa-mir-203a-3p	72	hsa-mir-589-5p	74	hsa-mir-6852-5p	67	hsa-mir-181c-5p	64
		hsa-mir-550a-5p	72	hsa-mir-548q-5p	71	hsa-mir-206-3p	74	hsa-mir-197-3p	67	hsa-mir-106a-5p	63
		hsa-mir-548ar-3p	72	hsa-mir-3188-3p	71	hsa-mir-181d-5p	74	hsa-mir-130b-5p	67	hsa-mir-1307-5p	61
		hsa-mir-654-5p	71	hsa-mir-3173-5p	71	hsa-mir-1229-3p	74	hsa-mir-1301-3p	65	hsa-mir-381-3p	60
		hsa-mir-139-5p	70	hsa-mir-1290-3p	71	hsa-mir-193b-5p	72	hsa-mir-340-3p	62	hsa-mir-1306-3p	58
		hsa-mir-487b-5p	69	hsa-mir-3913-5p	68	hsa-mir-326-3p	71	hsa-mir-6741-3p	61	hsa-mir-582-3p	56
		hsa-mir-4685-3p	69	hsa-mir-324-5p	68	hsa-mir-651-5p	69	hsa-mir-3913-5p	61	hsa-mir-6791-3p	55
		hsa-mir-362-3p	69	hsa-mir-365b-5p	67	hsa-mir-99b-3p	66	hsa-mir-183-3p	56	hsa-mir-6511b-3p	54
		hsa-mir-145-3p	69	hsa-mir-30b-3p	65	hsa-mir-1270-5p	66	hsa-mir-339-3p	55	hsa-mir-5187-5p	54
		hsa-mir-193b-3p	68	hsa-mir-376c-3p	64	hsa-mir-1224-5p	66	hsa-mir-30a-3p	55	hsa-mir-26a-3p	54
		hsa-mir-4662a-5p	67	hsa-mir-146b-3p	64	hsa-mir-664a-3p	65	hsa-mir-215-5p	53	hsa-mir-6514-5p	53
		hsa-mir-574-3p	66	hsa-let-7a-3p	60	hsa-mir-485-5p	65	hsa-mir-140-5p	53	hsa-mir-200b-3p	53
		hsa-mir-3928-3p	66	hsa-mir-885-5p	59	hsa-mir-664a-5p	64	hsa-mir-323b-3p	51	hsa-mir-148b-5p	53
		hsa-mir-7-3p	63	hsa-mir-378i-5p	59	hsa-mir-539-3p	64	hsa-mir-32-3p	50	hsa-mir-539-3p	52
		hsa-mir-200b-5p	58	hsa-mir-6511b-3p	58	hsa-mir-23a-5p	64	hsa-mir-889-3p	47	hsa-mir-92a-5p	51
		hsa-mir-1304-3p	58	hsa-mir-491-5p	57	hsa-mir-454-5p	63	hsa-mir-1306-5p	47	hsa-mir-4446-3p	51
		hsa-mir-211-5p	57	hsa-mir-3912-3p	57	hsa-mir-191-3p	60	hsa-mir-4659b-3p	40	hsa-mir-766-5p	50
		hsa-mir-153-3p	57	hsa-mir-224-5p	57	hsa-mir-151b-3p	60	hsa-mir-3173-5p	33	hsa-mir-493-3p	50
		hsa-mir-6891-5p	56	hsa-mir-6503-3p	56	hsa-mir-130a-3p	58	hsa-mir-181d-5p	32	hsa-mir-550a-5p	49
		hsa-mir-499a-5p	55	hsa-mir-548k-5p	56	hsa-mir-1273h-3p	57	hsa-mir-136-3p	22	hsa-mir-1249-3p	49
		hsa-mir-362-5p	54	hsa-mir-4286-5p	54	hsa-mir-1228-3p	56	hsa-mir-7976-5p	3	hsa-mir-642a-3p	47
		hsa-mir-1294-5p	54	hsa-mir-409-5p	54	hsa-mir-140-5p	55	hsa-mir-376c-3p	3	hsa-mir-4662a-5p	47
		hsa-mir-374a-3p	53	hsa-mir-3679-5p	54	hsa-mir-1255b-5p	53	hsa-mir-195-5p	3	hsa-mir-576-3p	46
		hsa-mir-1277-3p	53	hsa-mir-3200-3p	53	hsa-mir-106a-5p	53	hsa-mir-4429-5p	2	hsa-mir-4646-5p	46
		hsa-mir-6819-3p	52	hsa-mir-1229-3p	53	hsa-mir-24-5p	52	hsa-mir-324-5p	2	hsa-mir-320d-3p	46
		hsa-mir-610-5p	52	hsa-mir-548l-5p	51	hsa-mir-145-5p	52	hsa-mir-23c-3p	2	hsa-mir-664a-3p	44
		hsa-mir-483-3p	51	hsa-mir-539-3p	50	hsa-mir-95-3p	51	hsa-mir-1827-3p	2	hsa-mir-3202-5p	43
		hsa-mir-548e-3p	50	hsa-mir-139-3p	49	hsa-mir-6852-5p	51	hsa-mir-106a-5p	2	hsa-mir-30d-3p	43
		hsa-mir-500a-3p	49	hsa-mir-92b-5p	48	hsa-mir-548q-5p	51	hsa-mir-6131-3p	1	hsa-mir-24-5p	43
		hsa-mir-1254-5p	48	hsa-mir-6786-3p	47	hsa-mir-542-3p	51	hsa-mir-6130-3p	1	hsa-mir-18b-3p	43
		hsa-mir-424-5p	47	hsa-mir-369-5p	47	hsa-mir-4466-5p	50	hsa-mir-6129-5p	1	hsa-mir-184-3p	43
		hsa-mir-324-5p	47	hsa-mir-30c-3p	47	hsa-mir-203a-3p	50	hsa-mir-548ax-5p	1	hsa-mir-130b-3p	43
		hsa-mir-214-5p	47	hsa-mir-200b-3p	47	hsa-mir-376a-3p	49	hsa-mir-4500-3p	1	hsa-mir-4750-5p	42
		hsa-mir-3152-3p	46	hsa-mir-130b-3p	47	hsa-mir-1273f-5p	49	hsa-mir-4433a-3p	1	hsa-mir-1229-3p	42
		hsa-mir-589-5p	44	hsa-mir-3656-3p	46	hsa-mir-6877-5p	48	hsa-mir-378g-5p	1	hsa-mir-939-5p	41
		hsa-mir-145-5p	44	hsa-mir-24-5p	46	hsa-mir-4659a-3p	48	hsa-mir-376a-3p	1	hsa-mir-6852-5p	41
		hsa-mir-4676-5p	43	hsa-mir-382-3p	45	hsa-mir-3620-5p	48	hsa-mir-3591-5p	1	hsa-mir-323a-5p	41
		hsa-mir-26b-3p	43	hsa-mir-1304-5p	45	hsa-mir-1227-3p	48	hsa-mir-194-5p	1	hsa-mir-30b-3p	41
		hsa-mir-20a-3p	43	hsa-mir-1228-3p	45	hsa-mir-4685-3p	46	hsa-let-7f-3p	1	hsa-mir-5094-5p	40
		hsa-mir-205-5p	43	hsa-mir-454-5p	44	hsa-mir-200a-3p	46			hsa-mir-20b-5p	40
		hsa-mir-598-3p	41	hsa-mir-4454-5p	43	hsa-mir-532-3p	45			hsa-mir-203a-3p	40
		hsa-mir-411-3p	41	hsa-mir-211-5p	43	hsa-mir-362-3p	45			hsa-mir-1976-3p	40
		hsa-mir-376a-3p	40	hsa-mir-628-3p	42	hsa-mir-330-3p	45			hsa-mir-330-3p	39
		hsa-mir-1976-3p	40	hsa-mir-889-3p	41	hsa-mir-4731-5p	44			hsa-mir-323a-3p	39
		hsa-mir-193b-5p	40	hsa-mir-1247-5p	41	hsa-mir-3163-5p	44			hsa-mir-195-5p	39
		hsa-mir-10b-3p	40	hsa-mir-25-5p	39	hsa-mir-1306-3p	44			hsa-mir-501-5p	38
		hsa-mir-6509-5p	39	hsa-mir-6726-3p	38	hsa-mir-96-5p	43			hsa-mir-483-3p	38
		hsa-mir-3120-3p	39	hsa-mir-331-5p	38	hsa-mir-760-3p	43			hsa-mir-454-5p	38
		hsa-mir-4659a-3p	38	hsa-mir-215-5p	37	hsa-mir-655-3p	43			hsa-mir-154-3p	38
		hsa-mir-616-5p	37	hsa-mir-95-3p	36	hsa-mir-4662a-5p	43			hsa-mir-769-5p	37
		hsa-mir-939-5p	36	hsa-mir-548ak-5p	35	hsa-mir-18b-5p	43			hsa-mir-548l-5p	37
		hsa-mir-766-3p	36	hsa-mir-425-3p	35	hsa-mir-1304-3p	43			hsa-mir-5100-3p	37
		hsa-mir-664b-5p	36	hsa-mir-548au-5p	34	hsa-mir-6846-5p	42			hsa-mir-6812-5p	36
		hsa-mir-636-3p	35	hsa-mir-4755-3p	34	hsa-mir-4286-5p	42			hsa-mir-3691-3p	36
		hsa-mir-1287-5p	35	hsa-mir-136-5p	34	hsa-mir-548al-3p	41			hsa-mir-200a-3p	36
		hsa-mir-548j-5p	34	hsa-mir-769-5p	33	hsa-mir-499a-5p	41			hsa-mir-548b-5p	35
		hsa-mir-450a-5p	33	hsa-mir-301a-3p	33	hsa-mir-194-3p	41			hsa-mir-539-5p	35
		hsa-mir-338-3p	33	hsa-mir-136-3p	33	hsa-mir-6509-5p	40			hsa-mir-4286-5p	35
		hsa-mir-3187-3p	33	hsa-mir-6511a-3p	32	hsa-mir-590-3p	40			hsa-mir-6848-5p	34
		hsa-mir-9-3p	32	hsa-mir-5582-3p	32	hsa-mir-3667-5p	40			hsa-mir-92b-5p	33
		hsa-mir-3074-5p	32	hsa-mir-5189-3p	32	hsa-mir-941-3p	39			hsa-mir-210-3p	33
		hsa-mir-6089-3p	31	hsa-mir-6772-3p	31	hsa-mir-548n-5p	39			hsa-mir-181d-5p	33
		hsa-mir-6852-5p	30	hsa-mir-6749-3p	31	hsa-mir-410-3p	39			hsa-mir-548ae-5p	32
		hsa-mir-493-3p	30	hsa-mir-6513-3p	31	hsa-mir-10b-3p	39			hsa-mir-5010-5p	32
		hsa-mir-941-3p	29	hsa-mir-503-5p	31	hsa-mir-6741-3p	37			hsa-mir-149-5p	32
		hsa-mir-146b-3p	29	hsa-mir-106a-5p	30	hsa-mir-6511b-3p	37			hsa-mir-6511a-3p	31
		hsa-mir-664a-5p	28	hsa-mir-5588-3p	29	hsa-mir-181c-3p	37			hsa-mir-487a-3p	31
		hsa-mir-582-3p	28	hsa-mir-1260a-5p	28	hsa-mir-92b-5p	36			hsa-mir-4454-5p	31
		hsa-mir-501-5p	27	hsa-mir-624-5p	27	hsa-mir-4746-5p	36			hsa-mir-4433a-5p	31
		hsa-mir-6815-5p	26	hsa-mir-548ay-3p	27	hsa-mir-331-5p	36			hsa-mir-873-5p	30
		hsa-mir-6783-3p	26	hsa-mir-31-5p	27	hsa-mir-433-3p	35			hsa-mir-6873-3p	30
		hsa-let-7f-3p	25	hsa-mir-1255b-5p	27	hsa-mir-378g-5p	35			hsa-mir-379-3p	30
		hsa-mir-6858-5p	24	hsa-mir-4489-5p	26	hsa-mir-181c-5p	35			hsa-mir-26b-3p	30
		hsa-mir-6511a-3p	23	hsa-mir-424-5p	26	hsa-mir-125a-3p	35			hsa-mir-1268a-5p	29
		hsa-mir-369-5p	23	hsa-mir-338-3p	26	hsa-mir-665-3p	33			hsa-mir-548d-5p	28
		hsa-mir-296-5p	23	hsa-mir-21-3p	26	hsa-mir-369-5p	33			hsa-mir-3940-3p	28
		hsa-mir-1292-5p	23	hsa-mir-493-3p	23	hsa-mir-3200-5p	33			hsa-mir-1343-3p	28
		hsa-mir-203a-3p	20	hsa-mir-125b-3p	23	hsa-mir-18b-3p	33			hsa-mir-1270-5p	28
		hsa-mir-130b-3p	20	hsa-mir-33a-5p	22	hsa-mir-29c-5p	32			hsa-mir-7976-5p	27
		hsa-mir-210-3p	16	hsa-mir-548ae-5p	21	hsa-mir-133a-3p	32			hsa-mir-665-3p	27
		hsa-mir-6741-5p	14	hsa-mir-4685-3p	21	hsa-mir-127-5p	32			hsa-mir-411-3p	27
		hsa-mir-5189-5p	13	hsa-mir-6729-3p	20	hsa-mir-548e-3p	31			hsa-mir-338-3p	27
		hsa-mir-548au-5p	10	hsa-mir-548ad-5p	20	hsa-mir-412-5p	31			hsa-mir-145-5p	27
		hsa-mir-548am-5p	10	hsa-mir-1976-3p	16	hsa-mir-6758-3p	29			hsa-mir-9-5p	26
		hsa-mir-6511b-3p	9	hsa-mir-4755-5p	12	hsa-mir-6741-5p	29			hsa-mir-6775-3p	26
		hsa-mir-548o-5p	9	hsa-mir-3074-5p	12	hsa-mir-548j-5p	29			hsa-mir-6087-5p	26
		hsa-mir-548c-5p	9	hsa-mir-6804-5p	8	hsa-mir-450a-3p	29			hsa-mir-216b-5p	26
		hsa-mir-548ak-5p	9	hsa-mir-3177-3p	8	hsa-mir-411-3p	29			hsa-mir-10a-3p	26
		hsa-mir-1249-3p	6	hsa-mir-6818-3p	7	hsa-mir-3074-5p	29			hsa-mir-3191-3p	25
		hsa-mir-195-5p	5	hsa-mir-4429-5p	6	hsa-mir-29a-5p	29			hsa-mir-1185-3p	25
		hsa-mir-4429-5p	4	hsa-mir-195-5p	6	hsa-mir-148a-5p	29			hsa-mir-452-5p	24
		hsa-mir-3140-3p	4	hsa-mir-6130-3p	2	hsa-mir-7976-5p	28			hsa-mir-125b-3p	24
		hsa-mir-1827-3p	3	hsa-mir-4510-5p	2	hsa-mir-508-3p	28			hsa-mir-98-3p	23
		hsa-mir-106a-5p	3	hsa-mir-4433a-3p	2	hsa-mir-505-5p	27			hsa-mir-3115-5p	22
		hsa-mir-18a-3p	2	hsa-mir-410-3p	2	hsa-mir-362-5p	27			hsa-mir-2115-5p	22
		hsa-mir-548ad-5p	1	hsa-mir-6131-3p	1	hsa-mir-1307-5p	27			hsa-mir-151b-3p	22
		hsa-mir-4510-5p	1	hsa-mir-2355-3p	1	hsa-mir-1273c-5p	27			hsa-let-7f-3p	22
		hsa-mir-4433a-3p	1	hsa-mir-18b-5p	1	hsa-mir-6825-5p	26			hsa-mir-95-3p	21
		hsa-mir-3591-5p	1	hsa-mir-1304-3p	1	hsa-mir-636-3p	26			hsa-mir-1304-3p	21
		hsa-mir-320e-3p	1			hsa-mir-4672-3p	26			hsa-mir-548k-5p	20
		hsa-mir-196a-5p	1			hsa-mir-301a-3p	26			hsa-mir-4804-5p	20
		hsa-mir-1297-3p	1			hsa-mir-23b-5p	26			hsa-mir-204-5p	20
						hsa-mir-214-3p	26			hsa-mir-136-3p	20
						hsa-mir-129-5p	26			hsa-mir-1296-5p	20
						hsa-mir-32-3p	25			hsa-mir-941-3p	19
						hsa-mir-4638-3p	24			hsa-mir-6772-3p	19
						hsa-mir-4516-5p	24			hsa-mir-654-5p	19
						hsa-let-7i-3p	24			hsa-mir-636-3p	19
						hsa-mir-6881-5p	23			hsa-mir-4466-5p	18
						hsa-mir-487a-5p	23			hsa-mir-190b-5p	18
						hsa-mir-4525-5p	23			hsa-mir-1226-3p	18
						hsa-mir-4488-5p	23			hsa-mir-6810-3p	17
						hsa-mir-3912-3p	23			hsa-mir-548aa-3p	17
						hsa-mir-125b-3p	23			hsa-mir-299-5p	17
						hsa-mir-4655-5p	22			hsa-mir-202-5p	17
						hsa-mir-1468-5p	22			hsa-mir-101-5p	17
						hsa-mir-136-5p	22			hsa-mir-6783-3p	16
						hsa-mir-6747-3p	21			hsa-mir-548e-3p	16
						hsa-mir-548k-5p	21			hsa-mir-376a-3p	16
						hsa-mir-548ae-5p	21			hsa-mir-330-5p	16
						hsa-mir-548ad-5p	21			hsa-mir-196a-5p	16
						hsa-mir-3194-3p	21			hsa-mir-542-3p	15
						hsa-mir-204-5p	21			hsa-mir-4449-3p	15
						hsa-mir-1276-5p	21			hsa-mir-365b-3p	15
						hsa-mir-6751-5p	20			hsa-mir-365a-3p	15
						hsa-mir-5010-5p	20			hsa-mir-3605-3p	15
						hsa-mir-4511-5p	20			hsa-mir-4473-3p	14
						hsa-mir-205-5p	20			hsa-mir-6837-3p	13
						hsa-mir-766-5p	19			hsa-mir-605-5p	13
						hsa-mir-3688-3p	19			hsa-mir-4781-5p	13
						hsa-mir-628-5p	18			hsa-mir-17-3p	13
						hsa-mir-3611-3p	18			hsa-mir-651-5p	12
						hsa-mir-6891-5p	17			hsa-mir-4717-3p	12
						hsa-mir-6810-5p	17			hsa-mir-141-3p	12
						hsa-mir-675-3p	17			hsa-mir-744-3p	11
						hsa-mir-146b-3p	17			hsa-mir-6891-5p	11
						hsa-mir-1268a-5p	17			hsa-mir-6513-3p	11
						hsa-mir-7977-5p	16			hsa-mir-548o-3p	11
						hsa-mir-487a-3p	16			hsa-mir-5196-3p	11
						hsa-mir-429-3p	16			hsa-mir-4775-5p	11
						hsa-mir-199b-5p	16			hsa-mir-4738-3p	11
						hsa-mir-6804-5p	15			hsa-mir-4525-5p	11
						hsa-mir-6516-5p	15			hsa-mir-933-3p	10
						hsa-mir-548ay-5p	15			hsa-mir-548o-5p	10
						hsa-mir-497-5p	15			hsa-mir-548c-5p	10
						hsa-mir-3120-5p	15			hsa-mir-548au-5p	10
						hsa-mir-2355-3p	15			hsa-mir-548am-5p	10
						hsa-mir-548ax-5p	14			hsa-mir-548ak-5p	10
						hsa-mir-518c-3p	14			hsa-mir-4516-5p	10
						hsa-mir-6885-3p	13			hsa-mir-6760-3p	9
						hsa-mir-548a-3p	13			hsa-mir-6743-3p	9
						hsa-mir-4710-5p	13			hsa-mir-548t-3p	9
						hsa-mir-3187-3p	13			hsa-mir-3150b-3p	9
						hsa-mir-3125-5p	13			hsa-mir-4488-5p	7
						hsa-mir-1225-5p	13			hsa-mir-20a-3p	6
						hsa-mir-4646-5p	12			hsa-mir-940-3p	3
						hsa-mir-381-3p	12			hsa-mir-4429-5p	3
						hsa-mir-1277-3p	12			hsa-mir-32-3p	2
						hsa-mir-656-3p	11			hsa-mir-6131-3p	1
						hsa-mir-378c-5p	11			hsa-mir-548as-5p	1
						hsa-mir-363-5p	11			hsa-mir-4695-3p	1
						hsa-mir-329-5p	11			hsa-mir-4510-5p	1
						hsa-mir-221-5p	11			hsa-mir-378i-5p	1
						hsa-mir-1299-3p	11			hsa-mir-1273h-3p	1
						hsa-mir-6842-3p	10
						hsa-mir-197-5p	10
						hsa-mir-6812-3p	9
						hsa-mir-6780a-3p	9
						hsa-mir-548au-5p	9
						hsa-mir-4717-3p	9
						hsa-mir-30b-3p	9
						hsa-mir-1284-5p	9
						hsa-mir-6879-3p	8
						hsa-mir-6755-5p	8
						hsa-mir-548o-5p	8
						hsa-mir-548c-5p	8
						hsa-mir-548am-5p	8
						hsa-mir-487b-5p	8
						hsa-mir-200b-3p	8
						hsa-mir-511-5p	7
						hsa-mir-4429-5p	7
						hsa-mir-4772-3p	6
						hsa-mir-4510-5p	6
						hsa-mir-6749-3p	5
						hsa-mir-501-5p	5
						hsa-mir-6849-3p	3
						hsa-mir-4532-5p	3
						hsa-mir-195-5p	3
						hsa-mir-6131-3p	2
						hsa-mir-4659b-3p	1
						hsa-mir-4433a-3p	1
						hsa-mir-3605-5p	1
						hsa-mir-23c-3p	1

## Sheet: MQ
MQ A1		MQ A2		MQ B1		MQ B2		MQ C1		MQ C2
miRNA	Reads	miRNA	Reads	miRNA	Reads	miRNA	Reads	miRNA	Reads	miRNA	Reads
hsa-mir-16-5p	1141823	hsa-mir-16-5p	1332551	hsa-mir-16-5p	221292	hsa-mir-16-5p	967875	hsa-mir-16-5p	1316608	hsa-mir-16-5p	1506231
hsa-mir-486-5p	170682	hsa-mir-486-5p	191870	hsa-mir-486-5p	81769	hsa-mir-486-5p	156652	hsa-mir-486-5p	155205	hsa-mir-486-5p	189688
hsa-mir-451a-5p	168835	hsa-mir-451a-5p	143151	hsa-mir-122-5p	39074	hsa-mir-451a-5p	88826	hsa-mir-451a-5p	91529	hsa-mir-126-3p	123984
hsa-let-7b-5p	85525	hsa-let-7b-5p	72047	hsa-mir-320a-3p	33186	hsa-mir-223-3p	74342	hsa-mir-126-3p	91527	hsa-mir-223-3p	95094
hsa-let-7a-5p	63704	hsa-mir-223-3p	68286	hsa-mir-451a-5p	31559	hsa-mir-126-3p	59985	hsa-mir-223-3p	73809	hsa-let-7b-5p	88402
hsa-mir-92a-3p	56681	hsa-mir-122-5p	68082	hsa-mir-185-5p	29643	hsa-mir-142-3p	52312	hsa-mir-122-5p	69389	hsa-let-7i-5p	82698
hsa-mir-223-3p	48570	hsa-let-7a-5p	60315	hsa-mir-423-5p	24699	hsa-mir-122-5p	45744	hsa-let-7b-5p	69073	hsa-mir-142-3p	81601
hsa-mir-126-3p	46962	hsa-mir-126-3p	57595	hsa-mir-223-3p	23956	hsa-mir-93-5p	45416	hsa-let-7a-5p	64906	hsa-mir-451a-5p	79635
hsa-let-7i-5p	44576	hsa-let-7i-5p	52499	hsa-mir-25-3p	22067	hsa-mir-25-3p	42696	hsa-mir-142-3p	61992	hsa-let-7a-5p	77690
hsa-mir-122-5p	44546	hsa-mir-92a-3p	51226	hsa-mir-126-3p	19172	hsa-let-7b-5p	42609	hsa-let-7i-5p	59872	hsa-mir-101-3p	54731
hsa-mir-21-5p	36096	hsa-mir-142-3p	43472	hsa-mir-93-5p	17650	hsa-mir-92a-3p	41407	hsa-mir-101-3p	49803	hsa-mir-122-5p	52158
hsa-mir-101-3p	34157	hsa-mir-101-3p	41737	hsa-mir-142-3p	14898	hsa-mir-101-3p	41026	hsa-mir-92a-3p	48326	hsa-mir-92a-3p	49938
hsa-mir-26b-5p	33734	hsa-mir-21-5p	39714	hsa-mir-146a-5p	13018	hsa-let-7i-5p	36713	hsa-mir-21-5p	43721	hsa-mir-25-3p	44907
hsa-mir-93-5p	33700	hsa-mir-93-5p	35129	hsa-mir-22-3p	12926	hsa-mir-185-5p	35261	hsa-mir-26b-5p	34907	hsa-mir-21-5p	44069
hsa-mir-142-3p	32345	hsa-mir-25-3p	33843	hsa-let-7b-5p	11745	hsa-mir-21-5p	34552	hsa-let-7f-5p	33265	hsa-mir-146a-5p	43285
hsa-mir-30e-5p	26707	hsa-mir-26b-5p	32832	hsa-let-7i-5p	11687	hsa-let-7a-5p	33376	hsa-mir-93-5p	32728	hsa-let-7f-5p	42699
hsa-mir-25-3p	26477	hsa-mir-320a-3p	26797	hsa-mir-101-3p	11565	hsa-mir-30e-5p	29302	hsa-mir-25-3p	30570	hsa-mir-93-5p	41969
hsa-mir-26a-5p	23519	hsa-mir-26a-5p	26334	hsa-mir-30e-5p	11167	hsa-mir-26b-5p	28118	hsa-mir-26a-5p	30069	hsa-mir-26b-5p	40995
hsa-let-7f-5p	23367	hsa-let-7f-5p	25756	hsa-mir-92a-3p	10874	hsa-mir-26a-5p	27272	hsa-mir-146a-5p	28420	hsa-mir-26a-5p	36701
hsa-let-7g-5p	22169	hsa-mir-30e-5p	25459	hsa-mir-21-5p	9711	hsa-mir-320a-3p	25665	hsa-mir-30e-5p	25376	hsa-mir-423-5p	33166
hsa-mir-320a-3p	19779	hsa-mir-185-5p	22269	hsa-mir-425-5p	8253	hsa-mir-423-5p	24775	hsa-mir-423-5p	25123	hsa-mir-185-5p	32836
hsa-mir-423-5p	17970	hsa-mir-423-5p	19926	hsa-mir-30d-5p	7378	hsa-mir-146a-5p	21659	hsa-mir-185-5p	23788	hsa-mir-30e-5p	29227
hsa-mir-185-5p	17752	hsa-let-7g-5p	18521	hsa-let-7a-5p	6667	hsa-mir-30d-5p	17215	hsa-mir-320a-3p	21745	hsa-mir-320a-3p	25204
hsa-mir-22-3p	15564	hsa-mir-146a-5p	17953	hsa-mir-186-5p	6107	hsa-let-7f-5p	16961	hsa-mir-30d-5p	16650	hsa-mir-30d-5p	23718
hsa-mir-30d-5p	13507	hsa-mir-22-3p	16153	hsa-mir-26b-5p	5535	hsa-mir-22-3p	15614	hsa-let-7g-5p	14859	hsa-mir-151a-3p	21297
hsa-mir-146a-5p	12662	hsa-mir-30d-5p	15978	hsa-mir-26a-5p	5515	hsa-mir-103a-3p	14990	hsa-mir-22-3p	14336	hsa-mir-103a-3p	18822
hsa-mir-144-3p	12155	hsa-mir-148a-3p	11113	hsa-mir-24-3p	4643	hsa-mir-126-5p	12429	hsa-mir-126-5p	13544	hsa-mir-425-5p	17023
hsa-mir-103a-3p	9804	hsa-mir-425-5p	10560	hsa-mir-151a-3p	4566	hsa-let-7g-5p	11914	hsa-mir-103a-3p	12563	hsa-let-7g-5p	14767
hsa-mir-150-5p	9789	hsa-mir-144-3p	9407	hsa-mir-148a-3p	4439	hsa-mir-148a-3p	11897	hsa-mir-425-5p	11041	hsa-mir-22-3p	14391
hsa-mir-126-5p	9706	hsa-mir-186-5p	9335	hsa-mir-19b-3p	4178	hsa-mir-425-5p	11607	hsa-mir-151a-3p	10953	hsa-mir-126-5p	13857
hsa-mir-20a-5p	9658	hsa-mir-126-5p	9242	hsa-mir-103a-3p	4177	hsa-mir-150-5p	9896	hsa-mir-148a-3p	10816	hsa-mir-148a-3p	12561
hsa-mir-24-3p	8081	hsa-mir-103a-3p	8995	hsa-mir-382-5p	3270	hsa-mir-24-3p	9851	hsa-mir-24-3p	10528	hsa-mir-24-3p	10576
hsa-mir-148a-3p	8042	hsa-mir-20a-5p	8356	hsa-let-7f-5p	3009	hsa-mir-20a-5p	9248	hsa-mir-186-5p	8579	hsa-mir-186-5p	10139
hsa-mir-425-5p	7763	hsa-mir-24-3p	7678	hsa-mir-4508-5p	2991	hsa-mir-144-3p	8537	hsa-mir-20a-5p	7693	hsa-mir-199a-3p	9561
hsa-mir-186-5p	7536	hsa-mir-151a-3p	6866	hsa-mir-150-5p	2974	hsa-mir-19b-3p	8354	hsa-mir-199a-3p	7046	hsa-let-7d-5p	7793
hsa-mir-484-5p	6220	hsa-let-7d-5p	6628	hsa-let-7g-5p	2700	hsa-mir-186-5p	8339	hsa-let-7d-5p	7045	hsa-mir-191-5p	7597
hsa-mir-29c-3p	6128	hsa-mir-150-5p	6342	hsa-mir-191-5p	2386	hsa-mir-29c-3p	8254	hsa-mir-144-3p	6760	hsa-mir-221-3p	7280
hsa-let-7d-5p	6040	hsa-mir-29c-3p	5766	hsa-mir-423-3p	2289	hsa-mir-142-5p	7271	hsa-mir-29c-3p	6578	hsa-mir-143-3p	7169
hsa-mir-19b-3p	5926	hsa-mir-19b-3p	5339	hsa-mir-181a-5p	2280	hsa-mir-151a-3p	6852	hsa-mir-221-3p	5747	hsa-mir-148b-3p	6887
hsa-mir-15a-5p	4978	hsa-mir-484-5p	5322	hsa-mir-1307-3p	2271	hsa-mir-191-5p	6195	hsa-mir-23a-3p	5493	hsa-mir-29c-3p	6150
hsa-mir-23a-3p	4913	hsa-mir-192-5p	4956	hsa-mir-320c-3p	2158	hsa-mir-23a-3p	6031	hsa-mir-150-5p	5313	hsa-mir-20a-5p	5883
hsa-mir-221-3p	4276	hsa-mir-221-3p	4816	hsa-mir-221-3p	2068	hsa-mir-484-5p	5267	hsa-mir-19b-3p	5128	hsa-mir-584-5p	5382
hsa-mir-192-5p	4230	hsa-mir-23a-3p	4370	hsa-mir-484-5p	1968	hsa-mir-221-3p	5221	hsa-mir-148b-3p	5126	hsa-mir-23a-3p	5341
hsa-mir-151a-3p	3975	hsa-mir-15a-5p	4227	hsa-mir-192-5p	1961	hsa-mir-148b-3p	4821	hsa-mir-143-3p	4979	hsa-mir-144-3p	5120
hsa-mir-363-3p	3627	hsa-mir-142-5p	3992	hsa-mir-584-5p	1873	hsa-mir-192-5p	4725	hsa-mir-142-5p	4787	hsa-mir-199b-3p	4768
hsa-mir-342-3p	3510	hsa-mir-143-3p	3924	hsa-mir-140-3p	1833	hsa-mir-15a-5p	4684	hsa-mir-191-5p	4330	hsa-mir-19b-3p	4753
hsa-mir-143-3p	3277	hsa-mir-199a-3p	3851	hsa-mir-23a-3p	1776	hsa-let-7d-5p	4386	hsa-mir-484-5p	4200	hsa-mir-382-5p	4601
hsa-mir-142-5p	3261	hsa-mir-191-5p	3464	hsa-mir-29c-3p	1757	hsa-mir-199a-3p	4326	hsa-mir-15a-5p	4072	hsa-mir-142-5p	4530
hsa-mir-29a-3p	3231	hsa-mir-148b-3p	3365	hsa-mir-409-3p	1715	hsa-mir-342-3p	4202	hsa-mir-192-5p	3944	hsa-mir-27b-3p	4434
hsa-mir-140-3p	2960	hsa-mir-342-3p	3341	hsa-mir-378a-3p	1681	hsa-mir-140-3p	3953	hsa-mir-27b-3p	3724	hsa-mir-423-3p	4190
hsa-mir-199a-3p	2896	hsa-mir-181a-5p	3271	hsa-mir-126-5p	1585	hsa-mir-29a-3p	3267	hsa-mir-199b-3p	3524	hsa-mir-192-5p	3989
hsa-mir-181a-5p	2722	hsa-mir-363-3p	3255	hsa-mir-143-3p	1458	hsa-mir-27b-3p	3067	hsa-mir-140-3p	2995	hsa-mir-1307-3p	3960
hsa-mir-148b-3p	2481	hsa-mir-140-3p	3156	hsa-mir-182-5p	1367	hsa-mir-27a-3p	2973	hsa-mir-342-3p	2862	hsa-mir-181a-5p	3715
hsa-mir-27a-3p	2463	hsa-mir-27b-3p	2600	hsa-mir-20a-5p	1350	hsa-mir-382-5p	2874	hsa-mir-584-5p	2782	hsa-mir-484-5p	3650
hsa-mir-182-5p	2437	hsa-mir-584-5p	2522	hsa-mir-144-3p	1329	hsa-mir-143-3p	2860	hsa-mir-181a-5p	2770	hsa-mir-182-5p	3572
hsa-mir-27b-3p	2312	hsa-mir-3615-3p	2430	hsa-mir-148b-3p	1299	hsa-mir-125a-5p	2780	hsa-mir-363-3p	2713	hsa-mir-409-3p	3553
hsa-mir-191-5p	2299	hsa-mir-29a-3p	2424	hsa-mir-342-3p	1204	hsa-mir-363-3p	2655	hsa-mir-29a-3p	2621	hsa-mir-140-3p	3247
hsa-mir-17-5p	2250	hsa-mir-194-5p	2423	hsa-mir-125a-5p	1171	hsa-mir-409-3p	2652	hsa-mir-423-3p	2553	hsa-mir-150-5p	3164
hsa-mir-125a-5p	2181	hsa-mir-27a-3p	2236	hsa-mir-3615-3p	1169	hsa-mir-584-5p	2602	hsa-mir-27a-3p	2542	hsa-mir-3615-3p	2808
hsa-mir-30a-5p	2149	hsa-mir-125a-5p	2204	hsa-mir-629-5p	1136	hsa-mir-423-3p	2448	hsa-mir-194-5p	2179	hsa-mir-15a-5p	2792
hsa-mir-3615-3p	1994	hsa-mir-7-5p	2043	hsa-mir-134-5p	1109	hsa-mir-194-5p	2333	hsa-mir-125a-5p	2007	hsa-mir-342-3p	2695
hsa-mir-194-5p	1991	hsa-mir-182-5p	2006	hsa-let-7d-5p	1016	hsa-mir-19a-3p	2321	hsa-mir-3615-3p	1960	hsa-mir-363-3p	2654
hsa-mir-29b-3p	1835	hsa-mir-199b-3p	1936	hsa-mir-363-3p	983	hsa-mir-181a-5p	2284	hsa-mir-1307-3p	1951	hsa-mir-744-5p	2654
hsa-mir-19a-3p	1665	hsa-mir-30a-5p	1907	hsa-mir-370-3p	979	hsa-mir-29b-3p	2152	hsa-mir-382-5p	1925	hsa-mir-27a-3p	2248
hsa-mir-7-5p	1563	hsa-mir-423-3p	1880	hsa-mir-199a-3p	966	hsa-mir-199b-3p	2150	hsa-mir-30a-5p	1816	hsa-mir-128-3p	2079
hsa-mir-199b-3p	1444	hsa-mir-17-5p	1637	hsa-mir-30a-5p	910	hsa-mir-30a-5p	1874	hsa-mir-182-5p	1684	hsa-mir-125a-5p	2058
hsa-mir-584-5p	1400	hsa-mir-128-3p	1595	hsa-mir-142-5p	904	hsa-mir-128-3p	1816	hsa-mir-409-3p	1638	hsa-mir-7-5p	2035
hsa-mir-320c-3p	1359	hsa-mir-320c-3p	1518	hsa-mir-194-5p	818	hsa-mir-3615-3p	1811	hsa-mir-128-3p	1596	hsa-mir-29a-3p	2005
hsa-mir-423-3p	1350	hsa-mir-29b-3p	1485	hsa-mir-27b-3p	786	hsa-mir-182-5p	1686	hsa-mir-29b-3p	1543	hsa-mir-629-5p	1870
hsa-mir-128-3p	1342	hsa-mir-19a-3p	1463	hsa-mir-320b-3p	722	hsa-mir-17-5p	1569	hsa-mir-744-5p	1490	hsa-mir-194-5p	1841
hsa-mir-183-5p	1326	hsa-mir-378a-3p	1368	hsa-mir-1246-5p	716	hsa-mir-1307-3p	1563	hsa-mir-7-5p	1478	hsa-mir-183-5p	1650
hsa-mir-374a-5p	1241	hsa-mir-183-5p	1219	hsa-mir-431-5p	673	hsa-mir-146b-5p	1497	hsa-mir-17-5p	1457	hsa-mir-30a-5p	1643
hsa-mir-32-5p	1180	hsa-mir-1307-3p	1215	hsa-mir-19a-3p	671	hsa-mir-4508-5p	1388	hsa-mir-320c-3p	1426	hsa-mir-320c-3p	1598
hsa-mir-222-3p	1177	hsa-mir-125b-5p	1211	hsa-mir-29a-3p	670	hsa-mir-320c-3p	1380	hsa-mir-19a-3p	1338	hsa-mir-378a-3p	1572
hsa-mir-3613-5p	1167	hsa-mir-382-5p	1198	hsa-mir-125b-5p	638	hsa-mir-378a-3p	1370	hsa-mir-1246-5p	1333	hsa-mir-134-5p	1525
hsa-mir-106b-5p	1086	hsa-mir-3613-5p	1174	hsa-mir-29b-3p	637	hsa-mir-744-5p	1312	hsa-mir-378a-3p	1321	hsa-mir-17-5p	1500
hsa-mir-20b-5p	1082	hsa-mir-32-5p	1152	hsa-mir-17-5p	605	hsa-mir-106b-3p	1218	hsa-mir-130a-3p	1187	hsa-mir-29b-3p	1467
hsa-mir-98-5p	1075	hsa-mir-629-5p	1151	hsa-mir-4532-5p	575	hsa-mir-130a-3p	1203	hsa-mir-183-5p	1180	hsa-mir-1246-5p	1409
hsa-mir-378a-3p	1043	hsa-mir-98-5p	1039	hsa-mir-15a-5p	569	hsa-mir-431-5p	1139	hsa-mir-629-5p	1119	hsa-mir-431-5p	1375
hsa-mir-125b-5p	1004	hsa-mir-106b-5p	1015	hsa-mir-106b-3p	556	hsa-mir-629-5p	1088	hsa-mir-98-5p	1031	hsa-mir-339-5p	1360
hsa-mir-10b-5p	973	hsa-mir-409-3p	1014	hsa-mir-1307-5p	535	hsa-mir-340-5p	1071	hsa-mir-125b-5p	1031	hsa-mir-28-3p	1349
hsa-mir-454-3p	969	hsa-mir-374a-5p	1011	hsa-mir-27a-3p	504	hsa-mir-7-5p	1021	hsa-mir-340-5p	1017	hsa-mir-98-5p	1280
hsa-mir-130a-3p	907	hsa-mir-10b-5p	991	hsa-mir-146b-5p	498	hsa-mir-134-5p	995	hsa-mir-32-5p	974	hsa-mir-432-5p	1222
hsa-mir-375-3p	883	hsa-mir-375-3p	951	hsa-mir-7-5p	498	hsa-mir-3613-5p	982	hsa-mir-146b-5p	935	hsa-mir-106b-3p	1219
hsa-let-7d-3p	875	hsa-mir-222-3p	898	hsa-mir-320d-3p	491	hsa-mir-20b-5p	970	hsa-mir-4508-5p	906	hsa-mir-146b-5p	1201
hsa-mir-146b-5p	861	hsa-mir-146b-5p	892	hsa-mir-199b-3p	490	hsa-mir-374a-5p	969	hsa-let-7d-3p	897	hsa-mir-340-5p	1159
hsa-mir-361-5p	798	hsa-mir-744-5p	869	hsa-mir-361-3p	490	hsa-mir-370-3p	944	hsa-mir-10b-5p	893	hsa-mir-370-3p	1126
hsa-mir-144-5p	796	hsa-mir-130a-3p	861	hsa-mir-128-3p	483	hsa-mir-15b-5p	897	hsa-mir-106b-3p	866	hsa-mir-130a-3p	1084
hsa-mir-106b-3p	762	hsa-mir-106b-3p	830	hsa-mir-193a-5p	472	hsa-mir-1307-5p	895	hsa-mir-1307-5p	847	hsa-mir-19a-3p	1002
hsa-mir-629-5p	761	hsa-mir-20b-5p	772	hsa-mir-339-5p	466	hsa-mir-125b-5p	862	hsa-mir-3613-5p	816	hsa-mir-125b-5p	974
hsa-mir-190a-5p	722	hsa-let-7d-3p	765	hsa-mir-744-5p	466	hsa-mir-106b-5p	851	hsa-mir-374a-5p	808	hsa-mir-361-3p	933
hsa-mir-155-5p	721	hsa-mir-155-5p	746	hsa-mir-4732-3p	461	hsa-mir-361-3p	849	hsa-mir-106b-5p	788	hsa-mir-155-5p	915
hsa-mir-196b-5p	690	hsa-mir-1246-5p	736	hsa-mir-2110-5p	456	hsa-mir-30c-5p	847	hsa-mir-199a-5p	786	hsa-mir-196b-5p	849
hsa-mir-1307-5p	688	hsa-mir-1307-5p	716	hsa-mir-99b-5p	413	hsa-mir-32-5p	831	hsa-mir-339-5p	782	hsa-let-7d-3p	841
hsa-mir-660-5p	672	hsa-mir-141-3p	702	hsa-mir-671-5p	394	hsa-mir-10b-5p	817	hsa-mir-361-5p	742	hsa-mir-1307-5p	832
hsa-let-7c-5p	666	hsa-mir-340-5p	701	hsa-mir-183-5p	390	hsa-mir-339-5p	806	hsa-mir-28-3p	722	hsa-mir-152-3p	817
hsa-mir-15b-5p	657	hsa-mir-10a-5p	683	hsa-mir-10b-5p	369	hsa-mir-107-3p	802	hsa-mir-20b-5p	719	hsa-mir-199a-5p	816
hsa-mir-10a-5p	639	hsa-mir-361-5p	681	hsa-mir-106b-5p	363	hsa-mir-361-5p	798	hsa-mir-155-5p	714	hsa-mir-328-3p	813
hsa-mir-1307-3p	632	hsa-let-7e-5p	675	hsa-mir-324-3p	346	hsa-mir-183-5p	793	hsa-mir-431-5p	705	hsa-mir-4508-5p	789
hsa-mir-4732-5p	613	hsa-mir-196b-5p	672	hsa-mir-1180-3p	338	hsa-mir-28-3p	772	hsa-mir-196b-5p	696	hsa-mir-374a-5p	775
hsa-mir-424-5p	608	hsa-mir-454-3p	664	hsa-mir-181b-5p	313	hsa-mir-432-5p	769	hsa-mir-15b-5p	690	hsa-mir-106b-5p	771
hsa-mir-320b-3p	605	hsa-let-7c-5p	652	hsa-mir-3613-5p	303	hsa-mir-98-5p	738	hsa-mir-361-3p	669	hsa-mir-10b-5p	764
hsa-mir-30c-5p	589	hsa-mir-320b-3p	648	hsa-mir-339-3p	287	hsa-mir-144-5p	693	hsa-mir-134-5p	666	hsa-mir-32-5p	759
hsa-mir-361-3p	587	hsa-mir-361-3p	629	hsa-mir-10a-5p	285	hsa-mir-320b-3p	662	hsa-mir-432-5p	665	hsa-mir-454-3p	747
hsa-mir-107-3p	581	hsa-mir-144-5p	620	hsa-mir-483-5p	282	hsa-let-7e-5p	658	hsa-mir-144-5p	654	hsa-let-7e-5p	741
hsa-mir-1246-5p	567	hsa-mir-15b-5p	612	hsa-mir-328-3p	275	hsa-let-7d-3p	656	hsa-mir-328-3p	643	hsa-mir-190a-5p	726
hsa-mir-141-3p	562	hsa-mir-4732-5p	609	hsa-mir-222-3p	271	hsa-mir-99b-5p	623	hsa-mir-454-3p	636	hsa-mir-361-5p	724
hsa-let-7e-5p	554	hsa-mir-424-5p	608	hsa-mir-574-5p	271	hsa-mir-152-3p	621	hsa-let-7c-5p	634	hsa-mir-379-5p	707
hsa-mir-532-5p	535	hsa-mir-30c-5p	596	hsa-mir-28-3p	270	hsa-mir-381-3p	605	hsa-mir-222-3p	630	hsa-let-7c-5p	664
hsa-mir-382-5p	525	hsa-mir-190a-5p	592	hsa-mir-1908-5p	267	hsa-mir-454-3p	605	hsa-mir-107-3p	622	hsa-mir-20b-5p	663
hsa-mir-744-5p	524	hsa-mir-660-5p	579	hsa-mir-532-5p	265	hsa-mir-328-3p	601	hsa-mir-190a-5p	617	hsa-mir-223-5p	663
hsa-mir-181b-5p	474	hsa-mir-28-3p	576	hsa-mir-139-3p	263	hsa-mir-1246-5p	596	hsa-mir-10a-5p	610	hsa-mir-381-3p	621
hsa-mir-4732-3p	460	hsa-mir-532-5p	560	hsa-mir-185-3p	253	hsa-mir-196b-5p	596	hsa-let-7e-5p	598	hsa-mir-4732-5p	616
hsa-mir-28-3p	419	hsa-mir-4732-3p	557	hsa-mir-196b-5p	253	hsa-mir-660-5p	578	hsa-mir-320b-3p	587	hsa-mir-10a-5p	610
hsa-mir-409-3p	410	hsa-mir-181b-5p	541	hsa-mir-375-3p	253	hsa-mir-222-3p	577	hsa-mir-152-3p	581	hsa-mir-3613-5p	601
hsa-mir-340-5p	377	hsa-mir-339-5p	502	hsa-mir-130a-3p	217	hsa-mir-335-5p	576	hsa-mir-4732-5p	580	hsa-mir-532-5p	577
hsa-mir-18a-5p	372	hsa-mir-107-3p	493	hsa-mir-4732-5p	215	hsa-mir-190a-5p	570	hsa-mir-532-5p	565	hsa-mir-326-3p	560
hsa-mir-328-3p	363	hsa-mir-942-5p	472	hsa-mir-3656-3p	213	hsa-mir-10a-5p	562	hsa-mir-30c-5p	557	hsa-mir-4732-3p	555
hsa-mir-576-5p	353	hsa-mir-4508-5p	464	hsa-mir-340-5p	210	hsa-mir-532-5p	533	hsa-mir-660-5p	536	hsa-mir-222-3p	544
hsa-mir-4508-5p	350	hsa-mir-432-5p	463	hsa-mir-152-3p	203	hsa-mir-199a-5p	525	hsa-mir-370-3p	517	hsa-mir-144-5p	541
hsa-mir-942-5p	348	hsa-mir-1180-3p	419	hsa-mir-942-5p	202	hsa-mir-155-5p	497	hsa-mir-335-5p	517	hsa-mir-15b-5p	540
hsa-mir-324-3p	340	hsa-mir-223-5p	414	hsa-mir-210-3p	201	hsa-mir-4732-3p	450	hsa-mir-4732-3p	503	hsa-mir-107-3p	529
hsa-mir-652-3p	331	hsa-mir-193a-5p	412	hsa-mir-425-3p	190	hsa-mir-326-3p	446	hsa-mir-99b-5p	475	hsa-mir-181b-5p	527
hsa-mir-324-5p	325	hsa-mir-576-5p	410	hsa-mir-326-3p	184	hsa-let-7c-5p	429	hsa-mir-151a-5p	438	hsa-mir-185-3p	514
hsa-mir-23b-3p	322	hsa-mir-370-3p	409	hsa-mir-20b-5p	173	hsa-mir-23b-3p	424	hsa-mir-223-5p	437	hsa-mir-320b-3p	510
hsa-mir-1180-3p	319	hsa-mir-134-5p	407	hsa-mir-432-5p	173	hsa-mir-379-5p	408	hsa-mir-181b-5p	436	hsa-mir-1180-3p	502
hsa-mir-339-5p	313	hsa-mir-320d-3p	395	hsa-mir-6734-5p	172	hsa-mir-425-3p	387	hsa-mir-326-3p	429	hsa-mir-99b-5p	502
hsa-mir-320d-3p	311	hsa-mir-215-5p	393	hsa-mir-136-5p	166	hsa-mir-375-3p	383	hsa-mir-424-5p	419	hsa-mir-4433b-3p	501
hsa-mir-625-3p	308	hsa-mir-99b-5p	381	hsa-mir-98-5p	164	hsa-mir-4732-5p	373	hsa-mir-141-3p	396	hsa-mir-375-3p	497
hsa-mir-215-5p	307	hsa-mir-23b-3p	377	hsa-mir-130b-3p	163	hsa-mir-136-5p	372	hsa-mir-379-5p	384	hsa-mir-425-3p	494
hsa-mir-151a-5p	304	hsa-mir-18a-5p	372	hsa-mir-3960-3p	161	hsa-mir-1180-3p	369	hsa-mir-23b-3p	376	hsa-mir-660-5p	480
hsa-mir-205-5p	300	hsa-mir-328-3p	372	hsa-mir-199a-5p	160	hsa-mir-320d-3p	362	hsa-mir-942-5p	371	hsa-mir-625-3p	470
hsa-mir-425-3p	287	hsa-mir-431-5p	368	hsa-mir-23b-3p	157	hsa-mir-181b-5p	342	hsa-mir-381-3p	371	hsa-mir-2110-5p	465
hsa-mir-4532-5p	269	hsa-mir-324-3p	351	hsa-mir-335-5p	155	hsa-mir-4532-5p	332	hsa-mir-320d-3p	371	hsa-mir-335-5p	461
hsa-mir-193a-5p	261	hsa-mir-625-3p	349	hsa-mir-107-3p	152	hsa-mir-130b-3p	330	hsa-mir-375-3p	360	hsa-mir-324-3p	456
hsa-mir-486-3p	261	hsa-mir-335-5p	343	hsa-mir-3158-3p	152	hsa-mir-15b-3p	329	hsa-mir-324-3p	347	hsa-mir-942-5p	452
hsa-mir-99b-5p	259	hsa-mir-152-3p	340	hsa-mir-32-5p	152	hsa-mir-324-3p	329	hsa-mir-425-3p	319	hsa-mir-30c-5p	451
hsa-mir-431-5p	258	hsa-mir-151a-5p	315	hsa-mir-190a-5p	149	hsa-mir-18a-5p	326	hsa-mir-1180-3p	314	hsa-mir-23b-3p	441
hsa-mir-145-5p	254	hsa-mir-652-3p	313	hsa-mir-664a-5p	146	hsa-mir-141-3p	320	hsa-mir-324-5p	301	hsa-mir-30e-3p	438
hsa-mir-335-5p	247	hsa-mir-199a-5p	312	hsa-let-7d-3p	145	hsa-mir-942-5p	319	hsa-mir-18a-5p	301	hsa-mir-139-3p	430
hsa-mir-432-5p	245	hsa-mir-425-3p	307	hsa-mir-223-5p	144	hsa-mir-2110-5p	316	hsa-mir-30e-3p	300	hsa-mir-151a-5p	424
hsa-mir-152-3p	239	hsa-mir-324-5p	301	hsa-mir-374a-5p	142	hsa-mir-424-5p	316	hsa-mir-2110-5p	300	hsa-mir-576-5p	402
hsa-mir-197-3p	233	hsa-mir-2110-5p	299	hsa-mir-769-5p	142	hsa-mir-223-5p	313	hsa-mir-130b-3p	300	hsa-mir-320d-3p	395
hsa-mir-15b-3p	224	hsa-mir-532-3p	291	hsa-mir-874-3p	142	hsa-mir-576-5p	311	hsa-mir-193a-5p	297	hsa-mir-18a-5p	362
hsa-mir-199a-5p	223	hsa-mir-15b-3p	277	hsa-mir-652-3p	140	hsa-mir-185-3p	307	hsa-mir-486-3p	296	hsa-mir-339-3p	353
hsa-mir-30e-3p	223	hsa-mir-185-3p	264	hsa-mir-1290-3p	139	hsa-mir-654-3p	292	hsa-mir-185-3p	289	hsa-mir-652-3p	350
hsa-mir-532-3p	223	hsa-mir-486-3p	262	hsa-mir-1224-5p	136	hsa-mir-324-5p	291	hsa-mir-1290-3p	283	hsa-mir-664a-5p	349
hsa-mir-185-3p	221	hsa-mir-205-5p	255	hsa-mir-155-5p	134	hsa-mir-301a-3p	282	hsa-mir-576-5p	279	hsa-mir-4433b-5p	348
hsa-mir-130b-3p	217	hsa-mir-130b-3p	247	hsa-mir-493-3p	131	hsa-mir-30e-3p	282	hsa-mir-625-3p	272	hsa-mir-574-5p	333
hsa-mir-223-5p	217	hsa-mir-483-5p	246	hsa-mir-361-5p	128	hsa-mir-339-3p	280	hsa-mir-652-3p	271	hsa-mir-193a-5p	329
hsa-mir-140-5p	216	hsa-mir-4532-5p	236	hsa-mir-485-5p	127	hsa-mir-193a-5p	279	hsa-mir-339-3p	263	hsa-mir-324-5p	318
hsa-mir-370-3p	216	hsa-mir-30e-3p	233	hsa-mir-660-5p	125	hsa-mir-625-3p	274	hsa-mir-4433b-3p	258	hsa-mir-483-5p	312
hsa-mir-210-3p	215	hsa-mir-326-3p	225	hsa-let-7e-5p	122	hsa-mir-4433b-5p	271	hsa-mir-483-5p	240	hsa-mir-671-5p	305
hsa-mir-2110-5p	214	hsa-mir-140-5p	211	hsa-mir-4454-5p	122	hsa-mir-486-3p	271	hsa-mir-139-3p	237	hsa-mir-130b-3p	297
hsa-mir-29c-5p	206	hsa-mir-379-5p	211	hsa-mir-381-3p	120	hsa-mir-532-3p	253	hsa-mir-15b-3p	236	hsa-mir-141-3p	293
hsa-mir-421-3p	184	hsa-mir-941-3p	189	hsa-mir-532-3p	120	hsa-mir-140-5p	251	hsa-mir-301a-3p	235	hsa-mir-424-5p	289
hsa-mir-92b-3p	177	hsa-mir-181a-3p	184	hsa-mir-144-5p	118	hsa-mir-151a-5p	243	hsa-mir-4433b-5p	234	hsa-mir-654-3p	281
hsa-let-7i-3p	173	hsa-mir-197-3p	184	hsa-mir-941-3p	118	hsa-mir-139-3p	241	hsa-mir-206-3p	232	hsa-mir-140-5p	279
hsa-mir-301a-3p	170	hsa-mir-381-3p	183	hsa-mir-4516-5p	116	hsa-mir-29c-5p	238	hsa-mir-140-5p	224	hsa-mir-1290-3p	276
hsa-mir-1290-3p	161	hsa-mir-421-3p	183	hsa-mir-29c-5p	115	hsa-mir-210-3p	232	hsa-mir-1301-3p	216	hsa-mir-301a-3p	266
hsa-mir-200c-3p	156	hsa-mir-210-3p	182	hsa-mir-127-3p	111	hsa-mir-337-5p	231	hsa-mir-532-3p	209	hsa-mir-486-3p	254
hsa-mir-30b-5p	155	hsa-let-7i-3p	171	hsa-mir-30c-5p	111	hsa-mir-671-5p	231	hsa-mir-664a-5p	204	hsa-mir-1301-3p	252
hsa-mir-96-5p	151	hsa-mir-301a-3p	168	hsa-mir-181a-3p	110	hsa-mir-181a-3p	225	hsa-mir-338-3p	195	hsa-mir-15b-3p	245
hsa-mir-16-3p	148	hsa-mir-339-3p	168	hsa-mir-486-3p	109	hsa-mir-483-5p	223	hsa-mir-215-5p	190	hsa-mir-941-3p	242
hsa-mir-590-3p	146	hsa-mir-93-3p	168	hsa-mir-1255b-5p	107	hsa-mir-93-3p	223	hsa-mir-671-5p	180	hsa-mir-1908-5p	233
hsa-mir-34a-5p	145	hsa-mir-139-3p	161	hsa-mir-379-5p	105	hsa-mir-376a-3p	210	hsa-mir-421-3p	176	hsa-mir-493-3p	227
hsa-mir-326-3p	143	hsa-mir-30b-5p	161	hsa-mir-17-3p	104	hsa-mir-1290-3p	206	hsa-mir-1908-5p	169	hsa-mir-181a-3p	225
hsa-mir-503-5p	142	hsa-mir-671-5p	159	hsa-mir-15b-5p	103	hsa-mir-652-3p	206	hsa-mir-628-3p	167	hsa-mir-1255b-5p	222
hsa-mir-93-3p	142	hsa-mir-503-5p	156	hsa-mir-576-5p	103	hsa-mir-493-3p	204	hsa-let-7i-3p	167	hsa-mir-628-3p	218
hsa-mir-134-5p	140	hsa-mir-1290-3p	155	hsa-mir-7976-5p	103	hsa-mir-215-5p	202	hsa-mir-345-5p	165	hsa-mir-338-3p	212
hsa-mir-345-5p	138	hsa-mir-136-5p	149	hsa-mir-206-3p	101	hsa-mir-4433b-3p	201	hsa-mir-197-3p	163	hsa-mir-532-3p	204
hsa-mir-1255b-5p	137	hsa-mir-4306-3p	149	hsa-mir-25-5p	101	hsa-mir-205-5p	195	hsa-mir-181a-3p	160	hsa-mir-421-3p	198
hsa-mir-874-3p	131	hsa-mir-92b-3p	149	hsa-mir-1299-3p	100	hsa-mir-4454-5p	193	hsa-mir-3656-3p	151	hsa-mir-3158-3p	197
hsa-mir-379-5p	129	hsa-mir-664a-5p	147	hsa-mir-7706-3p	100	hsa-mir-127-3p	192	hsa-mir-30b-5p	149	hsa-mir-369-5p	187
hsa-mir-381-3p	127	hsa-mir-16-3p	144	hsa-mir-30e-3p	97	hsa-mir-941-3p	191	hsa-mir-29c-5p	142	hsa-mir-485-5p	184
hsa-mir-148b-5p	126	hsa-mir-3158-3p	142	hsa-mir-338-3p	97	hsa-mir-30b-5p	182	hsa-mir-654-3p	140	hsa-mir-127-3p	179
hsa-mir-195-5p	125	hsa-mir-4454-5p	137	hsa-mir-205-5p	91	hsa-mir-338-3p	182	hsa-mir-574-5p	135	hsa-mir-136-5p	179
hsa-mir-99a-5p	119	hsa-mir-337-5p	134	hsa-mir-146b-3p	90	hsa-mir-16-3p	181	hsa-mir-34a-5p	133	hsa-mir-6734-5p	178
hsa-mir-483-5p	116	hsa-mir-145-5p	133	hsa-mir-376a-3p	89	hsa-mir-1908-5p	181	hsa-mir-136-5p	132	hsa-mir-1294-5p	177
hsa-mir-339-3p	114	hsa-mir-4433b-5p	132	hsa-mir-141-3p	88	hsa-mir-369-5p	171	hsa-mir-769-5p	131	hsa-mir-206-3p	171
hsa-mir-502-3p	114	hsa-mir-345-5p	131	hsa-mir-4306-3p	88	hsa-mir-574-5p	170	hsa-mir-127-3p	128	hsa-mir-7976-5p	170
hsa-mir-671-5p	111	hsa-mir-1255b-5p	130	hsa-mir-378i-5p	87	hsa-mir-197-3p	169	hsa-mir-96-5p	127	hsa-mir-548j-5p	169
hsa-mir-4454-5p	109	hsa-mir-195-5p	126	hsa-mir-92b-5p	84	hsa-mir-411-5p	157	hsa-mir-93-3p	125	hsa-mir-769-5p	169
hsa-mir-200a-3p	104	hsa-mir-99a-5p	126	hsa-mir-151a-5p	81	hsa-mir-485-3p	156	hsa-mir-92b-3p	121	hsa-mir-93-3p	169
hsa-mir-941-3p	104	hsa-mir-874-3p	125	hsa-mir-454-3p	79	hsa-mir-145-5p	154	hsa-mir-493-3p	121	hsa-mir-345-5p	155
hsa-mir-132-3p	103	hsa-mir-190b-5p	122	hsa-mir-99a-5p	75	hsa-mir-664a-5p	152	hsa-mir-369-5p	121	hsa-mir-589-5p	155
hsa-mir-3158-3p	99	hsa-mir-34a-5p	117	hsa-mir-4433b-3p	71	hsa-mir-3158-3p	149	hsa-mir-3158-3p	120	hsa-mir-92b-3p	154
hsa-mir-3656-3p	97	hsa-mir-96-5p	117	hsa-mir-625-3p	70	hsa-mir-421-3p	148	hsa-mir-205-5p	120	hsa-mir-4454-5p	149
hsa-mir-6734-5p	97	hsa-mir-29c-5p	112	hsa-mir-18a-5p	66	hsa-mir-345-5p	144	hsa-mir-4532-5p	119	hsa-mir-4532-5p	148
hsa-mir-92b-5p	97	hsa-mir-548ad-5p	111	hsa-mir-324-5p	66	hsa-mir-548ae-5p	139	hsa-mir-503-5p	118	hsa-mir-491-5p	147
hsa-mir-100-5p	96	hsa-mir-1224-5p	109	hsa-mir-93-3p	66	hsa-let-7i-3p	138	hsa-mir-337-5p	117	hsa-mir-96-5p	146
hsa-mir-769-5p	96	hsa-mir-338-3p	109	hsa-mir-424-5p	65	hsa-mir-3656-3p	136	hsa-mir-941-3p	116	hsa-mir-190b-5p	143
hsa-mir-664a-5p	95	hsa-mir-590-3p	109	hsa-mir-502-3p	65	hsa-mir-369-3p	136	hsa-mir-16-3p	116	hsa-mir-17-3p	142
hsa-mir-598-3p	94	hsa-mir-501-3p	108	hsa-mir-627-5p	64	hsa-mir-17-3p	134	hsa-mir-1255b-5p	115	hsa-mir-376a-3p	142
hsa-mir-181a-3p	92	hsa-mir-6734-5p	105	hsa-let-7c-5p	63	hsa-mir-7976-5p	131	hsa-mir-6734-5p	113	hsa-mir-1306-5p	141
hsa-mir-338-3p	92	hsa-mir-7976-5p	105	hsa-mir-337-5p	61	hsa-mir-6734-5p	129	hsa-mir-1306-5p	113	hsa-mir-590-3p	139
hsa-mir-203a-3p	89	hsa-mir-25-5p	104	hsa-mir-1275-5p	59	hsa-mir-590-3p	125	hsa-mir-210-3p	111	hsa-mir-205-5p	137
hsa-mir-548ae-5p	88	hsa-mir-548ae-5p	104	hsa-mir-140-5p	59	hsa-mir-1301-3p	124	hsa-mir-4306-3p	109	hsa-mir-210-3p	132
hsa-mir-501-3p	87	hsa-mir-200a-3p	103	hsa-mir-3187-3p	59	hsa-mir-548ad-5p	123	hsa-mir-7976-5p	108	hsa-mir-3656-3p	131
hsa-mir-4433b-5p	86	hsa-mir-369-5p	100	hsa-mir-4433b-5p	59	hsa-mir-598-3p	122	hsa-mir-548ad-5p	107	hsa-mir-1224-5p	130
hsa-mir-548ad-5p	86	hsa-mir-502-3p	100	hsa-mir-589-5p	59	hsa-mir-4306-3p	121	hsa-mir-376a-3p	107	hsa-mir-191-3p	130
hsa-mir-17-3p	82	hsa-mir-200c-3p	95	hsa-mir-301a-3p	58	hsa-mir-96-5p	115	hsa-mir-590-3p	102	hsa-mir-548ae-5p	128
hsa-mir-101-5p	80	hsa-mir-589-5p	95	hsa-mir-500a-3p	58	hsa-mir-99a-5p	111	hsa-mir-548ae-5p	102	hsa-mir-200c-3p	126
hsa-mir-139-3p	80	hsa-mir-100-5p	93	hsa-mir-145-5p	56	hsa-mir-485-5p	110	hsa-mir-132-3p	102	hsa-mir-337-5p	126
hsa-mir-7976-5p	78	hsa-mir-493-3p	91	hsa-mir-501-3p	55	hsa-mir-502-3p	110	hsa-mir-374b-5p	98	hsa-let-7i-3p	124
hsa-mir-374b-5p	77	hsa-mir-654-3p	90	hsa-let-7i-3p	53	hsa-mir-1255b-5p	109	hsa-mir-485-5p	97	hsa-mir-323b-3p	121
hsa-mir-30a-3p	74	hsa-mir-542-3p	89	hsa-mir-15b-3p	52	hsa-mir-589-5p	109	hsa-mir-3960-3p	95	hsa-mir-132-3p	120
hsa-mir-4306-3p	72	hsa-mir-1301-3p	87	hsa-mir-2355-3p	52	hsa-mir-769-5p	109	hsa-mir-411-5p	94	hsa-mir-4306-3p	120
hsa-mir-7706-3p	72	hsa-mir-4516-5p	87	hsa-mir-5187-5p	50	hsa-mir-874-3p	109	hsa-mir-323b-3p	93	hsa-mir-215-5p	119
hsa-mir-190b-5p	71	hsa-mir-18a-3p	86	hsa-mir-598-3p	49	hsa-mir-1299-3p	108	hsa-mir-627-5p	92	hsa-mir-503-5p	119
hsa-mir-106a-5p	70	hsa-mir-627-5p	86	hsa-mir-6087-5p	49	hsa-mir-323b-3p	108	hsa-mir-30a-3p	92	hsa-mir-148b-5p	114
hsa-mir-636-3p	70	hsa-mir-95-3p	84	hsa-mir-7704-5p	49	hsa-mir-195-5p	100	hsa-mir-200c-3p	87	hsa-mir-501-3p	114
hsa-mir-505-5p	69	hsa-mir-598-3p	83	hsa-mir-548ae-5p	48	hsa-mir-493-5p	100	hsa-mir-99a-5p	86	hsa-mir-99a-5p	114
hsa-mir-22-5p	68	hsa-mir-3688-3p	81	hsa-mir-654-3p	48	hsa-mir-501-3p	99	hsa-mir-95-3p	85	hsa-mir-25-5p	113
hsa-mir-25-5p	68	hsa-mir-374b-5p	79	hsa-mir-369-5p	47	hsa-mir-33a-5p	98	hsa-mir-501-3p	85	hsa-mir-485-3p	112
hsa-mir-628-3p	67	hsa-mir-92b-5p	78	hsa-mir-1301-3p	46	hsa-mir-377-3p	98	hsa-mir-26b-3p	84	hsa-mir-29c-5p	111
hsa-mir-331-3p	65	hsa-mir-30a-3p	77	hsa-mir-30a-3p	46	hsa-mir-22-5p	96	hsa-mir-195-5p	84	hsa-mir-92b-5p	109
hsa-mir-4516-5p	63	hsa-mir-7706-3p	76	hsa-mir-150-3p	45	hsa-mir-1306-5p	95	hsa-mir-33a-5p	83	hsa-mir-30b-5p	108
hsa-mir-493-3p	63	hsa-mir-628-3p	75	hsa-mir-181c-3p	43	hsa-mir-132-3p	95	hsa-mir-17-3p	83	hsa-mir-411-5p	108
hsa-let-7b-3p	62	hsa-mir-132-3p	74	hsa-mir-197-3p	43	hsa-mir-139-5p	92	hsa-mir-145-5p	83	hsa-mir-874-3p	107
hsa-mir-3960-3p	62	hsa-mir-1908-5p	74	hsa-mir-345-5p	43	hsa-mir-34a-5p	91	hsa-mir-139-5p	83	hsa-mir-6852-5p	104
hsa-mir-95-3p	62	hsa-mir-296-5p	73	hsa-mir-215-5p	42	hsa-mir-374b-5p	91	hsa-mir-625-5p	81	hsa-mir-542-3p	103
hsa-mir-26b-3p	61	hsa-mir-127-3p	72	hsa-mir-3688-3p	42	hsa-mir-628-3p	91	hsa-mir-296-5p	81	hsa-mir-636-3p	102
hsa-mir-548j-5p	60	hsa-mir-1306-5p	72	hsa-mir-3168-5p	41	hsa-mir-21-3p	89	hsa-mir-190b-5p	81	hsa-mir-548ad-5p	101
hsa-mir-337-5p	59	hsa-mir-22-5p	72	hsa-mir-1294-5p	40	hsa-mir-505-3p	88	hsa-mir-191-3p	80	hsa-mir-2355-3p	99
hsa-mir-589-5p	59	hsa-mir-625-5p	72	hsa-mir-421-3p	40	hsa-mir-101-5p	87	hsa-mir-874-3p	78	hsa-mir-195-5p	98
hsa-mir-6087-5p	59	hsa-mir-505-5p	71	hsa-mir-342-5p	39	hsa-mir-146b-3p	86	hsa-mir-485-3p	78	hsa-mir-34a-5p	96
hsa-mir-1306-5p	58	hsa-mir-17-3p	68	hsa-mir-3074-5p	38	hsa-mir-181c-3p	86	hsa-mir-1224-5p	78	hsa-mir-374b-5p	96
hsa-mir-651-5p	58	hsa-mir-3173-5p	68	hsa-mir-548ad-5p	37	hsa-mir-92b-3p	84	hsa-mir-548j-5p	77	hsa-mir-197-3p	94
hsa-mir-143-5p	57	hsa-mir-769-5p	68	hsa-mir-6724-5p	37	hsa-mir-1294-5p	83	hsa-mir-4516-5p	77	hsa-mir-181c-3p	92
hsa-mir-150-3p	57	hsa-mir-148b-5p	66	hsa-mir-6741-5p	37	hsa-mir-331-3p	83	hsa-mir-1294-5p	77	hsa-mir-145-5p	91
hsa-mir-1908-5p	56	hsa-mir-411-5p	66	hsa-mir-96-5p	37	hsa-mir-494-3p	81	hsa-mir-502-3p	76	hsa-mir-1-3p	90
hsa-mir-654-3p	56	hsa-mir-548j-5p	66	hsa-mir-186-3p	36	hsa-mir-30a-3p	79	hsa-mir-22-5p	75	hsa-mir-335-3p	90
hsa-mir-1301-3p	55	hsa-mir-200b-3p	65	hsa-mir-6842-3p	36	hsa-mir-625-5p	78	hsa-mir-542-3p	73	hsa-mir-5187-5p	90
hsa-mir-136-5p	55	hsa-mir-335-3p	64	hsa-mir-1306-3p	35	hsa-mir-25-5p	77	hsa-mir-335-3p	73	hsa-mir-671-3p	89
hsa-mir-127-3p	54	hsa-mir-485-3p	64	hsa-mir-181d-5p	34	hsa-mir-3960-3p	76	hsa-mir-493-5p	70	hsa-mir-146b-3p	86
hsa-mir-200b-3p	54	hsa-mir-4433b-3p	63	hsa-mir-636-3p	34	hsa-mir-574-3p	76	hsa-mir-4454-5p	70	hsa-mir-16-3p	83
hsa-mir-1224-5p	53	hsa-mir-574-5p	63	hsa-mir-22-5p	33	hsa-mir-190b-5p	73	hsa-mir-636-3p	69	hsa-mir-3960-3p	83
hsa-mir-206-3p	53	hsa-mir-146b-3p	62	hsa-mir-3065-5p	33	hsa-mir-651-5p	73	hsa-mir-7706-3p	67	hsa-mir-505-5p	83
hsa-mir-18a-3p	52	hsa-mir-206-3p	62	hsa-mir-6852-5p	33	hsa-mir-1224-5p	72	hsa-mir-25-5p	67	hsa-mir-1273h-3p	82
hsa-mir-374a-3p	52	hsa-mir-191-3p	61	hsa-mir-3928-3p	32	hsa-mir-136-3p	70	hsa-mir-92b-5p	66	hsa-mir-139-5p	82
hsa-mir-450b-5p	52	hsa-mir-1294-5p	60	hsa-mir-485-3p	32	hsa-mir-335-3p	69	hsa-mir-628-5p	66	hsa-mir-3688-3p	80
hsa-mir-139-5p	51	hsa-mir-28-5p	60	hsa-mir-6877-5p	32	hsa-mir-627-5p	67	hsa-mir-589-5p	65	hsa-mir-598-3p	75
hsa-mir-145-3p	51	hsa-mir-106a-5p	59	hsa-mir-101-5p	31	hsa-mir-1-3p	66	hsa-mir-505-5p	65	hsa-mir-7706-3p	75
hsa-mir-296-5p	50	hsa-mir-378i-5p	59	hsa-mir-132-3p	31	hsa-mir-191-3p	66	hsa-mir-3688-3p	64	hsa-mir-369-3p	74
hsa-mir-574-3p	50	hsa-mir-505-3p	59	hsa-mir-143-5p	31	hsa-mir-548j-5p	66	hsa-mir-148b-5p	63	hsa-mir-374a-3p	74
hsa-mir-574-5p	50	hsa-mir-3656-3p	58	hsa-mir-190b-5p	31	hsa-mir-7706-3p	65	hsa-mir-331-3p	61	hsa-mir-493-5p	74
hsa-mir-21-3p	49	hsa-mir-139-5p	57	hsa-mir-574-3p	31	hsa-mir-133a-3p	64	hsa-mir-491-5p	58	hsa-mir-627-5p	74
hsa-mir-429-3p	49	hsa-mir-636-3p	57	hsa-mir-188-5p	30	hsa-mir-18a-3p	63	hsa-mir-378i-5p	57	hsa-mir-296-5p	72
hsa-mir-188-5p	47	hsa-mir-331-3p	56	hsa-mir-195-5p	30	hsa-mir-491-5p	62	hsa-mir-2355-3p	57	hsa-mir-625-5p	70
hsa-mir-505-3p	47	hsa-mir-376a-3p	55	hsa-mir-4488-5p	30	hsa-mir-760-3p	61	hsa-mir-101-5p	57	hsa-mir-33a-5p	68
hsa-mir-33a-5p	46	hsa-mir-429-3p	52	hsa-mir-6884-5p	30	hsa-mir-503-5p	58	hsa-mir-760-3p	56	hsa-mir-342-5p	68
hsa-mir-454-5p	46	hsa-mir-101-5p	51	hsa-mir-873-3p	30	hsa-mir-200c-3p	57	hsa-mir-500a-3p	56	hsa-mir-28-5p	67
hsa-mir-3688-3p	45	hsa-mir-181c-3p	51	hsa-mir-197-5p	29	hsa-mir-374a-3p	57	hsa-mir-133a-3p	56	hsa-mir-181d-5p	66
hsa-mir-483-3p	45	hsa-mir-576-3p	51	hsa-mir-3124-5p	29	hsa-mir-4516-5p	57	hsa-mir-200a-3p	55	hsa-mir-21-3p	65
hsa-mir-1287-5p	43	hsa-mir-145-3p	50	hsa-mir-3913-5p	29	hsa-mir-487b-3p	56	hsa-mir-369-3p	53	hsa-mir-3187-3p	65
hsa-mir-1294-5p	43	hsa-mir-450b-5p	50	hsa-mir-491-5p	29	hsa-mir-3135b-5p	55	hsa-mir-3173-5p	53	hsa-mir-26b-3p	64
hsa-mir-146b-3p	43	hsa-mir-143-5p	49	hsa-mir-1306-5p	28	hsa-mir-3688-3p	55	hsa-mir-1-3p	52	hsa-mir-22-5p	63
hsa-mir-3173-5p	43	hsa-mir-574-3p	49	hsa-mir-296-5p	28	hsa-mir-376c-3p	55	hsa-mir-146b-3p	51	hsa-mir-101-5p	62
hsa-mir-369-5p	43	hsa-let-7b-3p	48	hsa-mir-30b-5p	28	hsa-mir-3187-3p	52	hsa-mir-598-3p	50	hsa-mir-628-5p	62
hsa-mir-1299-3p	42	hsa-mir-1299-3p	48	hsa-mir-378a-5p	28	hsa-mir-206-3p	51	hsa-mir-1287-5p	50	hsa-mir-502-3p	60
hsa-mir-376a-3p	41	hsa-mir-203a-3p	48	hsa-mir-501-5p	28	hsa-mir-200a-3p	50	hsa-mir-181c-3p	49	hsa-mir-377-3p	59
hsa-mir-542-3p	41	hsa-mir-485-5p	48	hsa-mir-542-3p	28	hsa-mir-296-5p	50	hsa-mir-143-5p	49	hsa-mir-4516-5p	59
hsa-mir-10b-3p	39	hsa-mir-628-5p	47	hsa-mir-576-3p	28	hsa-mir-500a-3p	50	hsa-mir-450b-5p	48	hsa-mir-3605-3p	58
hsa-mir-625-5p	39	hsa-mir-374a-3p	46	hsa-mir-323b-3p	26	hsa-mir-181d-5p	49	hsa-mir-100-5p	48	hsa-mir-454-5p	57
hsa-mir-627-5p	38	hsa-mir-376c-3p	46	hsa-mir-92b-3p	26	hsa-mir-2355-3p	48	hsa-mir-6852-5p	46	hsa-mir-500a-3p	56
hsa-mir-3187-3p	37	hsa-mir-224-5p	45	hsa-mir-31-5p	25	hsa-mir-148b-5p	47	hsa-mir-548au-5p	45	hsa-mir-574-3p	56
hsa-mir-885-3p	37	hsa-mir-491-5p	45	hsa-mir-548az-5p	25	hsa-mir-188-5p	47	hsa-mir-330-5p	44	hsa-mir-6842-3p	56
hsa-mir-191-3p	36	hsa-mir-6087-5p	45	hsa-mir-664b-5p	25	hsa-mir-26b-3p	47	hsa-mir-3200-3p	44	hsa-mir-30a-3p	55
hsa-mir-378a-5p	36	hsa-mir-26b-3p	44	hsa-mir-1268a-5p	24	hsa-mir-6087-5p	47	hsa-mir-145-3p	43	hsa-mir-3913-5p	55
hsa-mir-204-5p	34	hsa-mir-483-3p	43	hsa-mir-18a-3p	24	hsa-mir-92b-5p	47	hsa-mir-106a-5p	43	hsa-mir-130b-5p	54
hsa-mir-4433b-3p	34	hsa-mir-21-3p	42	hsa-mir-5010-5p	24	hsa-mir-1287-5p	46	hsa-mir-21-3p	42	hsa-mir-136-3p	54
hsa-mir-323b-3p	32	hsa-mir-150-3p	39	hsa-mir-628-3p	24	hsa-mir-378i-5p	46	hsa-mir-136-3p	42	hsa-mir-224-5p	54
hsa-mir-485-3p	32	hsa-mir-885-3p	39	hsa-mir-885-3p	24	hsa-mir-548a-3p	46	hsa-mir-1277-3p	42	hsa-mir-760-3p	53
hsa-mir-1273h-3p	31	hsa-mir-323b-3p	38	hsa-mir-138-5p	23	hsa-mir-106a-5p	45	hsa-mir-505-3p	41	hsa-mir-143-5p	52
hsa-mir-130b-5p	31	hsa-mir-188-5p	37	hsa-mir-139-5p	23	hsa-mir-130b-5p	45	hsa-mir-3913-5p	41	hsa-mir-30d-3p	52
hsa-mir-31-5p	31	hsa-mir-218-5p	37	hsa-mir-21-3p	23	hsa-mir-150-3p	45	hsa-mir-374a-3p	41	hsa-mir-1287-5p	51
hsa-mir-500a-3p	31	hsa-mir-33a-5p	37	hsa-mir-23b-5p	23	hsa-mir-28-5p	43	hsa-mir-26a-3p	41	hsa-mir-150-3p	51
hsa-mir-378i-5p	30	hsa-mir-500a-3p	37	hsa-mir-3611-3p	23	hsa-mir-409-5p	43	hsa-mir-224-5p	41	hsa-mir-331-3p	51
hsa-mir-491-5p	29	hsa-mir-708-5p	36	hsa-mir-6780a-5p	23	hsa-mir-5187-5p	43	hsa-mir-329-3p	39	hsa-mir-3135b-5p	50
hsa-mir-628-5p	29	hsa-mir-377-3p	35	hsa-mir-1247-5p	22	hsa-mir-154-5p	42	hsa-mir-18a-3p	39	hsa-mir-95-3p	50
hsa-mir-760-3p	29	hsa-mir-1976-3p	34	hsa-mir-1273h-3p	22	hsa-mir-376b-3p	42	hsa-mir-150-3p	39	hsa-mir-1976-3p	49
hsa-mir-136-3p	28	hsa-mir-3200-3p	33	hsa-mir-1-3p	22	hsa-mir-454-5p	42	hsa-mir-3605-3p	38	hsa-mir-3074-5p	47
hsa-mir-624-5p	28	hsa-mir-6842-3p	33	hsa-mir-191-3p	22	hsa-mir-505-5p	41	hsa-mir-3135b-5p	38	hsa-mir-3200-3p	47
hsa-mir-3913-5p	27	hsa-mir-1468-5p	32	hsa-mir-33a-5p	22	hsa-mir-889-3p	41	hsa-mir-200b-3p	38	hsa-mir-1185-3p	46
hsa-mir-5010-3p	27	hsa-mir-3605-3p	32	hsa-mir-505-5p	22	hsa-mir-1273h-3p	40	hsa-mir-6842-3p	37	hsa-mir-26a-3p	46
hsa-mir-224-5p	26	hsa-mir-193b-5p	30	hsa-mir-625-5p	22	hsa-mir-1976-3p	40	hsa-mir-483-3p	37	hsa-mir-3928-3p	46
hsa-mir-342-5p	26	hsa-mir-378a-5p	30	hsa-mir-95-3p	22	hsa-mir-4286-5p	40	hsa-mir-204-5p	37	hsa-mir-5010-5p	46
hsa-mir-411-5p	26	hsa-mir-330-5p	29	hsa-mir-193b-5p	21	hsa-let-7b-3p	38	hsa-mir-5187-5p	36	hsa-mir-582-3p	46
hsa-mir-500a-5p	26	hsa-mir-3913-5p	29	hsa-mir-331-3p	21	hsa-mir-636-3p	37	hsa-mir-30d-3p	36	hsa-mir-200b-3p	45
hsa-mir-218-5p	25	hsa-mir-3960-3p	29	hsa-mir-1287-5p	20	hsa-mir-6852-5p	37	hsa-mir-130b-5p	36	hsa-mir-889-3p	45
hsa-mir-550a-5p	25	hsa-mir-4286-5p	29	hsa-mir-3135b-5p	20	hsa-mir-100-5p	35	hsa-mir-671-3p	35	hsa-mir-200a-3p	44
hsa-mir-1976-3p	24	hsa-mir-499a-5p	28	hsa-mir-411-5p	20	hsa-mir-483-3p	35	hsa-mir-574-3p	34	hsa-mir-3679-5p	43
hsa-mir-335-3p	24	hsa-mir-1275-5p	27	hsa-mir-483-3p	20	hsa-mir-576-3p	35	hsa-mir-376c-3p	34	hsa-mir-576-3p	41
hsa-mir-497-5p	24	hsa-mir-136-3p	27	hsa-mir-5189-3p	20	hsa-mir-628-5p	35	hsa-mir-885-3p	33	hsa-mir-1270-5p	40
hsa-mir-1277-3p	23	hsa-mir-369-3p	27	hsa-mir-769-3p	20	hsa-let-7a-3p	34	hsa-mir-3679-5p	33	hsa-mir-145-3p	40
hsa-mir-485-5p	23	hsa-mir-454-5p	26	hsa-mir-16-3p	19	hsa-mir-1277-3p	34	hsa-mir-181c-5p	33	hsa-mir-203a-3p	40
hsa-mir-199b-5p	22	hsa-mir-500a-5p	26	hsa-mir-377-3p	19	hsa-mir-323a-3p	34	hsa-mir-10b-3p	33	hsa-mir-100-5p	39
hsa-mir-4286-5p	22	hsa-mir-3187-3p	25	hsa-mir-4443-5p	19	hsa-mir-4772-3p	32	hsa-mir-6877-5p	32	hsa-mir-18a-3p	39
hsa-mir-493-5p	22	hsa-mir-329-3p	25	hsa-mir-99b-3p	19	hsa-mir-542-3p	32	hsa-mir-543-3p	30	hsa-mir-30c-3p	39
hsa-mir-499a-5p	22	hsa-mir-342-5p	25	hsa-mir-2276-3p	18	hsa-mir-95-3p	32	hsa-mir-454-5p	30	hsa-mir-1468-5p	37
hsa-let-7a-3p	21	hsa-mir-494-3p	25	hsa-mir-33b-5p	18	hsa-mir-148a-5p	31	hsa-mir-766-3p	29	hsa-mir-378i-5p	37
hsa-mir-1-3p	21	hsa-mir-548au-5p	25	hsa-mir-4504-3p	18	hsa-mir-199b-5p	31	hsa-mir-6503-3p	29	hsa-mir-376c-3p	36
hsa-mir-424-3p	21	hsa-mir-497-5p	24	hsa-mir-495-3p	18	hsa-mir-342-5p	31	hsa-mir-582-3p	29	hsa-mir-3605-5p	35
hsa-mir-545-5p	21	hsa-mir-651-5p	24	hsa-mir-651-5p	18	hsa-mir-548au-5p	31	hsa-mir-188-5p	29	hsa-mir-378a-5p	35
hsa-mir-133a-3p	20	hsa-mir-1260b-5p	23	hsa-mir-1270-5p	17	hsa-mir-31-5p	30	hsa-mir-7977-5p	28	hsa-mir-651-5p	35
hsa-mir-3200-5p	20	hsa-mir-5001-3p	23	hsa-mir-136-3p	17	hsa-mir-3605-3p	30	hsa-mir-5010-5p	28	hsa-mir-6741-5p	35
hsa-mir-193b-5p	19	hsa-mir-6852-5p	23	hsa-mir-153-3p	17	hsa-mir-671-3p	30	hsa-mir-30c-3p	28	hsa-let-7a-3p	34
hsa-mir-296-3p	19	hsa-mir-1247-5p	22	hsa-mir-204-5p	17	hsa-mir-6842-3p	30	hsa-mir-548at-5p	27	hsa-mir-1250-5p	34
hsa-mir-3200-3p	19	hsa-mir-26a-3p	22	hsa-mir-3176-3p	17	hsa-mir-200b-3p	29	hsa-mir-3611-3p	27	hsa-mir-1303-3p	34
hsa-mir-365a-3p	19	hsa-mir-3135b-5p	22	hsa-mir-34a-5p	17	hsa-mir-26a-3p	29	hsa-mir-3187-3p	27	hsa-mir-323a-3p	34
hsa-mir-501-5p	19	hsa-mir-3611-3p	22	hsa-mir-5189-5p	17	hsa-mir-4511-5p	28	hsa-mir-6780a-5p	26	hsa-mir-3611-3p	34
hsa-mir-6503-3p	19	hsa-mir-376b-3p	22	hsa-mir-939-5p	17	hsa-mir-145-3p	27	hsa-mir-548q-5p	26	hsa-mir-505-3p	34
hsa-mir-9-5p	19	hsa-mir-493-5p	22	hsa-mir-362-5p	16	hsa-mir-181c-5p	27	hsa-mir-494-3p	26	hsa-mir-27a-5p	33
hsa-mir-99b-3p	19	hsa-mir-500b-5p	22	hsa-mir-4772-3p	16	hsa-mir-1185-3p	26	hsa-mir-33b-5p	26	hsa-mir-3173-5p	33
hsa-mir-1270-5p	18	hsa-mir-542-5p	22	hsa-mir-503-5p	16	hsa-mir-3679-5p	26	hsa-mir-323a-3p	26	hsa-mir-548at-5p	33
hsa-mir-28-5p	18	hsa-mir-760-3p	22	hsa-mir-548j-5p	16	hsa-mir-539-3p	26	hsa-mir-1976-3p	26	hsa-mir-494-3p	32
hsa-mir-340-3p	18	hsa-mir-125b-3p	21	hsa-mir-3127-5p	15	hsa-mir-550a-3p	26	hsa-mir-193b-5p	26	hsa-mir-1277-3p	31
hsa-mir-4685-3p	18	hsa-mir-1270-5p	21	hsa-mir-376c-3p	15	hsa-mir-1306-3p	25	hsa-mir-6741-5p	25	hsa-mir-6780a-5p	31
hsa-mir-4742-3p	18	hsa-mir-1304-3p	21	hsa-mir-4511-5p	15	hsa-mir-3065-5p	25	hsa-mir-4511-5p	25	hsa-mir-10b-3p	30
hsa-mir-708-5p	18	hsa-mir-130b-5p	21	hsa-mir-4710-5p	15	hsa-mir-329-3p	25	hsa-mir-221-5p	25	hsa-mir-3065-5p	30
hsa-mir-885-5p	18	hsa-mir-5010-5p	21	hsa-mir-6501-5p	15	hsa-mir-337-3p	25	hsa-mir-1273h-3p	25	hsa-mir-4446-3p	30
hsa-let-7g-3p	17	hsa-mir-501-5p	21	hsa-mir-659-5p	15	hsa-mir-33b-5p	25	hsa-mir-651-5p	24	hsa-mir-6877-5p	30
hsa-mir-125b-3p	17	hsa-mir-582-3p	21	hsa-mir-6805-5p	15	hsa-mir-3913-5p	25	hsa-mir-548e-3p	24	hsa-mir-148a-5p	29
hsa-mir-202-5p	17	hsa-mir-146a-3p	20	hsa-let-7a-3p	14	hsa-mir-450b-5p	25	hsa-mir-377-3p	24	hsa-mir-499a-5p	29
hsa-mir-329-3p	17	hsa-mir-15a-3p	20	hsa-mir-125a-3p	14	hsa-mir-543-3p	25	hsa-mir-1468-5p	24	hsa-mir-221-5p	28
hsa-mir-362-5p	17	hsa-mir-214-5p	20	hsa-mir-27b-5p	14	hsa-mir-1260b-5p	24	hsa-mir-5001-3p	23	hsa-mir-3127-5p	28
hsa-mir-1275-5p	16	hsa-mir-545-5p	20	hsa-mir-323a-3p	14	hsa-mir-143-5p	24	hsa-mir-499a-5p	23	hsa-mir-450b-5p	28
hsa-mir-181c-3p	16	hsa-mir-769-3p	20	hsa-mir-3667-5p	14	hsa-mir-3200-3p	24	hsa-mir-4286-5p	23	hsa-mir-181c-5p	27
hsa-mir-30d-3p	16	hsa-mir-887-3p	20	hsa-mir-4669-3p	14	hsa-mir-5189-3p	24	hsa-mir-3605-5p	23	hsa-mir-545-3p	27
hsa-mir-33b-5p	16	hsa-mir-1185-3p	19	hsa-mir-4750-5p	14	hsa-mir-10a-3p	23	hsa-mir-186-3p	23	hsa-mir-4448-3p	26
hsa-mir-376c-3p	16	hsa-mir-154-5p	19	hsa-mir-548au-5p	14	hsa-mir-18b-5p	23	hsa-mir-6087-5p	22	hsa-mir-497-5p	26
hsa-mir-409-5p	16	hsa-mir-181c-5p	19	hsa-mir-550a-3p	14	hsa-mir-20a-3p	23	hsa-mir-487b-3p	22	hsa-mir-1304-3p	25
hsa-mir-5010-5p	16	hsa-mir-186-3p	19	hsa-mir-6514-5p	14	hsa-mir-5010-5p	23	hsa-mir-378a-5p	22	hsa-mir-154-5p	25
hsa-mir-548au-5p	16	hsa-mir-31-5p	19	hsa-mir-6783-5p	14	hsa-mir-224-5p	22	hsa-mir-1343-3p	22	hsa-mir-4286-5p	25
hsa-mir-550a-3p	16	hsa-mir-10b-3p	18	hsa-mir-887-3p	14	hsa-mir-10b-3p	21	hsa-mir-1247-5p	22	hsa-mir-483-3p	25
hsa-mir-1179-5p	15	hsa-mir-202-5p	18	hsa-mir-1260a-5p	13	hsa-mir-1268a-5p	21	hsa-let-7b-3p	22	hsa-mir-487b-3p	25
hsa-mir-1260b-5p	15	hsa-mir-2355-3p	18	hsa-mir-329-3p	13	hsa-mir-1292-5p	21	hsa-mir-548e-5p	21	hsa-mir-33b-5p	24
hsa-mir-1306-3p	15	hsa-mir-29b-5p	18	hsa-mir-548b-5p	13	hsa-mir-1468-5p	21	hsa-mir-548am-5p	21	hsa-mir-376b-3p	24
hsa-mir-2355-3p	15	hsa-mir-365a-3p	18	hsa-mir-550a-5p	13	hsa-mir-203a-3p	21	hsa-mir-548a-3p	21	hsa-mir-429-3p	24
hsa-mir-3168-5p	15	hsa-mir-4488-5p	18	hsa-mir-6807-5p	13	hsa-mir-3173-5p	21	hsa-mir-497-5p	21	hsa-mir-6859-5p	24
hsa-mir-365b-3p	15	hsa-mir-548e-3p	18	hsa-let-7b-3p	12	hsa-mir-1270-5p	20	hsa-mir-4772-3p	21	hsa-mir-1299-3p	23
hsa-mir-4488-5p	15	hsa-mir-889-3p	18	hsa-mir-100-5p	12	hsa-mir-1296-5p	20	hsa-mir-4646-5p	21	hsa-mir-1306-3p	23
hsa-mir-5187-5p	15	hsa-let-7a-3p	17	hsa-mir-26b-3p	12	hsa-mir-3605-5p	20	hsa-mir-362-5p	21	hsa-mir-133a-3p	23
hsa-mir-548q-5p	15	hsa-mir-3065-5p	17	hsa-mir-4785-3p	12	hsa-mir-376a-5p	20	hsa-mir-3614-5p	21	hsa-mir-329-3p	23
hsa-mir-671-3p	15	hsa-mir-4429-5p	17	hsa-mir-493-5p	12	hsa-mir-5010-3p	20	hsa-mir-342-5p	21	hsa-mir-378d-5p	23
hsa-mir-887-3p	15	hsa-mir-877-5p	17	hsa-mir-582-3p	12	hsa-mir-6503-3p	20	hsa-mir-1185-3p	21	hsa-mir-548am-5p	23
hsa-mir-154-5p	14	hsa-mir-1306-3p	16	hsa-mir-708-5p	12	hsa-mir-99b-3p	20	hsa-mir-9-5p	20	hsa-mir-548e-3p	23
hsa-mir-181c-5p	14	hsa-mir-3200-5p	16	hsa-mir-760-3p	12	hsa-mir-1275-5p	19	hsa-mir-877-5p	20	hsa-mir-6750-5p	23
hsa-mir-183-3p	14	hsa-mir-365b-3p	16	hsa-mir-30c-3p	11	hsa-mir-186-3p	19	hsa-mir-548aq-3p	20	hsa-mir-1260a-5p	22
hsa-mir-27a-5p	14	hsa-mir-4511-5p	16	hsa-mir-30d-3p	11	hsa-mir-378d-5p	19	hsa-mir-181d-5p	20	hsa-mir-301a-5p	22
hsa-mir-3130-5p	14	hsa-mir-5187-5p	16	hsa-mir-3150a-3p	11	hsa-mir-501-5p	19	hsa-mir-6803-3p	19	hsa-mir-548ay-5p	22
hsa-mir-369-3p	14	hsa-mir-6503-3p	16	hsa-mir-3679-5p	11	hsa-mir-548aq-3p	19	hsa-mir-548c-5p	19	hsa-mir-548f-3p	22
hsa-mir-4511-5p	14	hsa-mir-6741-5p	16	hsa-mir-4446-3p	11	hsa-mir-6513-3p	19	hsa-mir-28-5p	19	hsa-mir-766-5p	22
hsa-mir-4785-3p	14	hsa-mir-6805-5p	16	hsa-mir-4659b-3p	11	hsa-mir-1226-3p	18	hsa-mir-23a-5p	19	hsa-mir-1296-5p	21
hsa-mir-582-3p	14	hsa-mir-1179-5p	15	hsa-mir-548n-5p	11	hsa-mir-127-5p	18	hsa-mir-1306-3p	19	hsa-mir-193b-5p	21
hsa-mir-6803-3p	14	hsa-mir-1292-5p	15	hsa-mir-628-5p	11	hsa-mir-1304-3p	18	hsa-mir-769-3p	18	hsa-mir-23a-5p	21
hsa-mir-6820-3p	14	hsa-mir-133a-3p	15	hsa-mir-6746-5p	11	hsa-mir-3200-5p	18	hsa-mir-548ay-5p	18	hsa-mir-6513-3p	21
hsa-mir-1303-3p	13	hsa-mir-1-3p	15	hsa-mir-6750-5p	11	hsa-mir-330-5p	18	hsa-mir-4488-5p	18	hsa-mir-664b-5p	21
hsa-mir-1343-3p	13	hsa-mir-296-3p	15	hsa-mir-6817-3p	11	hsa-mir-3667-5p	18	hsa-mir-3065-5p	18	hsa-mir-1297-3p	20
hsa-mir-18b-5p	13	hsa-mir-33b-5p	15	hsa-mir-1260b-5p	10	hsa-mir-378a-5p	18	hsa-let-7g-3p	18	hsa-mir-548k-5p	20
hsa-mir-202-3p	13	hsa-mir-340-3p	15	hsa-mir-3130-5p	10	hsa-mir-429-3p	18	hsa-let-7a-3p	18	hsa-mir-766-3p	20
hsa-mir-30c-3p	13	hsa-mir-4448-3p	15	hsa-mir-3200-5p	10	hsa-mir-545-5p	18	hsa-mir-766-5p	17	hsa-mir-127-5p	19
hsa-mir-3176-3p	13	hsa-mir-548f-3p	15	hsa-mir-3619-3p	10	hsa-mir-548am-5p	18	hsa-mir-6501-5p	17	hsa-mir-197-5p	19
hsa-mir-330-5p	13	hsa-mir-590-5p	15	hsa-mir-4646-5p	10	hsa-mir-548q-5p	18	hsa-mir-576-3p	17	hsa-mir-218-5p	19
hsa-mir-3605-3p	13	hsa-mir-885-5p	15	hsa-mir-548ar-3p	10	hsa-mir-6780a-5p	18	hsa-mir-548o-5p	17	hsa-mir-4710-5p	19
hsa-mir-4772-3p	13	hsa-let-7f-3p	14	hsa-mir-6511a-3p	10	hsa-mir-153-3p	17	hsa-mir-337-3p	17	hsa-mir-873-5p	19
hsa-mir-495-3p	13	hsa-mir-1273h-3p	14	hsa-mir-6729-5p	10	hsa-mir-29b-5p	17	hsa-mir-1260a-5p	17	hsa-mir-106a-5p	18
hsa-mir-548am-5p	13	hsa-mir-1277-3p	14	hsa-mir-6791-3p	10	hsa-mir-30d-3p	17	hsa-mir-889-3p	16	hsa-mir-23b-5p	18
hsa-mir-659-5p	13	hsa-mir-153-3p	14	hsa-mir-106a-5p	9	hsa-mir-548e-3p	17	hsa-mir-7-3p	16	hsa-mir-3942-5p	18
hsa-mir-122-3p	12	hsa-mir-196a-5p	14	hsa-mir-1228-5p	9	hsa-mir-624-5p	17	hsa-mir-4326-5p	16	hsa-mir-4429-5p	18
hsa-mir-15a-3p	12	hsa-mir-23b-5p	14	hsa-mir-130b-5p	9	hsa-mir-877-5p	17	hsa-mir-3200-5p	16	hsa-mir-501-5p	18
hsa-mir-181d-5p	12	hsa-mir-3679-5p	14	hsa-mir-148b-5p	9	hsa-mir-1285-3p	16	hsa-mir-129-5p	16	hsa-mir-6884-5p	18
hsa-mir-23a-5p	12	hsa-mir-450a-5p	14	hsa-mir-1976-3p	9	hsa-mir-3074-5p	16	hsa-mir-873-3p	15	hsa-mir-758-3p	18
hsa-mir-374b-3p	12	hsa-mir-4646-5p	14	hsa-mir-27a-5p	9	hsa-mir-362-5p	16	hsa-mir-548ax-5p	15	hsa-mir-99b-3p	17
hsa-mir-377-3p	12	hsa-mir-6780a-5p	14	hsa-mir-296-3p	9	hsa-mir-412-5p	16	hsa-mir-542-5p	15	hsa-mir-199b-5p	16
hsa-mir-4497-5p	12	hsa-mir-6877-5p	14	hsa-mir-374a-3p	9	hsa-mir-545-3p	16	hsa-mir-501-5p	15	hsa-mir-2276-3p	16
hsa-mir-548b-5p	12	hsa-mir-7-3p	14	hsa-mir-382-3p	9	hsa-mir-548c-5p	16	hsa-mir-495-3p	15	hsa-mir-4742-3p	16
hsa-mir-664a-3p	12	hsa-mir-1250-5p	13	hsa-mir-4767-5p	9	hsa-mir-579-3p	16	hsa-mir-3140-3p	15	hsa-mir-5009-5p	16
hsa-mir-664b-5p	12	hsa-mir-181d-5p	13	hsa-mir-542-5p	9	hsa-mir-665-3p	16	hsa-mir-3064-5p	15	hsa-mir-542-5p	16
hsa-mir-6741-5p	12	hsa-mir-200b-5p	13	hsa-mir-548ax-5p	9	hsa-mir-7977-5p	16	hsa-mir-20a-3p	15	hsa-mir-548b-5p	16
hsa-mir-186-3p	11	hsa-mir-221-5p	13	hsa-mir-548f-3p	9	hsa-mir-1303-3p	15	hsa-mir-203a-3p	15	hsa-mir-548d-5p	16
hsa-mir-211-5p	11	hsa-mir-27a-5p	13	hsa-mir-671-3p	9	hsa-mir-204-5p	15	hsa-mir-1260b-5p	15	hsa-mir-6513-5p	16
hsa-mir-26a-3p	11	hsa-mir-30d-3p	13	hsa-mir-6894-5p	9	hsa-mir-221-5p	15	hsa-mir-551b-3p	14	hsa-mir-6791-3p	16
hsa-mir-29a-5p	11	hsa-mir-3117-3p	13	hsa-mir-7977-5p	9	hsa-mir-23a-5p	15	hsa-mir-548f-3p	14	hsa-mir-7977-5p	16
hsa-mir-3117-3p	11	hsa-mir-323a-3p	13	hsa-mir-92a-5p	9	hsa-mir-29a-5p	15	hsa-mir-378d-5p	14	hsa-mir-1247-5p	15
hsa-mir-378d-5p	11	hsa-mir-409-5p	13	hsa-mir-106a-3p	8	hsa-mir-4646-5p	15	hsa-mir-27a-5p	14	hsa-mir-125b-3p	15
hsa-mir-3940-3p	11	hsa-mir-4685-3p	13	hsa-mir-125b-3p	8	hsa-mir-4738-3p	15	hsa-mir-148a-5p	14	hsa-mir-29b-5p	15
hsa-mir-4710-5p	11	hsa-mir-548at-5p	13	hsa-mir-3164-5p	8	hsa-mir-495-3p	15	hsa-mir-125b-3p	14	hsa-mir-330-5p	15
hsa-mir-4714-3p	11	hsa-mir-548c-5p	13	hsa-mir-3173-5p	8	hsa-mir-758-3p	15	hsa-mir-1226-3p	14	hsa-mir-409-5p	15
hsa-mir-494-3p	11	hsa-mir-6514-5p	13	hsa-mir-3200-3p	8	hsa-mir-885-3p	15	hsa-mir-873-5p	13	hsa-mir-4511-5p	15
hsa-mir-542-5p	11	hsa-mir-664b-5p	13	hsa-mir-3940-3p	8	hsa-let-7f-3p	14	hsa-mir-548b-5p	13	hsa-mir-4646-5p	15
hsa-mir-543-3p	11	hsa-mir-6803-3p	13	hsa-mir-4429-5p	8	hsa-mir-125b-3p	14	hsa-mir-4710-5p	13	hsa-mir-5010-3p	15
hsa-mir-548at-5p	11	hsa-let-7g-3p	12	hsa-mir-548aq-3p	8	hsa-mir-197-5p	14	hsa-mir-4685-3p	13	hsa-mir-6503-3p	15
hsa-mir-548c-5p	11	hsa-mir-204-5p	12	hsa-mir-548q-5p	8	hsa-mir-301b-3p	14	hsa-mir-4429-5p	13	hsa-mir-6511a-3p	15
hsa-mir-548o-5p	11	hsa-mir-3605-5p	12	hsa-mir-579-5p	8	hsa-mir-3127-5p	14	hsa-mir-3940-3p	13	hsa-let-7b-3p	14
hsa-mir-576-3p	11	hsa-mir-362-5p	12	hsa-mir-610-5p	8	hsa-mir-340-3p	14	hsa-mir-3667-5p	13	hsa-mir-1260b-5p	14
hsa-mir-6511a-3p	11	hsa-mir-4710-5p	12	hsa-mir-616-3p	8	hsa-mir-4488-5p	14	hsa-mir-331-5p	13	hsa-mir-296-3p	14
hsa-mir-6805-5p	11	hsa-mir-4714-3p	12	hsa-mir-664b-3p	8	hsa-mir-499a-5p	14	hsa-mir-3074-5p	13	hsa-mir-29a-5p	14
hsa-mir-6821-5p	11	hsa-mir-487b-3p	12	hsa-mir-873-5p	8	hsa-mir-548ax-5p	14	hsa-mir-2278-5p	13	hsa-mir-3200-5p	14
hsa-mir-7704-5p	11	hsa-mir-5010-3p	12	hsa-mir-1185-3p	7	hsa-mir-548o-3p	14	hsa-mir-218-5p	13	hsa-mir-4772-3p	14
hsa-mir-877-5p	11	hsa-mir-548aq-5p	12	hsa-mir-200b-3p	7	hsa-mir-548o-5p	14	hsa-mir-18b-5p	13	hsa-mir-550a-5p	14
hsa-mir-1247-5p	10	hsa-mir-548d-3p	12	hsa-mir-3187-5p	7	hsa-mir-6803-3p	14	hsa-mir-1270-5p	13	hsa-mir-6803-3p	14
hsa-mir-1260a-5p	10	hsa-mir-6513-3p	12	hsa-mir-330-5p	7	hsa-mir-708-5p	14	hsa-mir-664a-3p	12	hsa-mir-3176-3p	13
hsa-mir-129-5p	10	hsa-mir-659-5p	12	hsa-mir-335-3p	7	hsa-mir-766-5p	14	hsa-mir-548o-3p	12	hsa-mir-3198-3p	13
hsa-mir-1297-3p	10	hsa-mir-99b-3p	12	hsa-mir-378d-5p	7	hsa-mir-1297-3p	13	hsa-mir-545-5p	12	hsa-mir-4714-3p	13
hsa-mir-1304-3p	10	hsa-mir-1226-3p	11	hsa-mir-4492-3p	7	hsa-mir-3064-5p	13	hsa-mir-500a-5p	12	hsa-mir-495-3p	13
hsa-mir-138-5p	10	hsa-mir-127-5p	11	hsa-mir-452-5p	7	hsa-mir-3928-3p	13	hsa-mir-4659b-3p	12	hsa-mir-548au-5p	13
hsa-mir-216a-5p	10	hsa-mir-135a-5p	11	hsa-mir-4660-5p	7	hsa-mir-500a-5p	13	hsa-mir-382-3p	12	hsa-mir-579-5p	13
hsa-mir-337-3p	10	hsa-mir-18b-5p	11	hsa-mir-487b-3p	7	hsa-mir-548ay-5p	13	hsa-mir-3157-5p	12	hsa-mir-616-3p	13
hsa-mir-4448-3p	10	hsa-mir-3150a-3p	11	hsa-mir-494-3p	7	hsa-mir-548e-5p	13	hsa-mir-199b-5p	12	hsa-mir-6501-5p	13
hsa-mir-487b-3p	10	hsa-mir-337-3p	11	hsa-mir-5096-5p	7	hsa-mir-548k-5p	13	hsa-mir-1303-3p	12	hsa-mir-6515-5p	13
hsa-mir-548e-5p	10	hsa-mir-4479-3p	11	hsa-mir-513b-3p	7	hsa-mir-551b-3p	13	hsa-mir-1285-3p	12	hsa-mir-6805-5p	13
hsa-mir-665-3p	10	hsa-mir-4504-3p	11	hsa-mir-548ap-5p	7	hsa-mir-590-5p	13	hsa-mir-1268a-5p	12	hsa-mir-874-5p	13
hsa-mir-6783-3p	10	hsa-mir-4742-3p	11	hsa-mir-5698-5p	7	hsa-mir-6513-5p	13	hsa-mir-1250-5p	12	hsa-mir-877-5p	13
hsa-mir-9-3p	10	hsa-mir-495-3p	11	hsa-mir-6740-5p	7	hsa-mir-873-5p	13	hsa-mir-887-3p	11	hsa-mir-129-5p	12
hsa-let-7f-3p	9	hsa-mir-548b-5p	11	hsa-mir-6747-3p	7	hsa-let-7g-3p	12	hsa-mir-708-5p	11	hsa-mir-188-5p	12
hsa-mir-1226-3p	9	hsa-mir-548o-5p	11	hsa-mir-6794-5p	7	hsa-mir-125a-3p	12	hsa-mir-6884-5p	11	hsa-mir-3064-5p	12
hsa-mir-124-3p	9	hsa-mir-550a-3p	11	hsa-mir-6883-3p	7	hsa-mir-1260a-5p	12	hsa-mir-6805-5p	11	hsa-mir-3157-5p	12
hsa-mir-1537-3p	9	hsa-mir-550a-5p	11	hsa-mir-766-5p	7	hsa-mir-193b-5p	12	hsa-mir-664b-5p	11	hsa-mir-3161-5p	12
hsa-mir-208b-3p	9	hsa-mir-610-5p	11	hsa-let-7g-3p	6	hsa-mir-27a-5p	12	hsa-mir-6513-3p	11	hsa-mir-340-3p	12
hsa-mir-23b-5p	9	hsa-mir-6741-3p	11	hsa-mir-10b-3p	6	hsa-mir-30c-3p	12	hsa-mir-548l-5p	11	hsa-mir-4738-3p	12
hsa-mir-3065-5p	9	hsa-mir-7704-5p	11	hsa-mir-122-3p	6	hsa-mir-3168-5p	12	hsa-mir-548ak-5p	11	hsa-mir-548o-3p	12
hsa-mir-3679-5p	9	hsa-mir-9-3p	11	hsa-mir-154-5p	6	hsa-mir-365a-3p	12	hsa-mir-409-5p	11	hsa-mir-6842-5p	12
hsa-mir-509-3p	9	hsa-mir-1285-3p	10	hsa-mir-181c-5p	6	hsa-mir-4669-3p	12	hsa-mir-3691-5p	11	hsa-mir-769-3p	12
hsa-mir-548aq-5p	9	hsa-mir-1287-5p	10	hsa-mir-193b-3p	6	hsa-mir-4775-5p	12	hsa-mir-365b-3p	11	hsa-mir-196a-5p	11
hsa-mir-642a-5p	9	hsa-mir-197-5p	10	hsa-mir-19b-5p	6	hsa-mir-514a-3p	12	hsa-mir-3176-3p	11	hsa-mir-3140-3p	11
hsa-mir-6750-5p	9	hsa-mir-202-3p	10	hsa-mir-200a-3p	6	hsa-mir-550a-5p	12	hsa-mir-30b-3p	11	hsa-mir-362-5p	11
hsa-mir-6780a-5p	9	hsa-mir-30c-3p	10	hsa-mir-208b-3p	6	hsa-mir-6501-5p	12	hsa-mir-208b-3p	11	hsa-mir-365b-3p	11
hsa-mir-127-5p	8	hsa-mir-548q-5p	10	hsa-mir-29a-5p	6	hsa-mir-6877-5p	12	hsa-mir-197-5p	11	hsa-mir-4326-5p	11
hsa-mir-1285-3p	8	hsa-mir-92a-5p	10	hsa-mir-301a-5p	6	hsa-mir-7704-5p	12	hsa-mir-196a-5p	11	hsa-mir-4446-5p	11
hsa-mir-197-5p	8	hsa-mir-3176-3p	9	hsa-mir-3064-5p	6	hsa-mir-23b-5p	11	hsa-mir-7704-5p	10	hsa-mir-543-3p	11
hsa-mir-3064-5p	8	hsa-mir-34c-5p	9	hsa-mir-3146-3p	6	hsa-mir-3150b-3p	11	hsa-mir-6511a-3p	10	hsa-mir-548a-3p	11
hsa-mir-323a-3p	8	hsa-mir-3928-3p	9	hsa-mir-3157-5p	6	hsa-mir-3611-3p	11	hsa-mir-545-3p	10	hsa-mir-548aq-3p	11
hsa-mir-3928-3p	8	hsa-mir-4497-5p	9	hsa-mir-3680-5p	6	hsa-mir-365b-3p	11	hsa-mir-5189-3p	10	hsa-mir-548n-5p	11
hsa-mir-4429-5p	8	hsa-mir-511-5p	9	hsa-mir-449a-5p	6	hsa-mir-382-3p	11	hsa-mir-455-5p	10	hsa-mir-548q-5p	11
hsa-mir-5189-5p	8	hsa-mir-543-3p	9	hsa-mir-4743-3p	6	hsa-mir-548ak-5p	11	hsa-mir-330-3p	10	hsa-mir-665-3p	11
hsa-mir-545-3p	8	hsa-mir-548ax-5p	9	hsa-mir-4747-5p	6	hsa-mir-548l-5p	11	hsa-mir-1299-3p	10	hsa-mir-885-3p	11
hsa-mir-548ak-5p	8	hsa-mir-548ay-5p	9	hsa-mir-495-5p	6	hsa-mir-6724-5p	11	hsa-mir-1296-5p	10	hsa-mir-1343-3p	10
hsa-mir-548az-5p	8	hsa-mir-641-5p	9	hsa-mir-5194-3p	6	hsa-mir-2278-5p	10	hsa-mir-1292-5p	10	hsa-mir-1537-3p	10
hsa-mir-548l-5p	8	hsa-mir-671-3p	9	hsa-mir-548aw-5p	6	hsa-mir-4446-3p	10	hsa-let-7f-3p	10	hsa-mir-3146-3p	10
hsa-mir-6501-5p	8	hsa-mir-6884-5p	9	hsa-mir-548e-3p	6	hsa-mir-4714-3p	10	hsa-mir-99b-3p	9	hsa-mir-329-5p	10
hsa-mir-6842-3p	8	hsa-mir-7977-5p	9	hsa-mir-6862-5p	6	hsa-mir-4785-3p	10	hsa-mir-610-5p	9	hsa-mir-3667-5p	10
hsa-mir-6852-5p	8	hsa-mir-124-3p	8	hsa-mir-877-5p	6	hsa-mir-496-3p	10	hsa-mir-5586-5p	9	hsa-mir-496-3p	10
hsa-mir-758-3p	8	hsa-mir-125a-3p	8	hsa-mir-1292-5p	5	hsa-mir-542-5p	10	hsa-mir-548h-3p	9	hsa-mir-548c-5p	10
hsa-mir-92a-5p	8	hsa-mir-199b-5p	8	hsa-mir-1297-3p	5	hsa-mir-582-3p	10	hsa-mir-495-5p	9	hsa-mir-6724-5p	10
hsa-mir-1468-5p	7	hsa-mir-20a-3p	8	hsa-mir-133a-3p	5	hsa-mir-582-5p	10	hsa-mir-4792-5p	9	hsa-mir-6741-3p	10
hsa-mir-146a-3p	7	hsa-mir-23a-5p	8	hsa-mir-146a-3p	5	hsa-mir-642a-3p	10	hsa-mir-4660-5p	9	hsa-mir-6754-5p	10
hsa-mir-151b-3p	7	hsa-mir-301a-5p	8	hsa-mir-184-3p	5	hsa-mir-6741-5p	10	hsa-mir-4443-5p	9	hsa-mir-6783-3p	10
hsa-mir-301a-5p	7	hsa-mir-3064-5p	8	hsa-mir-18b-5p	5	hsa-mir-6850-5p	10	hsa-mir-3928-3p	9	hsa-mir-7155-3p	10
hsa-mir-3074-5p	7	hsa-mir-3074-5p	8	hsa-mir-200c-3p	5	hsa-mir-873-3p	10	hsa-mir-365a-3p	9	hsa-mir-1249-3p	9
hsa-mir-3124-5p	7	hsa-mir-3135a-5p	8	hsa-mir-2278-5p	5	hsa-mir-885-5p	10	hsa-mir-320e-3p	9	hsa-mir-1275-5p	9
hsa-mir-3135b-5p	7	hsa-mir-431-3p	8	hsa-mir-24-5p	5	hsa-mir-92a-5p	10	hsa-mir-3124-5p	9	hsa-mir-1277-5p	9
hsa-mir-3140-3p	7	hsa-mir-4659b-3p	8	hsa-mir-26a-3p	5	hsa-mir-15a-3p	9	hsa-mir-301b-3p	9	hsa-mir-1285-3p	9
hsa-mir-3164-5p	7	hsa-mir-4785-3p	8	hsa-mir-3120-3p	5	hsa-mir-2277-3p	9	hsa-mir-23b-5p	9	hsa-mir-1538-3p	9
hsa-mir-3195-5p	7	hsa-mir-548am-5p	8	hsa-mir-376a-5p	5	hsa-mir-320e-3p	9	hsa-mir-154-5p	9	hsa-mir-184-3p	9
hsa-mir-330-3p	7	hsa-mir-548l-5p	8	hsa-mir-378g-5p	5	hsa-mir-330-3p	9	hsa-mir-132-5p	9	hsa-mir-18b-5p	9
hsa-mir-331-5p	7	hsa-mir-6891-5p	8	hsa-mir-422a-5p	5	hsa-mir-3942-5p	9	hsa-mir-1277-5p	9	hsa-mir-211-5p	9
hsa-mir-376b-3p	7	hsa-mir-1296-5p	7	hsa-mir-424-3p	5	hsa-mir-4429-5p	9	hsa-mir-6721-5p	8	hsa-mir-214-5p	9
hsa-mir-4492-3p	7	hsa-mir-216a-5p	7	hsa-mir-4526-3p	5	hsa-mir-4497-5p	9	hsa-mir-665-3p	8	hsa-mir-3135a-5p	9
hsa-mir-450a-3p	7	hsa-mir-3164-5p	7	hsa-mir-4746-5p	5	hsa-mir-4710-5p	9	hsa-mir-6515-3p	8	hsa-mir-3150a-3p	9
hsa-mir-4727-3p	7	hsa-mir-3188-3p	7	hsa-mir-543-3p	5	hsa-mir-497-5p	9	hsa-mir-548z-3p	8	hsa-mir-3150b-3p	9
hsa-mir-4999-5p	7	hsa-mir-3194-3p	7	hsa-mir-545-5p	5	hsa-mir-544a-3p	9	hsa-mir-548k-5p	8	hsa-mir-3163-5p	9
hsa-mir-548e-3p	7	hsa-mir-3682-3p	7	hsa-mir-548ak-5p	5	hsa-mir-548b-5p	9	hsa-mir-4785-3p	8	hsa-mir-32-3p	9
hsa-mir-548o-3p	7	hsa-mir-378d-5p	7	hsa-mir-548am-5p	5	hsa-mir-548d-5p	9	hsa-mir-4742-3p	8	hsa-mir-374b-3p	9
hsa-mir-551a-3p	7	hsa-mir-449a-5p	7	hsa-mir-548i-5p	5	hsa-mir-610-5p	9	hsa-mir-4714-3p	8	hsa-mir-4504-3p	9
hsa-mir-551b-3p	7	hsa-mir-4755-5p	7	hsa-mir-548k-5p	5	hsa-mir-6511b-3p	9	hsa-mir-4672-3p	8	hsa-mir-4645-3p	9
hsa-mir-6747-3p	7	hsa-mir-4804-3p	7	hsa-mir-556-5p	5	hsa-mir-655-3p	9	hsa-mir-4662a-5p	8	hsa-mir-500a-5p	9
hsa-mir-7641-5p	7	hsa-mir-539-3p	7	hsa-mir-590-3p	5	hsa-mir-887-3p	9	hsa-mir-424-3p	8	hsa-mir-548o-5p	9
hsa-mir-766-5p	7	hsa-mir-545-3p	7	hsa-mir-590-5p	5	hsa-mir-9-5p	9	hsa-mir-374b-3p	8	hsa-mir-6514-5p	9
hsa-mir-769-3p	7	hsa-mir-551a-3p	7	hsa-mir-6515-5p	5	hsa-mir-106a-3p	8	hsa-mir-32-3p	8	hsa-mir-664a-3p	9
hsa-mir-889-3p	7	hsa-mir-5589-5p	7	hsa-mir-664a-3p	5	hsa-mir-1247-5p	8	hsa-mir-2115-5p	8	hsa-mir-6729-5p	9
hsa-mir-1225-5p	6	hsa-mir-579-3p	7	hsa-mir-6767-5p	5	hsa-mir-214-3p	8	hsa-mir-92a-5p	7	hsa-mir-708-5p	9
hsa-mir-125a-3p	6	hsa-mir-624-5p	7	hsa-mir-6793-5p	5	hsa-mir-329-5p	8	hsa-mir-6842-5p	7	hsa-mir-7151-3p	9
hsa-mir-1268a-5p	6	hsa-mir-6501-5p	7	hsa-mir-6821-5p	5	hsa-mir-331-5p	8	hsa-mir-6819-3p	7	hsa-mir-939-5p	9
hsa-mir-1284-5p	6	hsa-mir-6502-5p	7	hsa-mir-758-5p	5	hsa-mir-377-5p	8	hsa-mir-6747-3p	7	hsa-let-7g-3p	8
hsa-mir-1291-5p	6	hsa-mir-655-3p	7	hsa-mir-1277-3p	4	hsa-mir-379-3p	8	hsa-mir-6724-5p	7	hsa-mir-106a-3p	8
hsa-mir-196a-5p	6	hsa-mir-6730-5p	7	hsa-mir-1285-3p	4	hsa-mir-4685-3p	8	hsa-mir-6511b-3p	7	hsa-mir-151b-3p	8
hsa-mir-204-3p	6	hsa-mir-6750-5p	7	hsa-mir-1468-5p	4	hsa-mir-495-5p	8	hsa-mir-629-3p	7	hsa-mir-195-3p	8
hsa-mir-20a-3p	6	hsa-mir-676-3p	7	hsa-mir-199b-5p	4	hsa-mir-5001-3p	8	hsa-mir-589-3p	7	hsa-mir-2277-3p	8
hsa-mir-214-5p	6	hsa-mir-6818-3p	7	hsa-mir-2277-5p	4	hsa-mir-664a-3p	8	hsa-mir-548aw-5p	7	hsa-mir-2278-5p	8
hsa-mir-217-5p	6	hsa-mir-6820-3p	7	hsa-mir-28-5p	4	hsa-mir-6843-3p	8	hsa-mir-4497-5p	7	hsa-mir-3191-3p	8
hsa-mir-29b-5p	6	hsa-mir-9-5p	7	hsa-mir-3154-3p	4	hsa-mir-1277-5p	7	hsa-mir-3944-3p	7	hsa-mir-337-3p	8
hsa-mir-3157-5p	6	hsa-mir-106a-3p	6	hsa-mir-3605-5p	4	hsa-mir-132-5p	7	hsa-mir-376b-3p	7	hsa-mir-365a-3p	8
hsa-mir-3611-3p	6	hsa-mir-1254-5p	6	hsa-mir-369-3p	4	hsa-mir-135a-5p	7	hsa-mir-296-3p	7	hsa-mir-382-3p	8
hsa-mir-379-3p	6	hsa-mir-1260a-5p	6	hsa-mir-374b-5p	4	hsa-mir-151b-3p	7	hsa-mir-2277-3p	7	hsa-mir-4685-3p	8
hsa-mir-4632-3p	6	hsa-mir-147b-3p	6	hsa-mir-378f-3p	4	hsa-mir-2116-5p	7	hsa-mir-19b-5p	7	hsa-mir-514a-3p	8
hsa-mir-4638-5p	6	hsa-mir-151b-3p	6	hsa-mir-4685-3p	4	hsa-mir-214-5p	7	hsa-mir-184-3p	7	hsa-mir-5189-3p	8
hsa-mir-4766-5p	6	hsa-mir-182-3p	6	hsa-mir-4738-3p	4	hsa-mir-27b-5p	7	hsa-mir-138-3p	7	hsa-mir-580-3p	8
hsa-mir-5001-3p	6	hsa-mir-193b-3p	6	hsa-mir-4754-5p	4	hsa-mir-299-5p	7	hsa-mir-1284-5p	7	hsa-mir-6721-5p	8
hsa-mir-544a-3p	6	hsa-mir-205-3p	6	hsa-mir-487b-5p	4	hsa-mir-431-3p	7	hsa-mir-1275-5p	7	hsa-mir-6736-5p	8
hsa-mir-548aw-5p	6	hsa-mir-2276-3p	6	hsa-mir-539-3p	4	hsa-mir-4504-3p	7	hsa-mir-1179-5p	7	hsa-mir-6783-5p	8
hsa-mir-548h-3p	6	hsa-mir-299-5p	6	hsa-mir-548c-5p	4	hsa-mir-4677-5p	7	hsa-mir-103a-5p	7	hsa-mir-6847-5p	8
hsa-mir-548k-5p	6	hsa-mir-3130-5p	6	hsa-mir-548e-5p	4	hsa-mir-4746-5p	7	hsa-mir-939-5p	6	hsa-mir-9-5p	8
hsa-mir-590-5p	6	hsa-mir-330-3p	6	hsa-mir-580-3p	4	hsa-mir-4747-5p	7	hsa-mir-7111-3p	6	hsa-mir-1179-5p	7
hsa-mir-6505-3p	6	hsa-mir-362-3p	6	hsa-mir-6842-5p	4	hsa-mir-511-5p	7	hsa-mir-6891-5p	6	hsa-mir-1268a-5p	7
hsa-mir-6513-3p	6	hsa-mir-3940-3p	6	hsa-mir-6849-3p	4	hsa-mir-548h-5p	7	hsa-mir-6882-5p	6	hsa-mir-135a-5p	7
hsa-mir-6514-5p	6	hsa-mir-4632-5p	6	hsa-mir-6894-3p	4	hsa-mir-579-5p	7	hsa-mir-6873-3p	6	hsa-mir-141-5p	7
hsa-mir-6724-5p	6	hsa-mir-4747-5p	6	hsa-mir-765-3p	4	hsa-mir-659-5p	7	hsa-mir-6850-5p	6	hsa-mir-153-3p	7
hsa-mir-6750-3p	6	hsa-mir-497-3p	6	hsa-mir-1185-5p	3	hsa-mir-664b-5p	7	hsa-mir-6793-5p	6	hsa-mir-219a-3p	7
hsa-mir-6818-3p	6	hsa-mir-5006-3p	6	hsa-mir-1226-3p	3	hsa-mir-6772-3p	7	hsa-mir-6791-3p	6	hsa-mir-31-5p	7
hsa-mir-873-3p	6	hsa-mir-5088-5p	6	hsa-mir-1268b-5p	3	hsa-mir-6783-3p	7	hsa-mir-653-3p	6	hsa-mir-3188-3p	7
hsa-mir-873-5p	6	hsa-mir-5189-3p	6	hsa-mir-128-5p	3	hsa-mir-6791-3p	7	hsa-mir-592-5p	6	hsa-mir-320e-3p	7
hsa-mir-1185-3p	5	hsa-mir-548ak-5p	6	hsa-mir-148a-5p	3	hsa-mir-1179-5p	6	hsa-mir-579-3p	6	hsa-mir-3940-3p	7
hsa-mir-1234-3p	5	hsa-mir-548aq-3p	6	hsa-mir-214-5p	3	hsa-mir-1228-5p	6	hsa-mir-548h-5p	6	hsa-mir-4443-5p	7
hsa-mir-1273c-5p	5	hsa-mir-548n-5p	6	hsa-mir-23a-5p	3	hsa-mir-138-5p	6	hsa-mir-548d-5p	6	hsa-mir-4449-3p	7
hsa-mir-128-5p	5	hsa-mir-577-5p	6	hsa-mir-3150b-3p	3	hsa-mir-218-5p	6	hsa-mir-5189-5p	6	hsa-mir-4521-5p	7
hsa-mir-1296-5p	5	hsa-mir-642a-3p	6	hsa-mir-3177-3p	3	hsa-mir-296-3p	6	hsa-mir-514a-3p	6	hsa-mir-4750-5p	7
hsa-mir-148a-5p	5	hsa-mir-6511b-3p	6	hsa-mir-3179-3p	3	hsa-mir-301a-5p	6	hsa-mir-511-5p	6	hsa-mir-5001-3p	7
hsa-mir-153-3p	5	hsa-mir-6783-3p	6	hsa-mir-3198-3p	3	hsa-mir-3164-5p	6	hsa-mir-4804-5p	6	hsa-mir-5096-5p	7
hsa-mir-187-3p	5	hsa-mir-6793-5p	6	hsa-mir-330-3p	3	hsa-mir-32-3p	6	hsa-mir-4755-5p	6	hsa-mir-5189-5p	7
hsa-mir-195-3p	5	hsa-mir-6855-3p	6	hsa-mir-3614-5p	3	hsa-mir-3617-5p	6	hsa-mir-4738-3p	6	hsa-mir-548aw-5p	7
hsa-mir-196b-3p	5	hsa-mir-766-3p	6	hsa-mir-454-5p	3	hsa-mir-3620-5p	6	hsa-mir-4654-5p	6	hsa-mir-548e-5p	7
hsa-mir-200b-5p	5	hsa-mir-1185-5p	5	hsa-mir-4657-5p	3	hsa-mir-378g-5p	6	hsa-mir-452-5p	6	hsa-mir-5698-5p	7
hsa-mir-27b-5p	5	hsa-mir-122-3p	5	hsa-mir-4659a-3p	3	hsa-mir-487b-5p	6	hsa-mir-4435-5p	6	hsa-mir-6730-5p	7
hsa-mir-301b-3p	5	hsa-mir-1229-3p	5	hsa-mir-4687-3p	3	hsa-mir-518b-3p	6	hsa-mir-431-3p	6	hsa-mir-6813-3p	7
hsa-mir-3129-3p	5	hsa-mir-184-3p	5	hsa-mir-499a-5p	3	hsa-mir-548at-5p	6	hsa-mir-429-3p	6	hsa-mir-6820-3p	7
hsa-mir-320e-3p	5	hsa-mir-211-5p	5	hsa-mir-508-5p	3	hsa-mir-548az-5p	6	hsa-mir-411-3p	6	hsa-mir-6843-3p	7
hsa-mir-3619-3p	5	hsa-mir-2277-3p	5	hsa-mir-548h-3p	3	hsa-mir-548n-5p	6	hsa-mir-376a-5p	6	hsa-mir-6885-5p	7
hsa-mir-376a-5p	5	hsa-mir-2278-5p	5	hsa-mir-548z-3p	3	hsa-mir-551a-3p	6	hsa-mir-362-3p	6	hsa-mir-7705-5p	7
hsa-mir-4479-3p	5	hsa-mir-301b-3p	5	hsa-mir-6131-3p	3	hsa-mir-5583-3p	6	hsa-mir-29b-5p	6	hsa-mir-98-3p	7
hsa-mir-450a-5p	5	hsa-mir-3150b-3p	5	hsa-mir-665-3p	3	hsa-mir-5589-5p	6	hsa-mir-219b-5p	6	hsa-let-7f-3p	6
hsa-mir-455-5p	5	hsa-mir-3620-3p	5	hsa-mir-7112-3p	3	hsa-mir-642a-5p	6	hsa-mir-202-3p	6	hsa-mir-1228-5p	6
hsa-mir-4637-3p	5	hsa-mir-422a-5p	5	hsa-mir-7113-5p	3	hsa-mir-6730-5p	6	hsa-mir-1304-3p	6	hsa-mir-1292-5p	6
hsa-mir-4646-5p	5	hsa-mir-424-3p	5	hsa-mir-758-3p	3	hsa-mir-6741-3p	6	hsa-mir-1278-3p	6	hsa-mir-138-5p	6
hsa-mir-4717-3p	5	hsa-mir-4440-3p	5	hsa-mir-7855-5p	3	hsa-mir-6758-5p	6	hsa-mir-1273h-5p	6	hsa-mir-186-3p	6
hsa-mir-5009-5p	5	hsa-mir-4503-5p	5	hsa-mir-874-5p	3	hsa-mir-6806-3p	6	hsa-mir-9-3p	5	hsa-mir-20a-3p	6
hsa-mir-500b-5p	5	hsa-mir-455-5p	5	hsa-mir-145-3p	2	hsa-mir-6859-5p	6	hsa-mir-6786-3p	5	hsa-mir-2116-3p	6
hsa-mir-511-5p	5	hsa-mir-4748-5p	5	hsa-mir-3691-5p	2	hsa-mir-6873-3p	6	hsa-mir-6777-3p	5	hsa-mir-301b-3p	6
hsa-mir-548ay-5p	5	hsa-mir-4754-5p	5	hsa-mir-4433a-5p	2	hsa-mir-766-3p	6	hsa-mir-6767-5p	5	hsa-mir-3065-3p	6
hsa-mir-548d-3p	5	hsa-mir-518f-3p	5	hsa-mir-4459-5p	2	hsa-mir-769-3p	6	hsa-mir-676-5p	5	hsa-mir-3190-3p	6
hsa-mir-548f-3p	5	hsa-mir-548a-3p	5	hsa-mir-450a-3p	2	hsa-mir-129-5p	5	hsa-mir-6750-5p	5	hsa-mir-330-3p	6
hsa-mir-548n-5p	5	hsa-mir-5695-3p	5	hsa-mir-4646-3p	2	hsa-mir-1343-3p	5	hsa-mir-6729-5p	5	hsa-mir-3682-3p	6
hsa-mir-5583-3p	5	hsa-mir-580-3p	5	hsa-mir-509-3p	2	hsa-mir-1537-3p	5	hsa-mir-659-5p	5	hsa-mir-377-5p	6
hsa-mir-570-3p	5	hsa-mir-6515-3p	5	hsa-mir-548an-5p	2	hsa-mir-1538-3p	5	hsa-mir-6516-5p	5	hsa-mir-378f-3p	6
hsa-mir-577-5p	5	hsa-mir-6747-3p	5	hsa-mir-548o-5p	2	hsa-mir-19b-5p	5	hsa-mir-6514-5p	5	hsa-mir-379-3p	6
hsa-mir-584-3p	5	hsa-mir-6767-5p	5	hsa-mir-551a-3p	2	hsa-mir-202-5p	5	hsa-mir-590-5p	5	hsa-mir-412-5p	6
hsa-mir-642a-3p	5	hsa-mir-6775-3p	5	hsa-mir-642a-5p	2	hsa-mir-204-3p	5	hsa-mir-5696-5p	5	hsa-mir-433-3p	6
hsa-mir-6791-3p	5	hsa-mir-6806-3p	5	hsa-mir-6754-3p	2	hsa-mir-301b-5p	5	hsa-mir-5583-3p	5	hsa-mir-4489-5p	6
hsa-mir-6817-3p	5	hsa-mir-6832-5p	5	hsa-mir-6772-3p	2	hsa-mir-3177-3p	5	hsa-mir-556-5p	5	hsa-mir-4677-3p	6
hsa-mir-7855-5p	5	hsa-mir-873-5p	5	hsa-mir-7851-3p	2	hsa-mir-362-3p	5	hsa-mir-548n-5p	5	hsa-mir-548l-5p	6
hsa-mir-1277-5p	4	hsa-mir-939-5p	5	hsa-mir-940-3p	2	hsa-mir-4435-5p	5	hsa-mir-548ac-3p	5	hsa-mir-548t-5p	6
hsa-mir-1278-3p	4	hsa-let-7e-3p	4	hsa-mir-147b-3p	1	hsa-mir-4443-5p	5	hsa-mir-544a-3p	5	hsa-mir-556-3p	6
hsa-mir-184-3p	4	hsa-mir-1273g-3p	4	hsa-mir-3180-5p	1	hsa-mir-4748-5p	5	hsa-mir-539-3p	5	hsa-mir-579-3p	6
hsa-mir-214-3p	4	hsa-mir-1289-3p	4	hsa-mir-320e-3p	1	hsa-mir-509-3p	5	hsa-mir-509-3p	5	hsa-mir-619-5p	6
hsa-mir-2277-3p	4	hsa-mir-1297-3p	4	hsa-mir-365b-3p	1	hsa-mir-5094-5p	5	hsa-mir-5009-5p	5	hsa-mir-659-5p	6
hsa-mir-3120-3p	4	hsa-mir-1537-3p	4	hsa-mir-378d-3p	1	hsa-mir-5189-5p	5	hsa-mir-4800-5p	5	hsa-mir-668-3p	6
hsa-mir-3125-5p	4	hsa-mir-208b-3p	4	hsa-mir-4301-5p	1	hsa-mir-5196-3p	5	hsa-mir-4772-5p	5	hsa-mir-6767-5p	6
hsa-mir-3177-3p	4	hsa-mir-2116-3p	4	hsa-mir-4466-5p	1	hsa-mir-548ab-5p	5	hsa-mir-4707-5p	5	hsa-mir-6882-3p	6
hsa-mir-32-3p	4	hsa-mir-3124-5p	4	hsa-mir-4497-5p	1	hsa-mir-548aq-5p	5	hsa-mir-4504-3p	5	hsa-mir-6892-5p	6
hsa-mir-3605-5p	4	hsa-mir-3138-3p	4	hsa-mir-4665-5p	1	hsa-mir-548ar-5p	5	hsa-mir-4503-5p	5	hsa-mir-6894-5p	6
hsa-mir-3657-3p	4	hsa-mir-3146-3p	4	hsa-mir-4717-3p	1	hsa-mir-548aw-5p	5	hsa-mir-4492-3p	5	hsa-mir-940-3p	6
hsa-mir-3691-5p	4	hsa-mir-382-3p	4	hsa-mir-505-3p	1	hsa-mir-548f-3p	5	hsa-mir-4446-3p	5	hsa-mir-1233-3p	5
hsa-mir-431-3p	4	hsa-mir-4489-5p	4	hsa-mir-548ab-5p	1	hsa-mir-548z-3p	5	hsa-mir-34c-5p	5	hsa-mir-1255a-5p	5
hsa-mir-4435-5p	4	hsa-mir-450a-3p	4	hsa-mir-6754-5p	1	hsa-mir-556-5p	5	hsa-mir-340-3p	5	hsa-mir-1255b-3p	5
hsa-mir-4446-3p	4	hsa-mir-4533-5p	4	hsa-mir-7151-3p	1	hsa-mir-6747-3p	5	hsa-mir-3180-3p	5	hsa-mir-128-5p	5
hsa-mir-4466-5p	4	hsa-mir-4638-5p	4			hsa-mir-6782-3p	5	hsa-mir-3136-3p	5	hsa-mir-135a-3p	5
hsa-mir-450b-3p	4	hsa-mir-4646-3p	4			hsa-mir-6844-3p	5	hsa-mir-3127-5p	5	hsa-mir-18b-3p	5
hsa-mir-4639-3p	4	hsa-mir-4659b-5p	4			hsa-mir-1250-5p	4	hsa-mir-214-5p	5	hsa-mir-204-5p	5
hsa-mir-4658-3p	4	hsa-mir-4672-3p	4			hsa-mir-1273c-5p	4	hsa-mir-2116-3p	5	hsa-mir-3117-3p	5
hsa-mir-4688-3p	4	hsa-mir-4707-3p	4			hsa-mir-128-5p	4	hsa-mir-211-5p	5	hsa-mir-3177-3p	5
hsa-mir-4729-5p	4	hsa-mir-4745-5p	4			hsa-mir-152-5p	4	hsa-mir-1914-5p	5	hsa-mir-3194-3p	5
hsa-mir-4747-5p	4	hsa-mir-4746-5p	4			hsa-mir-183-3p	4	hsa-mir-135a-5p	5	hsa-mir-3195-5p	5
hsa-mir-4781-5p	4	hsa-mir-516b-5p	4			hsa-mir-195-3p	4	hsa-mir-125a-3p	5	hsa-mir-3617-5p	5
hsa-mir-488-3p	4	hsa-mir-548ag-5p	4			hsa-mir-202-3p	4	hsa-mir-10a-3p	5	hsa-mir-422a-5p	5
hsa-mir-5096-5p	4	hsa-mir-548as-5p	4			hsa-mir-2115-5p	4	hsa-mir-106a-3p	5	hsa-mir-424-3p	5
hsa-mir-519c-3p	4	hsa-mir-548d-5p	4			hsa-mir-2116-3p	4	hsa-mir-98-3p	4	hsa-mir-431-3p	5
hsa-mir-539-3p	4	hsa-mir-552-5p	4			hsa-mir-2277-5p	4	hsa-mir-935-3p	4	hsa-mir-4470-3p	5
hsa-mir-548ac-3p	4	hsa-mir-5583-3p	4			hsa-mir-3124-5p	4	hsa-mir-6884-3p	4	hsa-mir-4488-5p	5
hsa-mir-548w-5p	4	hsa-mir-615-3p	4			hsa-mir-3130-5p	4	hsa-mir-6783-3p	4	hsa-mir-449a-5p	5
hsa-mir-548z-3p	4	hsa-mir-627-3p	4			hsa-mir-3140-3p	4	hsa-mir-6772-3p	4	hsa-mir-455-5p	5
hsa-mir-579-3p	4	hsa-mir-642a-5p	4			hsa-mir-3188-3p	4	hsa-mir-6753-3p	4	hsa-mir-4659b-3p	5
hsa-mir-579-5p	4	hsa-mir-6505-3p	4			hsa-mir-3202-5p	4	hsa-mir-6513-5p	4	hsa-mir-539-3p	5
hsa-mir-592-5p	4	hsa-mir-6511a-3p	4			hsa-mir-34c-5p	4	hsa-mir-642a-3p	4	hsa-mir-548ay-3p	5
hsa-mir-610-5p	4	hsa-mir-653-3p	4			hsa-mir-374b-3p	4	hsa-mir-581-5p	4	hsa-mir-548h-5p	5
hsa-mir-6741-3p	4	hsa-mir-664a-3p	4			hsa-mir-378f-3p	4	hsa-mir-550a-5p	4	hsa-mir-548z-3p	5
hsa-mir-6749-3p	4	hsa-mir-665-3p	4			hsa-mir-433-3p	4	hsa-mir-548d-3p	4	hsa-mir-570-3p	5
hsa-mir-6775-3p	4	hsa-mir-6724-5p	4			hsa-mir-4477b-3p	4	hsa-mir-548ar-3p	4	hsa-mir-584-3p	5
hsa-mir-6833-5p	4	hsa-mir-6736-5p	4			hsa-mir-449a-5p	4	hsa-mir-548a-5p	4	hsa-mir-610-5p	5
hsa-mir-6891-5p	4	hsa-mir-6740-5p	4			hsa-mir-455-5p	4	hsa-mir-518a-3p	4	hsa-mir-6131-3p	5
hsa-mir-766-3p	4	hsa-mir-6750-3p	4			hsa-mir-4637-3p	4	hsa-mir-504-5p	4	hsa-mir-624-5p	5
hsa-mir-7705-5p	4	hsa-mir-6758-5p	4			hsa-mir-4659b-3p	4	hsa-mir-487a-5p	4	hsa-mir-641-5p	5
hsa-mir-877-3p	4	hsa-mir-6791-3p	4			hsa-mir-4662a-5p	4	hsa-mir-4804-3p	4	hsa-mir-664b-3p	5
hsa-mir-935-3p	4	hsa-mir-98-3p	4			hsa-mir-5009-5p	4	hsa-mir-4784-5p	4	hsa-mir-6747-3p	5
hsa-mir-1237-3p	3	hsa-mir-1228-5p	3			hsa-mir-500b-3p	4	hsa-mir-4745-3p	4	hsa-mir-6755-3p	5
hsa-mir-1250-5p	3	hsa-mir-1236-3p	3			hsa-mir-548ap-5p	4	hsa-mir-4728-3p	4	hsa-mir-6813-5p	5
hsa-mir-135a-5p	3	hsa-mir-1249-3p	3			hsa-mir-548d-3p	4	hsa-mir-4725-3p	4	hsa-mir-762-3p	5
hsa-mir-137-3p	3	hsa-mir-1255a-5p	3			hsa-mir-548h-3p	4	hsa-mir-4687-3p	4	hsa-mir-887-3p	5
hsa-mir-181b-3p	3	hsa-mir-1268a-5p	3			hsa-mir-552-5p	4	hsa-mir-4677-3p	4	hsa-mir-935-3p	5
hsa-mir-182-3p	3	hsa-mir-148a-5p	3			hsa-mir-641-5p	4	hsa-mir-4479-3p	4	hsa-mir-9-3p	5
hsa-mir-187-5p	3	hsa-mir-195-3p	3			hsa-mir-6511a-3p	4	hsa-mir-4449-3p	4	hsa-mir-1225-5p	4
hsa-mir-19b-5p	3	hsa-mir-19b-5p	3			hsa-mir-6514-5p	4	hsa-mir-4448-3p	4	hsa-mir-125a-3p	4
hsa-mir-221-5p	3	hsa-mir-208a-3p	3			hsa-mir-6780a-3p	4	hsa-mir-4440-3p	4	hsa-mir-1291-5p	4
hsa-mir-2278-5p	3	hsa-mir-219a-3p	3			hsa-mir-6783-5p	4	hsa-mir-3912-3p	4	hsa-mir-15a-3p	4
hsa-mir-299-5p	3	hsa-mir-24-5p	3			hsa-mir-6819-3p	4	hsa-mir-378f-3p	4	hsa-mir-194-3p	4
hsa-mir-3127-5p	3	hsa-mir-27b-5p	3			hsa-mir-6819-5p	4	hsa-mir-3617-5p	4	hsa-mir-204-3p	4
hsa-mir-3130-3p	3	hsa-mir-299-3p	3			hsa-mir-7-3p	4	hsa-mir-3192-5p	4	hsa-mir-2115-5p	4
hsa-mir-3143-5p	3	hsa-mir-301b-5p	3			hsa-mir-7855-5p	4	hsa-mir-3179-3p	4	hsa-mir-219b-5p	4
hsa-mir-3146-3p	3	hsa-mir-3125-5p	3			hsa-mir-874-5p	4	hsa-mir-3174-5p	4	hsa-mir-2355-5p	4
hsa-mir-3150a-3p	3	hsa-mir-3127-5p	3			hsa-mir-877-3p	4	hsa-mir-3168-5p	4	hsa-mir-3120-3p	4
hsa-mir-3150b-3p	3	hsa-mir-3130-3p	3			hsa-mir-935-3p	4	hsa-mir-3164-5p	4	hsa-mir-3124-5p	4
hsa-mir-3163-5p	3	hsa-mir-3168-5p	3			hsa-mir-1229-3p	3	hsa-mir-31-5p	4	hsa-mir-3138-3p	4
hsa-mir-3194-3p	3	hsa-mir-320e-3p	3			hsa-mir-1271-5p	3	hsa-mir-29a-5p	4	hsa-mir-3141-5p	4
hsa-mir-3614-5p	3	hsa-mir-32-3p	3			hsa-mir-1273h-5p	3	hsa-mir-27b-5p	4	hsa-mir-3164-5p	4
hsa-mir-3620-3p	3	hsa-mir-3613-3p	3			hsa-mir-147b-3p	3	hsa-mir-204-3p	4	hsa-mir-3180-5p	4
hsa-mir-3667-5p	3	hsa-mir-3667-5p	3			hsa-mir-205-3p	3	hsa-mir-15a-3p	4	hsa-mir-331-5p	4
hsa-mir-433-3p	3	hsa-mir-3680-5p	3			hsa-mir-208b-3p	3	hsa-mir-151b-3p	4	hsa-mir-3614-5p	4
hsa-mir-4433a-3p	3	hsa-mir-3912-3p	3			hsa-mir-216a-5p	3	hsa-mir-1297-3p	4	hsa-mir-380-3p	4
hsa-mir-4521-5p	3	hsa-mir-433-3p	3			hsa-mir-2276-3p	3	hsa-mir-1229-3p	4	hsa-mir-4477b-3p	4
hsa-mir-4523-5p	3	hsa-mir-4446-3p	3			hsa-mir-3120-3p	3	hsa-mir-1228-3p	4	hsa-mir-4503-5p	4
hsa-mir-4645-3p	3	hsa-mir-4639-5p	3			hsa-mir-3150a-3p	3	hsa-mir-885-5p	3	hsa-mir-4638-5p	4
hsa-mir-4659a-3p	3	hsa-mir-4659a-3p	3			hsa-mir-3157-5p	3	hsa-mir-7855-5p	3	hsa-mir-4646-3p	4
hsa-mir-4659b-3p	3	hsa-mir-4660-5p	3			hsa-mir-3194-3p	3	hsa-mir-7848-3p	3	hsa-mir-4723-5p	4
hsa-mir-4660-5p	3	hsa-mir-4665-5p	3			hsa-mir-3195-5p	3	hsa-mir-7847-3p	3	hsa-mir-4745-3p	4
hsa-mir-4683-3p	3	hsa-mir-4766-3p	3			hsa-mir-378c-5p	3	hsa-mir-758-3p	3	hsa-mir-4755-5p	4
hsa-mir-4685-5p	3	hsa-mir-4772-3p	3			hsa-mir-380-3p	3	hsa-mir-7113-5p	3	hsa-mir-4781-5p	4
hsa-mir-4766-3p	3	hsa-mir-4775-5p	3			hsa-mir-380-5p	3	hsa-mir-6849-3p	3	hsa-mir-4786-3p	4
hsa-mir-502-5p	3	hsa-mir-4787-3p	3			hsa-mir-411-3p	3	hsa-mir-6832-3p	3	hsa-mir-4787-3p	4
hsa-mir-512-3p	3	hsa-mir-4792-5p	3			hsa-mir-422a-5p	3	hsa-mir-6804-5p	3	hsa-mir-491-3p	4
hsa-mir-5194-3p	3	hsa-mir-495-5p	3			hsa-mir-4459-5p	3	hsa-mir-6783-5p	3	hsa-mir-495-5p	4
hsa-mir-548a-3p	3	hsa-mir-496-3p	3			hsa-mir-4474-3p	3	hsa-mir-6782-5p	3	hsa-mir-504-5p	4
hsa-mir-548an-5p	3	hsa-mir-5009-5p	3			hsa-mir-450a-3p	3	hsa-mir-6770-3p	3	hsa-mir-544a-3p	4
hsa-mir-548aq-3p	3	hsa-mir-548ap-5p	3			hsa-mir-450a-5p	3	hsa-mir-6739-3p	3	hsa-mir-548ag-5p	4
hsa-mir-548ar-3p	3	hsa-mir-548az-5p	3			hsa-mir-4521-5p	3	hsa-mir-6726-3p	3	hsa-mir-548ah-3p	4
hsa-mir-552-5p	3	hsa-mir-548e-5p	3			hsa-mir-4677-3p	3	hsa-mir-6715a-3p	3	hsa-mir-548ap-5p	4
hsa-mir-580-3p	3	hsa-mir-548i-5p	3			hsa-mir-4725-3p	3	hsa-mir-641-5p	3	hsa-mir-548ax-5p	4
hsa-mir-581-5p	3	hsa-mir-548z-3p	3			hsa-mir-4742-3p	3	hsa-mir-624-5p	3	hsa-mir-548h-3p	4
hsa-mir-629-3p	3	hsa-mir-556-5p	3			hsa-mir-4787-3p	3	hsa-mir-624-3p	3	hsa-mir-548x-3p	4
hsa-mir-641-5p	3	hsa-mir-570-3p	3			hsa-mir-490-5p	3	hsa-mir-6131-3p	3	hsa-mir-5586-5p	4
hsa-mir-6514-3p	3	hsa-mir-582-5p	3			hsa-mir-497-3p	3	hsa-mir-582-5p	3	hsa-mir-6727-5p	4
hsa-mir-6727-3p	3	hsa-mir-584-3p	3			hsa-mir-5187-3p	3	hsa-mir-570-3p	3	hsa-mir-675-5p	4
hsa-mir-6742-3p	3	hsa-mir-597-3p	3			hsa-mir-548ac-3p	3	hsa-mir-5695-3p	3	hsa-mir-6781-5p	4
hsa-mir-6767-5p	3	hsa-mir-6131-3p	3			hsa-mir-548am-3p	3	hsa-mir-556-3p	3	hsa-mir-6793-5p	4
hsa-mir-6783-5p	3	hsa-mir-6507-5p	3			hsa-mir-548an-5p	3	hsa-mir-552-5p	3	hsa-mir-6801-3p	4
hsa-mir-6832-5p	3	hsa-mir-660-3p	3			hsa-mir-548c-3p	3	hsa-mir-548as-5p	3	hsa-mir-6818-3p	4
hsa-mir-6861-3p	3	hsa-mir-6721-5p	3			hsa-mir-5586-5p	3	hsa-mir-502-5p	3	hsa-mir-6819-3p	4
hsa-mir-7851-3p	3	hsa-mir-6731-3p	3			hsa-mir-589-3p	3	hsa-mir-5010-3p	3	hsa-mir-6862-5p	4
hsa-mir-937-3p	3	hsa-mir-6766-3p	3			hsa-mir-6511b-5p	3	hsa-mir-4999-5p	3	hsa-mir-6882-5p	4
hsa-mir-940-3p	3	hsa-mir-6780b-3p	3			hsa-mir-6515-3p	3	hsa-mir-4749-3p	3	hsa-mir-7-3p	4
hsa-mir-98-3p	3	hsa-mir-6807-5p	3			hsa-mir-664b-3p	3	hsa-mir-4748-5p	3	hsa-mir-758-5p	4
hsa-mir-106a-3p	2	hsa-mir-6813-5p	3			hsa-mir-6721-5p	3	hsa-mir-4746-5p	3	hsa-mir-7855-5p	4
hsa-mir-10a-3p	2	hsa-mir-6840-3p	3			hsa-mir-6736-5p	3	hsa-mir-4717-3p	3	hsa-mir-885-5p	4
hsa-mir-1271-5p	2	hsa-mir-6848-5p	3			hsa-mir-6758-3p	3	hsa-mir-4523-5p	3	hsa-mir-1185-5p	3
hsa-mir-135b-5p	2	hsa-mir-6866-5p	3			hsa-mir-6764-5p	3	hsa-mir-450a-5p	3	hsa-mir-1226-3p	3
hsa-mir-154-3p	2	hsa-mir-6873-3p	3			hsa-mir-6791-5p	3	hsa-mir-4498-5p	3	hsa-mir-1238-3p	3
hsa-mir-1827-3p	2	hsa-mir-766-5p	3			hsa-mir-6820-3p	3	hsa-mir-4433a-3p	3	hsa-mir-1254-5p	3
hsa-mir-1914-5p	2	hsa-mir-7843-3p	3			hsa-mir-6825-5p	3	hsa-mir-422a-5p	3	hsa-mir-1273h-5p	3
hsa-mir-2116-5p	2	hsa-mir-873-3p	3			hsa-mir-6833-3p	3	hsa-mir-412-5p	3	hsa-mir-1302-9-3p	3
hsa-mir-219a-5p	2	hsa-let-7c-3p	2			hsa-mir-6833-5p	3	hsa-mir-3942-5p	3	hsa-mir-146a-3p	3
hsa-mir-2276-3p	2	hsa-mir-10a-3p	2			hsa-mir-6842-5p	3	hsa-mir-3939-3p	3	hsa-mir-147b-3p	3
hsa-mir-299-3p	2	hsa-mir-1234-3p	2			hsa-mir-6869-5p	3	hsa-mir-383-5p	3	hsa-mir-181b-3p	3
hsa-mir-30b-3p	2	hsa-mir-1237-3p	2			hsa-mir-6882-3p	3	hsa-mir-377-5p	3	hsa-mir-1827-3p	3
hsa-mir-3135a-5p	2	hsa-mir-1262-5p	2			hsa-mir-6884-5p	3	hsa-mir-376b-5p	3	hsa-mir-19b-5p	3
hsa-mir-3136-5p	2	hsa-mir-1273c-5p	2			hsa-mir-7151-3p	3	hsa-mir-3195-5p	3	hsa-mir-202-5p	3
hsa-mir-3150a-5p	2	hsa-mir-1273h-5p	2			hsa-mir-940-3p	3	hsa-mir-3194-3p	3	hsa-mir-216a-5p	3
hsa-mir-3179-3p	2	hsa-mir-1277-5p	2			hsa-mir-98-3p	3	hsa-mir-3188-3p	3	hsa-mir-3130-5p	3
hsa-mir-3198-3p	2	hsa-mir-1285-5p	2			hsa-mir-1185-5p	2	hsa-mir-3138-3p	3	hsa-mir-3620-3p	3
hsa-mir-362-3p	2	hsa-mir-128-5p	2			hsa-mir-122-3p	2	hsa-mir-3130-5p	3	hsa-mir-3620-5p	3
hsa-mir-363-5p	2	hsa-mir-129-5p	2			hsa-mir-124-3p	2	hsa-mir-214-3p	3	hsa-mir-365b-5p	3
hsa-mir-3653-3p	2	hsa-mir-1303-3p	2			hsa-mir-1251-5p	2	hsa-mir-196b-3p	3	hsa-mir-376a-5p	3
hsa-mir-3680-3p	2	hsa-mir-138-5p	2			hsa-mir-1254-5p	2	hsa-mir-147b-3p	3	hsa-mir-3909-3p	3
hsa-mir-377-5p	2	hsa-mir-183-3p	2			hsa-mir-1285-5p	2	hsa-mir-1236-5p	3	hsa-mir-411-3p	3
hsa-mir-4424-5p	2	hsa-mir-18b-3p	2			hsa-mir-137-3p	2	hsa-mir-1227-3p	3	hsa-mir-4440-3p	3
hsa-mir-4489-5p	2	hsa-mir-194-3p	2			hsa-mir-138-3p	2	hsa-let-7c-3p	3	hsa-mir-4524a-3p	3
hsa-mir-4723-3p	2	hsa-mir-200a-5p	2			hsa-mir-146a-3p	2	hsa-mir-937-3p	2	hsa-mir-4665-5p	3
hsa-mir-4725-3p	2	hsa-mir-200c-5p	2			hsa-mir-154-3p	2	hsa-mir-877-3p	2	hsa-mir-4717-3p	3
hsa-mir-4726-5p	2	hsa-mir-2116-5p	2			hsa-mir-187-3p	2	hsa-mir-765-3p	2	hsa-mir-4747-5p	3
hsa-mir-4742-5p	2	hsa-mir-29a-5p	2			hsa-mir-217-5p	2	hsa-mir-708-3p	2	hsa-mir-4748-5p	3
hsa-mir-4783-3p	2	hsa-mir-3065-3p	2			hsa-mir-219a-3p	2	hsa-mir-6892-5p	2	hsa-mir-4766-3p	3
hsa-mir-4792-5p	2	hsa-mir-3140-3p	2			hsa-mir-30b-3p	2	hsa-mir-6889-3p	2	hsa-mir-4766-5p	3
hsa-mir-491-3p	2	hsa-mir-3177-3p	2			hsa-mir-3135a-5p	2	hsa-mir-6847-5p	2	hsa-mir-4781-3p	3
hsa-mir-496-3p	2	hsa-mir-331-5p	2			hsa-mir-3143-5p	2	hsa-mir-6810-5p	2	hsa-mir-4785-3p	3
hsa-mir-497-3p	2	hsa-mir-34a-3p	2			hsa-mir-3154-3p	2	hsa-mir-6810-3p	2	hsa-mir-487a-3p	3
hsa-mir-5006-3p	2	hsa-mir-34b-5p	2			hsa-mir-3176-3p	2	hsa-mir-6793-3p	2	hsa-mir-5001-5p	3
hsa-mir-500b-3p	2	hsa-mir-3614-3p	2			hsa-mir-3182-5p	2	hsa-mir-6791-5p	2	hsa-mir-500b-5p	3
hsa-mir-504-3p	2	hsa-mir-3617-5p	2			hsa-mir-3193-5p	2	hsa-mir-6787-3p	2	hsa-mir-5094-5p	3
hsa-mir-514a-3p	2	hsa-mir-3620-5p	2			hsa-mir-33b-3p	2	hsa-mir-6785-5p	2	hsa-mir-512-3p	3
hsa-mir-5188-3p	2	hsa-mir-363-5p	2			hsa-mir-373-3p	2	hsa-mir-6781-5p	2	hsa-mir-518f-3p	3
hsa-mir-518a-3p	2	hsa-mir-3661-5p	2			hsa-mir-376b-5p	2	hsa-mir-6777-5p	2	hsa-mir-548am-3p	3
hsa-mir-548ax-5p	2	hsa-mir-370-5p	2			hsa-mir-3912-3p	2	hsa-mir-6764-5p	2	hsa-mir-548az-5p	3
hsa-mir-548h-5p	2	hsa-mir-374b-3p	2			hsa-mir-3940-3p	2	hsa-mir-6764-3p	2	hsa-mir-548c-3p	3
hsa-mir-548u-3p	2	hsa-mir-377-5p	2			hsa-mir-4448-3p	2	hsa-mir-676-3p	2	hsa-mir-548u-3p	3
hsa-mir-561-5p	2	hsa-mir-378f-3p	2			hsa-mir-4449-3p	2	hsa-mir-6758-5p	2	hsa-mir-552-5p	3
hsa-mir-615-3p	2	hsa-mir-378h-5p	2			hsa-mir-4498-5p	2	hsa-mir-6754-3p	2	hsa-mir-556-5p	3
hsa-mir-619-5p	2	hsa-mir-410-3p	2			hsa-mir-449c-5p	2	hsa-mir-6511b-5p	2	hsa-mir-5697-5p	3
hsa-mir-653-3p	2	hsa-mir-4446-5p	2			hsa-mir-4523-5p	2	hsa-mir-643-3p	2	hsa-mir-6087-5p	3
hsa-mir-6721-5p	2	hsa-mir-449c-5p	2			hsa-mir-4638-3p	2	hsa-mir-642a-5p	2	hsa-mir-642a-3p	3
hsa-mir-6734-3p	2	hsa-mir-4521-5p	2			hsa-mir-4639-5p	2	hsa-mir-5697-5p	2	hsa-mir-6509-3p	3
hsa-mir-6736-5p	2	hsa-mir-452-5p	2			hsa-mir-4659a-3p	2	hsa-mir-551a-3p	2	hsa-mir-6515-3p	3
hsa-mir-6754-3p	2	hsa-mir-4637-3p	2			hsa-mir-4690-3p	2	hsa-mir-548w-5p	2	hsa-mir-655-3p	3
hsa-mir-6777-3p	2	hsa-mir-4655-5p	2			hsa-mir-4701-5p	2	hsa-mir-548c-3p	2	hsa-mir-6732-3p	3
hsa-mir-6791-5p	2	hsa-mir-4662a-5p	2			hsa-mir-4750-5p	2	hsa-mir-548az-5p	2	hsa-mir-6738-5p	3
hsa-mir-6793-5p	2	hsa-mir-4664-3p	2			hsa-mir-4762-3p	2	hsa-mir-548av-5p	2	hsa-mir-6751-5p	3
hsa-mir-6842-5p	2	hsa-mir-4668-5p	2			hsa-mir-4766-3p	2	hsa-mir-548aq-5p	2	hsa-mir-6758-3p	3
hsa-mir-6848-5p	2	hsa-mir-4677-5p	2			hsa-mir-487a-5p	2	hsa-mir-548ah-3p	2	hsa-mir-6764-5p	3
hsa-mir-6850-5p	2	hsa-mir-4738-3p	2			hsa-mir-489-3p	2	hsa-mir-5196-3p	2	hsa-mir-6772-3p	3
hsa-mir-6859-5p	2	hsa-mir-4739-5p	2			hsa-mir-504-5p	2	hsa-mir-513c-5p	2	hsa-mir-6785-5p	3
hsa-mir-6869-5p	2	hsa-mir-4741-3p	2			hsa-mir-506-3p	2	hsa-mir-5004-5p	2	hsa-mir-6793-3p	3
hsa-mir-6878-3p	2	hsa-mir-4742-5p	2			hsa-mir-515-5p	2	hsa-mir-5003-3p	2	hsa-mir-6850-5p	3
hsa-mir-6881-3p	2	hsa-mir-4743-5p	2			hsa-mir-518f-3p	2	hsa-mir-4775-5p	2	hsa-mir-6889-5p	3
hsa-mir-6882-3p	2	hsa-mir-4750-5p	2			hsa-mir-5192-3p	2	hsa-mir-4762-3p	2	hsa-mir-6891-5p	3
hsa-mir-6895-5p	2	hsa-mir-4781-3p	2			hsa-mir-5193-3p	2	hsa-mir-4750-5p	2	hsa-mir-7847-3p	3
hsa-mir-7110-3p	2	hsa-mir-4804-5p	2			hsa-mir-548ag-5p	2	hsa-mir-4745-5p	2	hsa-mir-7851-3p	3
hsa-mir-7-3p	2	hsa-mir-487a-3p	2			hsa-mir-548ah-3p	2	hsa-mir-4741-3p	2	hsa-mir-95-5p	3
hsa-mir-758-5p	2	hsa-mir-487b-5p	2			hsa-mir-548ap-3p	2	hsa-mir-4726-5p	2	hsa-mir-1269a-3p	2
hsa-mir-765-3p	2	hsa-mir-491-3p	2			hsa-mir-548ay-3p	2	hsa-mir-4721-3p	2	hsa-mir-1271-3p	2
hsa-mir-7977-5p	2	hsa-mir-4999-5p	2			hsa-mir-556-3p	2	hsa-mir-4707-3p	2	hsa-mir-1271-5p	2
hsa-let-7c-3p	1	hsa-mir-509-3p	2			hsa-mir-5582-3p	2	hsa-mir-4695-3p	2	hsa-mir-183-3p	2
hsa-mir-103a-5p	1	hsa-mir-517b-3p	2			hsa-mir-5586-3p	2	hsa-mir-4664-5p	2	hsa-mir-200b-5p	2
hsa-mir-1288-3p	1	hsa-mir-5189-5p	2			hsa-mir-5698-5p	2	hsa-mir-4646-3p	2	hsa-mir-208b-3p	2
hsa-mir-1289-3p	1	hsa-mir-518b-3p	2			hsa-mir-570-3p	2	hsa-mir-4645-3p	2	hsa-mir-217-5p	2
hsa-mir-1292-5p	1	hsa-mir-5193-3p	2			hsa-mir-6131-3p	2	hsa-mir-4535-3p	2	hsa-mir-299-3p	2
hsa-mir-1537-5p	1	hsa-mir-548ac-3p	2			hsa-mir-615-3p	2	hsa-mir-4521-5p	2	hsa-mir-30b-3p	2
hsa-mir-1538-3p	1	hsa-mir-548aj-3p	2			hsa-mir-6516-3p	2	hsa-mir-450a-3p	2	hsa-mir-3145-3p	2
hsa-mir-18b-3p	1	hsa-mir-548an-5p	2			hsa-mir-660-3p	2	hsa-mir-4474-3p	2	hsa-mir-3168-5p	2
hsa-mir-205-3p	1	hsa-mir-548c-3p	2			hsa-mir-668-3p	2	hsa-mir-4470-3p	2	hsa-mir-3182-5p	2
hsa-mir-2116-3p	1	hsa-mir-548h-3p	2			hsa-mir-6729-5p	2	hsa-mir-4459-5p	2	hsa-mir-34c-3p	2
hsa-mir-2355-5p	1	hsa-mir-548k-5p	2			hsa-mir-6740-5p	2	hsa-mir-379-3p	2	hsa-mir-362-3p	2
hsa-mir-3065-3p	1	hsa-mir-548o-3p	2			hsa-mir-6749-3p	2	hsa-mir-376c-5p	2	hsa-mir-3657-3p	2
hsa-mir-3138-3p	1	hsa-mir-556-3p	2			hsa-mir-6779-5p	2	hsa-mir-370-5p	2	hsa-mir-3680-5p	2
hsa-mir-3161-5p	1	hsa-mir-561-5p	2			hsa-mir-6780b-3p	2	hsa-mir-3682-3p	2	hsa-mir-3684-3p	2
hsa-mir-3183-5p	1	hsa-mir-579-5p	2			hsa-mir-6785-5p	2	hsa-mir-363-5p	2	hsa-mir-378g-5p	2
hsa-mir-3192-5p	1	hsa-mir-654-5p	2			hsa-mir-6786-3p	2	hsa-mir-3180-5p	2	hsa-mir-4497-5p	2
hsa-mir-338-5p	1	hsa-mir-668-3p	2			hsa-mir-6799-5p	2	hsa-mir-3161-5p	2	hsa-mir-449c-5p	2
hsa-mir-33a-3p	1	hsa-mir-6729-5p	2			hsa-mir-6805-5p	2	hsa-mir-3065-3p	2	hsa-mir-4659a-3p	2
hsa-mir-34b-5p	1	hsa-mir-6731-5p	2			hsa-mir-6818-3p	2	hsa-mir-299-3p	2	hsa-mir-4662a-5p	2
hsa-mir-3620-5p	1	hsa-mir-6734-3p	2			hsa-mir-6821-5p	2	hsa-mir-2355-5p	2	hsa-mir-4683-3p	2
hsa-mir-3622a-5p	1	hsa-mir-6737-3p	2			hsa-mir-6880-5p	2	hsa-mir-2276-3p	2	hsa-mir-4725-3p	2
hsa-mir-3688-5p	1	hsa-mir-6739-3p	2			hsa-mir-708-3p	2	hsa-mir-217-5p	2	hsa-mir-4741-3p	2
hsa-mir-373-3p	1	hsa-mir-6742-5p	2			hsa-mir-765-3p	2	hsa-mir-208a-3p	2	hsa-mir-4774-5p	2
hsa-mir-378b-3p	1	hsa-mir-6753-3p	2			hsa-mir-7849-3p	2	hsa-mir-200a-5p	2	hsa-mir-516b-5p	2
hsa-mir-378c-5p	1	hsa-mir-675-3p	2			hsa-mir-891a-5p	2	hsa-mir-190a-3p	2	hsa-mir-5192-3p	2
hsa-mir-378f-3p	1	hsa-mir-6772-5p	2			hsa-mir-939-5p	2	hsa-mir-1908-3p	2	hsa-mir-5194-3p	2
hsa-mir-3911-5p	1	hsa-mir-6783-5p	2			hsa-mir-9-3p	2	hsa-mir-18b-3p	2	hsa-mir-548ak-5p	2
hsa-mir-3922-3p	1	hsa-mir-6786-3p	2			hsa-mir-99a-3p	2	hsa-mir-1285-5p	2	hsa-mir-548an-5p	2
hsa-mir-3925-5p	1	hsa-mir-6793-3p	2			hsa-mir-103a-5p	1	hsa-mir-127-5p	2	hsa-mir-548d-3p	2
hsa-mir-422a-5p	1	hsa-mir-6813-3p	2			hsa-mir-1228-3p	1	hsa-mir-1273c-5p	2	hsa-mir-548j-3p	2
hsa-mir-4449-3p	1	hsa-mir-6821-5p	2			hsa-mir-1238-3p	1	hsa-mir-7849-3p	1	hsa-mir-548w-5p	2
hsa-mir-4510-5p	1	hsa-mir-6850-5p	2			hsa-mir-1268b-5p	1	hsa-mir-758-5p	1	hsa-mir-589-3p	2
hsa-mir-4526-3p	1	hsa-mir-6852-3p	2			hsa-mir-1273g-3p	1	hsa-mir-7152-3p	1	hsa-mir-643-3p	2
hsa-mir-4635-3p	1	hsa-mir-6857-3p	2			hsa-mir-1291-5p	1	hsa-mir-7113-3p	1	hsa-mir-6731-3p	2
hsa-mir-4646-3p	1	hsa-mir-6879-5p	2			hsa-mir-133b-3p	1	hsa-mir-6894-5p	1	hsa-mir-6735-5p	2
hsa-mir-4653-3p	1	hsa-mir-6894-5p	2			hsa-mir-1537-5p	1	hsa-mir-6881-5p	1	hsa-mir-6739-3p	2
hsa-mir-4671-5p	1	hsa-mir-7151-3p	2			hsa-mir-182-3p	1	hsa-mir-6859-5p	1	hsa-mir-6746-5p	2
hsa-mir-4677-3p	1	hsa-mir-7848-3p	2			hsa-mir-1827-3p	1	hsa-mir-6859-3p	1	hsa-mir-6749-3p	2
hsa-mir-4700-5p	1	hsa-mir-7849-3p	2			hsa-mir-188-3p	1	hsa-mir-6851-3p	1	hsa-mir-6770-3p	2
hsa-mir-4701-5p	1	hsa-mir-7855-5p	2			hsa-mir-194-3p	1	hsa-mir-6848-5p	1	hsa-mir-6777-3p	2
hsa-mir-4722-5p	1	hsa-mir-935-3p	2			hsa-mir-196a-5p	1	hsa-mir-6844-3p	1	hsa-mir-6806-3p	2
hsa-mir-4762-3p	1	hsa-mir-103a-5p	1			hsa-mir-200b-5p	1	hsa-mir-6833-3p	1	hsa-mir-6807-5p	2
hsa-mir-4767-5p	1	hsa-mir-1225-5p	1			hsa-mir-208a-3p	1	hsa-mir-6824-5p	1	hsa-mir-6815-5p	2
hsa-mir-487a-5p	1	hsa-mir-1236-5p	1			hsa-mir-212-3p	1	hsa-mir-6797-3p	1	hsa-mir-6820-5p	2
hsa-mir-494-5p	1	hsa-mir-1271-5p	1			hsa-mir-3065-3p	1	hsa-mir-6796-5p	1	hsa-mir-6821-5p	2
hsa-mir-503-3p	1	hsa-mir-1273f-5p	1			hsa-mir-3124-3p	1	hsa-mir-6789-3p	1	hsa-mir-6833-5p	2
hsa-mir-504-5p	1	hsa-mir-132-5p	1			hsa-mir-3127-3p	1	hsa-mir-6775-3p	1	hsa-mir-6834-5p	2
hsa-mir-507-3p	1	hsa-mir-1343-3p	1			hsa-mir-3136-5p	1	hsa-mir-6772-5p	1	hsa-mir-6840-5p	2
hsa-mir-508-3p	1	hsa-mir-141-5p	1			hsa-mir-3140-5p	1	hsa-mir-6752-3p	1	hsa-mir-6849-3p	2
hsa-mir-513c-5p	1	hsa-mir-153-5p	1			hsa-mir-3157-3p	1	hsa-mir-6741-3p	1	hsa-mir-6851-3p	2
hsa-mir-548as-5p	1	hsa-mir-1538-3p	1			hsa-mir-3173-3p	1	hsa-mir-6740-5p	1	hsa-mir-6855-5p	2
hsa-mir-548ay-3p	1	hsa-mir-211-3p	1			hsa-mir-3529-5p	1	hsa-mir-6515-5p	1	hsa-mir-6861-5p	2
hsa-mir-548j-3p	1	hsa-mir-212-3p	1			hsa-mir-3614-3p	1	hsa-mir-6505-3p	1	hsa-mir-6868-3p	2
hsa-mir-548m-5p	1	hsa-mir-217-5p	1			hsa-mir-3614-5p	1	hsa-mir-6503-5p	1	hsa-mir-6873-3p	2
hsa-mir-5582-3p	1	hsa-mir-219a-5p	1			hsa-mir-3620-3p	1	hsa-mir-605-3p	1	hsa-mir-6885-3p	2
hsa-mir-5697-5p	1	hsa-mir-3120-3p	1			hsa-mir-3657-3p	1	hsa-mir-550a-3p	1	hsa-mir-708-3p	2
hsa-mir-6129-5p	1	hsa-mir-3165-5p	1			hsa-mir-3691-3p	1	hsa-mir-548x-5p	1	hsa-mir-7109-5p	2
hsa-mir-6130-3p	1	hsa-mir-3179-3p	1			hsa-mir-374c-5p	1	hsa-mir-548i-5p	1	hsa-mir-7843-3p	2
hsa-mir-6134-3p	1	hsa-mir-3180-3p	1			hsa-mir-378h-5p	1	hsa-mir-548g-5p	1	hsa-mir-7849-3p	2
hsa-mir-616-5p	1	hsa-mir-3182-5p	1			hsa-mir-3913-3p	1	hsa-mir-548as-3p	1	hsa-mir-7850-5p	2
hsa-mir-642b-3p	1	hsa-mir-3190-3p	1			hsa-mir-4424-5p	1	hsa-mir-548am-3p	1	hsa-mir-873-3p	2
hsa-mir-6511b-3p	1	hsa-mir-3191-3p	1			hsa-mir-4479-3p	1	hsa-mir-548aj-5p	1	hsa-mir-937-3p	2
hsa-mir-6515-3p	1	hsa-mir-3195-5p	1			hsa-mir-4503-5p	1	hsa-mir-5193-3p	1	hsa-mir-1262-5p	1
hsa-mir-6516-5p	1	hsa-mir-345-3p	1			hsa-mir-4536-3p	1	hsa-mir-508-5p	1	hsa-mir-1284-5p	1
hsa-mir-660-3p	1	hsa-mir-365a-5p	1			hsa-mir-4632-3p	1	hsa-mir-500b-5p	1	hsa-mir-1537-5p	1
hsa-mir-664b-3p	1	hsa-mir-3684-3p	1			hsa-mir-4645-3p	1	hsa-mir-5000-3p	1	hsa-mir-1914-5p	1
hsa-mir-6731-3p	1	hsa-mir-378d-3p	1			hsa-mir-4665-5p	1	hsa-mir-489-3p	1	hsa-mir-205-3p	1
hsa-mir-6758-3p	1	hsa-mir-378g-5p	1			hsa-mir-4672-3p	1	hsa-mir-4747-5p	1	hsa-mir-299-5p	1
hsa-mir-6763-5p	1	hsa-mir-379-3p	1			hsa-mir-4717-3p	1	hsa-mir-4723-3p	1	hsa-mir-3180-3p	1
hsa-mir-676-3p	1	hsa-mir-4421-3p	1			hsa-mir-4749-3p	1	hsa-mir-4676-3p	1	hsa-mir-3194-5p	1
hsa-mir-6772-3p	1	hsa-mir-4443-5p	1			hsa-mir-4999-5p	1	hsa-mir-4665-5p	1	hsa-mir-3199-5p	1
hsa-mir-6774-3p	1	hsa-mir-4466-5p	1			hsa-mir-499a-3p	1	hsa-mir-4659a-3p	1	hsa-mir-33a-3p	1
hsa-mir-6777-5p	1	hsa-mir-4492-3p	1			hsa-mir-5096-5p	1	hsa-mir-4639-5p	1	hsa-mir-34c-5p	1
hsa-mir-6781-5p	1	hsa-mir-4526-3p	1			hsa-mir-548aj-3p	1	hsa-mir-4632-5p	1	hsa-mir-380-5p	1
hsa-mir-6782-3p	1	hsa-mir-4638-3p	1			hsa-mir-548w-5p	1	hsa-mir-4510-5p	1	hsa-mir-432-3p	1
hsa-mir-6787-5p	1	hsa-mir-4653-3p	1			hsa-mir-561-5p	1	hsa-mir-449b-5p	1	hsa-mir-4433a-3p	1
hsa-mir-6788-3p	1	hsa-mir-4677-3p	1			hsa-mir-5683-5p	1	hsa-mir-378h-5p	1	hsa-mir-449b-5p	1
hsa-mir-6801-3p	1	hsa-mir-4722-5p	1			hsa-mir-581-5p	1	hsa-mir-378g-5p	1	hsa-mir-4500-3p	1
hsa-mir-6806-3p	1	hsa-mir-4723-3p	1			hsa-mir-584-3p	1	hsa-mir-3688-5p	1	hsa-mir-4654-5p	1
hsa-mir-6807-5p	1	hsa-mir-4726-5p	1			hsa-mir-6089-3p	1	hsa-mir-34b-5p	1	hsa-mir-4670-3p	1
hsa-mir-6813-3p	1	hsa-mir-4749-5p	1			hsa-mir-6130-3p	1	hsa-mir-329-5p	1	hsa-mir-4676-3p	1
hsa-mir-6825-5p	1	hsa-mir-4766-5p	1			hsa-mir-6501-3p	1	hsa-mir-3194-5p	1	hsa-mir-4701-5p	1
hsa-mir-6836-5p	1	hsa-mir-517a-3p	1			hsa-mir-6503-5p	1	hsa-mir-3191-3p	1	hsa-mir-4712-5p	1
hsa-mir-6862-5p	1	hsa-mir-5196-3p	1			hsa-mir-6504-5p	1	hsa-mir-3165-5p	1	hsa-mir-4769-5p	1
hsa-mir-6873-3p	1	hsa-mir-519b-5p	1			hsa-mir-6750-5p	1	hsa-mir-3157-3p	1	hsa-mir-4775-5p	1
hsa-mir-6877-5p	1	hsa-mir-520c-5p	1			hsa-mir-6754-5p	1	hsa-mir-3129-5p	1	hsa-mir-4783-3p	1
hsa-mir-6879-3p	1	hsa-mir-526a-5p	1			hsa-mir-676-3p	1	hsa-mir-3117-3p	1	hsa-mir-4792-5p	1
hsa-mir-6885-5p	1	hsa-mir-548ab-5p	1			hsa-mir-6770-3p	1	hsa-mir-299-5p	1	hsa-mir-487a-5p	1
hsa-mir-6889-5p	1	hsa-mir-548h-5p	1			hsa-mir-6789-5p	1	hsa-mir-216a-5p	1	hsa-mir-4999-5p	1
hsa-mir-7108-5p	1	hsa-mir-548u-3p	1			hsa-mir-6793-5p	1	hsa-mir-212-3p	1	hsa-mir-5004-5p	1
hsa-mir-939-5p	1	hsa-mir-548w-5p	1			hsa-mir-6800-3p	1	hsa-mir-211-3p	1	hsa-mir-5006-5p	1
hsa-mir-942-3p	1	hsa-mir-5584-5p	1			hsa-mir-6807-5p	1	hsa-mir-1914-3p	1	hsa-mir-503-3p	1
		hsa-mir-5699-3p	1			hsa-mir-6810-3p	1	hsa-mir-187-5p	1	hsa-mir-509-5p	1
		hsa-mir-616-3p	1			hsa-mir-6813-3p	1	hsa-mir-187-3p	1	hsa-mir-520c-5p	1
		hsa-mir-629-3p	1			hsa-mir-6821-3p	1	hsa-mir-181b-3p	1	hsa-mir-550a-3p	1
		hsa-mir-6503-5p	1			hsa-mir-6836-5p	1	hsa-mir-1537-3p	1	hsa-mir-551a-3p	1
		hsa-mir-6513-5p	1			hsa-mir-6857-3p	1	hsa-mir-146a-3p	1	hsa-mir-5695-3p	1
		hsa-mir-6515-5p	1			hsa-mir-6866-3p	1	hsa-mir-1295a-3p	1	hsa-mir-577-5p	1
		hsa-mir-6516-5p	1			hsa-mir-6881-5p	1	hsa-mir-128-5p	1	hsa-mir-597-3p	1
		hsa-mir-675-5p	1			hsa-mir-7851-3p	1	hsa-mir-1283-5p	1	hsa-mir-6129-5p	1
		hsa-mir-6777-3p	1			hsa-mir-937-3p	1	hsa-mir-1273d-5p	1	hsa-mir-6130-3p	1
		hsa-mir-6800-3p	1			hsa-mir-937-5p	1	hsa-mir-1268b-5p	1	hsa-mir-6134-3p	1
		hsa-mir-6819-3p	1					hsa-mir-1262-5p	1	hsa-mir-6511b-5p	1
		hsa-mir-6825-5p	1					hsa-mir-1249-3p	1	hsa-mir-6740-5p	1
		hsa-mir-6826-3p	1					hsa-mir-1225-5p	1	hsa-mir-6758-5p	1
		hsa-mir-6829-5p	1							hsa-mir-6763-5p	1
		hsa-mir-6836-5p	1							hsa-mir-676-3p	1
		hsa-mir-6844-3p	1							hsa-mir-6789-5p	1
		hsa-mir-6849-5p	1							hsa-mir-6796-5p	1
		hsa-mir-6854-3p	1							hsa-mir-6799-5p	1
		hsa-mir-6855-5p	1							hsa-mir-6802-5p	1
		hsa-mir-6857-5p	1							hsa-mir-6825-3p	1
		hsa-mir-6866-3p	1							hsa-mir-6827-3p	1
		hsa-mir-6867-5p	1							hsa-mir-6856-5p	1
		hsa-mir-6885-5p	1							hsa-mir-7113-5p	1
		hsa-mir-758-3p	1							hsa-mir-7704-5p	1
		hsa-mir-877-3p	1							hsa-mir-7845-5p	1
